# Supplementary material for: Harnessing secretory pathway differences between HEK293 and CHO to rescue production of difficult to express proteins
Source: Metab Eng. Author manuscript; Available in PMC 2022 Jul 1. (PMC9189052; doi:10.1016/j.ymben.2022.03.009)
Supplement: 1 [file NIHMS1801357-supplement-1.xlsx]

## Sheet: CHO
mRNA expression levels in TPM for all CHO and HEK strains.
	CHO_ADM5	CHO_AMBP	CHO_ARTN	CHO_ASGR1	CHO_BMP10	CHO_CCL20	CHO_CCL28	CHO_CXCL13	CHO_Control	CHO_FLT3LG	CHO_FN1	CHO_FSTL3	CHO_GCG	CHO_HGF	CHO_JAG2	CHO_LOX	CHO_NRTN	CHO_NRTN_PP	CHO_PAMR1	CHO_PLG	CHO_POSTN	CHO_REG1A	CHO_RSPO1	CHO_ST6GAL1	CHO_THBS4
A1cf	0	0	0	0	0	0	0	0	0	0	0	0	0	0	0	0	0	0	0	0	0	0	0	0	0
A2ml1	0	0	0	0	0	0	0	0	0	0	0	0	0	0	0	0	0	0	0	0	0	0	0	0	0
A3galt2	0	0	0	0	0	0	0	0	0	0	0	0	0	0	0	0	0	0	0	0	0	0	0	0	0
A4galt	0.021653	0	0	0.019641	0.0102435	0	0.019368	0.02259	0	0	0.01555	0	0.017347	0.02167	0.024838	0.011325	0.024372	0	0	0	0.018277	0.057164	0.025494	0.024327	0.024222
A4gnt	0	0.053474	0	0.047906	0	0	0	0	0	0	0	0.0761725	0	0	0	0	0	0	0	0	0	0	0.062669	0	0
Aaas	45.8223	55.9482	53.8652	59.7808	38.7968	52.4276	47.5273	55.5763	60.2325	60.6748	53.498	45.1595	43.122	54.5355	36.9348	38.4178	55.333	60.7781	58.8654	60.5269	44.0755	38.4504	56.3781	52.6821	60.3082
Aacs	35.5297	43.3118	37.8366	45.9327	32.171	37.9462	38.4488	38.3479	46.3064	46.7278	39.4188	45.1669	34.3492	30.6337	29.0269	28.5851	38.4543	41.9083	43.4509	46.0261	39.0111	35.7984	45.8771	47.5409	40.7359
Aadac	0.039672	0	0	0	0	0	0	0	0	0.053939	0	0	0.031943	0	0	0.021131	0	0.042872	0	0	0	0	0.050481	0	0
Aadacl3	0	0	0	0	0	0	0	0	0	0	0	0	0	0	0	0	0	0	0	0	0	0	0	0	0
Aadat	0	0	0	0	0	0	0	0	0	0	0	0	0	0	0	0	0	0	0	0	0	0	0	0	0
Aaed1	35.6657	34.6955	33.8631	33.6258	30.7637	31.3057	30.3537	32.5976	32.2047	31.5547	33.9718	32.8177	33.9366	37.1004	33.2905	30.2796	36.6711	32.3495	33.44	29.8597	31.0325	30.5165	33.9122	32.5809	33.155
Aagab	23.6353	26.8383	28.7844	27.2552	23.6993	25.6648	29.5629	25.8441	29.3116	26.5132	25.3928	28.3638	27.3064	25.0873	24.2761	24.3762	28.8137	28.2512	27.7179	30.7718	27.0109	25.4328	30.2066	25.9518	27.3658
Aak1	7.10252	9.0333	9.05452	10.099	7.49606	7.43345	6.34394	7.14781	7.98597	10.727	9.93145	6.98356	7.63307	7.41653	7.70504	7.25593	10.1032	8.93961	9.56434	9.22841	6.97435	6.14277	10.1315	9.22502	10.6353
Aamdc	37.5407	32.8083	35.1085	31.4616	38.3975	36.551	33.3499	35.8574	36.3518	29.9726	39.4634	34.4243	35.7665	36.962	30.6591	33.8197	28.8517	30.406	28.7132	30.3956	33.8743	37.895	27.659	35.9028	30.2957
Aamp	54.4389	59.7598	59.058	59.5938	48.9573	58.8799	62.2241	58.9053	67.9503	66.2065	66.5528	63.2033	61.1541	54.0966	47.6636	46.9111	55.6988	65.3158	62.5962	66.3697	62.3077	54.0899	70.0579	64.8796	57.3799
Aanat	0.051198	0	0.140049	0.049637	0.06876	0.098178	0.046351	0.053327	0	0	0.077076	0.140793	0.08271	0.050488	0.114612	0.0269755	0.170811	0.054816	0.143411	0.120157	0	0.135679	0.129928	0.175088	0
Aar2	39.3714	41.7418	39.9778	43.8469	34.5186	40.0628	44.6758	39.4759	43.0253	44.8409	41.24	41.1211	40.3256	40.1249	34.1482	33.586	40.2785	43.0625	41.8806	43.2383	37.0111	39.7756	41.8059	41.7148	42.112
Aars	88.4837	112.195	102.143	106.64	75.8668	93.6397	90.2452	94.1845	111.515	114.631	116.724	103.036	96.2963	97.7508	75.2943	73.6974	107.673	103.972	111.818	117.281	90.9913	81.694	115.948	117.634	101.401
Aars2	9.57892	11.7942	11.615	11.9557	9.64275	10.1949	9.85049	10.721	10.6916	12.4984	10.3447	9.85842	9.91043	9.40034	9.6829	9.74484	11.4745	12.0836	10.8866	11.8042	9.77269	9.02265	12.8979	11.3864	13.6452
Aarsd1	40.2149	40.4418	42.6269	37.4428	35.6393	39.4109	44.2483	43.7313	44.7072	44.2122	40.0346	45.774	41.6458	35.5456	33.9947	35.8993	43.8193	44.2387	44.4161	46.6456	43.7786	39.4629	43.6933	38.425	39.8975
Aasdh	15.7129	22.0995	20.0086	17.0677	16.5251	18.2985	15.8874	17.6646	17.9852	18.173	18.9391	16.83	17.9007	18.3957	15.0223	16.643	17.9398	15.1203	20.3891	18.538	15.8704	18.222	21.1839	21.8963	18.7609
Aasdhppt	166.996	166.215	175.847	162.993	163.023	162.769	125.706	156.975	145.313	179.617	177.935	153.331	147.027	168.816	159.768	161.405	166.979	166.864	162.242	166.387	150.775	148.072	183.178	182.614	148.619
Aass	0	0	0.013453	0.011887	0	0	0	0	0	0	0	0	0.011346	0	0	0	0	0	0	0	0	0	0	0	0
Aatf	73.7187	75.3902	97.7708	87.0415	77.3872	74.2658	86.6302	84.4972	86.2602	85.8266	80.4569	89.1234	88.2551	68.153	81.1257	75.0347	88.5557	94.6225	91.2334	99.239	83.0788	81.6803	95.7265	73.1152	83.343
Aatk	0.984637	1.41683	1.14346	1.25541	1.00829	1.08527	0.997568	0.967093	1.13771	1.44751	1.40646	1.1966	1.30189	0.882998	0.925529	1.1396	1.45458	1.2045	1.17755	1.23329	1.24613	1.2002	1.31908	1.35621	1.80691
Abat	0	0	0	0	0.017056	0	0	0	0	0	0	0	0	0	0	0	0	0	0	0	0	0	0.023487	0	0
Abca1	3.23934	2.08235	11.3839	5.02229	6.61081	3.30249	3.58098	4.27876	4.02105	2.18663	5.78644	3.02577	3.78742	4.32611	9.12897	7.23483	11.2382	10.6975	5.9625	11.3026	2.00669	2.10631	2.84574	1.43745	12.3578
Abca13	0	0.003702	0.003389	0	0	0	0.009415	0	0.012397	0	0	0	0	0	0	0	0	0	0.003326	0.004356	0.003236	0.003103	0	0	0
Abca2	13.1698	15.7383	17.147	20.5329	12.5472	14.8822	11.8214	14.8978	17.2917	18.6237	19.946	13.7269	14.0102	12.4766	14.4173	12.3202	17.8561	17.035	18.0753	17.5211	13.5485	11.6319	17.6682	15.6771	21.6786
Abca3	0.012149	0	0.011616	0.01808	0	0.005771	0.021596	0	0.014198	0	0.012777	0	0.004845	0.006127	0.020815	0.006564	0.020642	0.006747	0	0.0224	0	0	0.015586	0.020319	0.020831
Abca5	18.5014	23.6847	23.0314	27.1115	15.9583	20.7437	15.804	21.1957	21.4991	27.5275	26.6094	21.1174	22.1855	19.1341	18.1755	15.7573	25.0922	22.3129	26.6319	23.7761	18.612	17.0326	26.5016	24.3164	23.0954
Abca6	0.139549	0.189117	0.333667	0.311563	0.294481	0.140538	0.227367	0.242847	0.224263	0.240465	0.301567	0.0990935	0.217964	0.158379	0.344755	0.223284	0.283246	0.277781	0.333679	0.257376	0.101167	0.209362	0.365559	0.194476	0.226073
Abca7	3.03491	5.4979	4.69792	5.49372	5.0766	3.41814	3.13853	3.16999	5.35792	4.79916	4.5359	2.40518	3.57318	3.7139	6.06824	5.96544	5.41759	4.41141	4.70793	5.16345	2.60453	3.03878	5.10373	3.63297	7.63263
Abca8	0.007849	0.024742	0.014981	0.015561	0.0256285	0.022757	0.034907	0	0.018343	0	0.022073	0	0.006264	0.00791	0.00911	0.034025	0	0	0.022145	0.028891	0	0.01379	0.070461	0.035038	0.017901
Abca9	0.68126	0.542887	0.578862	0.730976	0.445971	0.489708	0.57192	0.625688	0.803554	0.917506	0.981676	0.509054	0.634	0.454522	0.469149	0.423752	0.589551	0.462353	0.682393	0.604654	0.687418	0.605241	0.918631	0.60495	0.569467
Abcb1	14.8123	16.7971	17.811	19.0114	11.5024	16.822	11.8607	16.6871	18.4992	19.4599	21.1384	13.9244	14.415	16.3476	13.0564	11.5588	17.2217	16.9378	19.0901	18.1873	13.5839	12.2115	18.38	20.0497	16.9488
Abcb10	6.45918	7.3963	7.79768	8.11049	6.75654	7.81443	7.10123	7.53966	8.61739	7.92093	8.12619	7.91944	7.27576	6.71945	6.33344	5.91656	7.63057	8.33726	8.2351	8.28323	7.08879	7.01766	8.10638	6.8711	7.7503
Abcb11	0	0.00984	0	0	0.0042945	0	0	0.019531	0	0	0	0	0	0.00942	0	0.0049475	0	0	0	0	0	0	0	0	0
Abcb1b	8.49642	8.55059	8.79924	10.5041	8.57468	8.83418	5.6609	8.11228	8.39252	8.32253	13.576	5.42028	6.40436	10.4879	8.91754	7.78057	7.51744	7.8661	10.4009	8.15048	6.03918	5.72161	9.8019	9.08978	9.21555
Abcb4	0	0	0	0	0.004549	0	0	0.02072	0.011572	0	0	0	0	0	0	0.0052365	0.022419	0.010977	0	0	0	0	0	0	0.011268
Abcb6	7.77096	8.7567	8.71933	10.5914	7.33657	8.42455	9.78761	9.67466	10.4515	9.16642	10.7073	8.08644	8.13972	9.86252	7.87439	6.91403	9.42062	8.94664	10.3419	11.2924	7.93393	6.8427	9.76549	7.73059	10.7604
Abcb7	28.8994	37.5468	36.1109	38.5498	27.2744	30.255	28.0168	33.8046	38.5018	41.9916	38.2836	41.4308	36.8464	28.9256	28.0305	25.9439	37.2833	36.1406	39.0379	40.2731	36.1675	33.3053	41.655	39.305	31.8622
Abcb8	11.5052	13.4927	13.48	15.9083	9.91303	13.2228	14.923	14.7777	16.4086	16.4431	16.1388	13.9518	11.1945	10.6591	11.029	10.3374	13.6616	14.789	16.5552	15.8128	12.6993	11.0558	14.6999	12.5739	14.593
Abcb9	0.032223	0.01703	0.04572	0.031804	0.0076815	0.031094	0.129403	0.067252	0.037609	0.064851	0.045886	0.0123155	0.064434	0.048507	0.037136	0.017555	0.054525	0.035496	0.015131	0.039194	0.059058	0.070839	0.082477	0.054157	0
Abcc1	11.3005	13.625	15.6879	18.671	9.24003	14.0995	11.6097	14.4929	17.059	16.6337	20.6391	13.1613	12.2562	11.8601	11.3249	9.33736	16.2003	15.3186	18.5685	16.6049	11.0423	10.1092	15.54	13.6862	17.1061
Abcc10	1.55889	2.24771	2.23373	2.78923	1.68109	1.78242	1.72369	2.2376	2.13938	2.13842	2.84402	1.98636	1.74076	1.68525	2.14563	1.65485	2.52461	2.20192	2.55556	2.50217	1.79489	1.64253	2.63575	2.12541	2.59197
Abcc12	0	0.019799	0.008966	0	0	0	0	0	0	0	0	0	0	0	0	0	0	0	0	0	0	0	0	0	0
Abcc2	0.157772	0.330785	0.315505	0.299478	0.303862	0.125644	0.259684	0.198664	0.347158	0.278391	0.305169	0.179349	0.147993	0.220155	0.399615	0.340621	0.1946	0.30447	0.222685	0.165667	0.114723	0.175207	0.273956	0.160286	0.302968
Abcc3	12.3599	14.8041	15.2888	19.4321	10.4203	14.8968	12.5729	14.8925	18.0967	16.1571	22.5318	13.2704	13.6878	12.5934	11.5195	10.2732	15.1255	15.5554	18.0364	16.2814	11.6793	10.2905	15.0444	14.2782	18.3806
Abcc4	47.7141	61.2814	63.935	74.3572	45.1959	58.1417	53.0298	60.178	69.1675	69.7765	76.458	55.2013	60.9297	56.5552	45.063	41.4347	69.4321	66.8329	71.4057	69.0179	48.5998	44.9877	67.1184	54.3602	70.9942
Abcc5	27.3003	37.0286	31.7599	37.802	27.2566	29.7828	24.6614	30.1471	37.2258	32.2062	36.7261	26.334	30.9631	30.5169	27.9672	26.5928	33.33	32.6375	34.0594	32.7986	25.5096	21.1021	30.4209	30.9223	40.1895
Abcc6	0	0	0.007651	0	0	0	0	0	0	0	0.005639	0	0	0.00808	0	0	0	0	0	0.009836	0	0	0	0	0
Abcc8	0	0	0	0	0.003898	0	0	0	0.009908	0	0.005968	0	0	0	0	0	0	0	0	0	0	0	0	0	0.009661
Abcc9	0.00842	0	0	0	0	0	0	0	0	0	0	0	0	0	0	0.004457	0	0	0	0	0	0	0.010797	0	0
Abcd1	12.5737	13.9391	11.6914	14.2202	8.79038	14.0886	11.3813	13.2386	13.3646	14.6095	12.6068	12.6465	12.3447	13.4402	7.63013	9.22625	12.9605	12.84	13.7411	13.2895	12.983	10.5047	11.1506	15.0373	15.6603
Abcd2	5.17749	5.84506	6.05591	6.86071	5.35844	5.69298	4.75407	5.93074	5.4452	6.55341	6.44843	5.80693	5.54289	6.42618	5.55518	5.62554	6.75206	5.58312	6.12157	5.38473	5.26976	4.33836	6.05565	5.61942	6.87194
Abcd3	31.1294	39.6831	37.2082	37.2848	28.8909	30.8245	31.8874	34.384	38.2558	40.9913	40.3501	38.8625	35.6896	32.2453	28.1889	29.5345	35.3524	36.8641	36.7999	37.9913	34.9161	31.5837	42.2782	38.1593	34.704
Abcd4	5.91401	6.55448	6.10511	7.35164	6.43977	5.46502	5.27887	6.31718	7.32155	7.59312	7.19089	5.66317	5.81056	4.72068	5.85653	5.91341	6.59581	5.90287	6.57223	6.67696	5.28669	5.14715	7.38628	6.32487	6.9088
Abce1	89.0296	105.287	106.848	100.784	83.2604	90.6843	89.6831	97.7191	98.8085	110.708	100.491	100.424	91.2896	85.5661	86.4279	83.8834	99.8464	104.073	105.089	104.575	94.3334	90.1871	117.52	102.655	94.6238
Abcf1	73.4765	83.9854	87.6366	89.3235	67.2688	77.6203	80.5002	85.7108	92.4112	96.763	88.5915	79.8394	77.8979	71.7805	67.167	65.6843	93.6573	94.229	90.9079	99.9131	76.9963	67.1021	93.9511	84.2715	90.1632
Abcf2	85.2343	90.3766	105.456	105.108	79.1157	88.2612	108.187	99.0135	107.182	102.851	103.6	89.697	85.5162	81.1471	78.8597	79.8326	101.137	110.318	110.968	114.22	85.566	79.1009	109.67	87.66	99.6683
Abcf3	16.656	18.9701	18.2626	18.9234	13.7287	16.3224	17.7519	17.398	17.6288	20.1797	17.9008	16.6492	16.3185	17.3672	15.3448	14.8343	17.4601	16.9564	19.4284	20.116	15.6596	14.9017	20.3939	18.1414	18.0373
Abcg1	0.396936	0.231082	0.506246	0.297586	0.441016	0.211423	0.463714	0.228567	0.415496	0.16506	0.349535	0.217006	0.382925	0.33008	0.426782	0.542026	0.850083	0.634543	0.540115	0.701024	0.188116	0.288782	0.227861	0.168501	0.774047
Abcg2	0	0	0	0	0	0.019924	0	0	0	0	0	0	0	0	0	0	0	0	0	0	0	0	0	0	0
Abcg4	0	0.010848	0.049048	0.020406	0.014635	0	0.018352	0	0.048154	0	0.014546	0	0.024691	0	0.071617	0.0165385	0.034962	0.011408	0.019377	0.025225	0.009441	0	0.039627	0	0.046847
Abcg5	0	0	0	0	0	0	0	0	0	0	0	0	0	0	0	0.009676	0	0	0	0	0	0	0	0	0
Abcg8	0	0	0	0	0	0	0.021408	0	0	0	0	0	0	0	0	0	0	0	0	0	0	0	0	0	0
Abhd1	1.45521	1.43067	1.32517	1.54031	1.14264	1.51602	1.41674	1.45385	1.78925	1.64396	1.85815	1.17273	1.6018	1.41998	1.16828	1.15953	2.13511	1.40894	1.47633	1.62655	1.29692	1.22433	1.61959	1.43362	1.29731
Abhd10	23.0463	23.7889	22.6099	22.2619	20.4648	21.3577	23.2251	21.9959	19.7551	21.3951	19.7822	21.0953	23.7813	22.4665	20.2834	20.1848	23.8008	22.9649	21.8413	25.0466	23.8006	23.1087	22.951	23.3583	21.5208
Abhd11	10.1882	11.7927	10.8812	10.2477	8.52909	11.432	9.85992	10.1918	9.14393	10.6905	9.13157	9.48294	11.3188	11.9267	9.24681	7.89253	11.6958	10.2287	9.46365	10.5863	10.4592	9.73134	11.3335	11.3241	10.2904
Abhd12	23.4559	23.6267	21.3717	24.707	19.0862	26.2345	26.0132	24.3939	27.4595	25.6692	22.9168	25.0261	23.5574	25.4296	17.4504	15.5994	24.9234	27.2803	25.5802	23.9054	21.0744	21.2473	22.7439	23.0933	27.4844
Abhd12b	0	0	0	0	0	0	0.047146	0	0	0	0	0	0.063301	0	0	0	0	0.057472	0	0	0	0	0	0	0
Abhd13	12.7407	14.6813	13.1247	15.141	11.8873	14.3659	12.015	12.7062	16.2281	14.9275	14.3114	16.4291	14.9716	13.153	13.2046	11.4262	14.7495	14.1806	15.0159	13.8313	12.2337	13.6492	14.3289	14.4837	14.1845
Abhd14a	16.5156	17.5667	12.4382	15.9268	11.4665	17.496	15.1914	19.7583	17.0728	19.2862	13.8752	17.0793	17.6532	15.8498	10.2613	11.1494	14.3585	14.4272	15.6129	13.9495	14.3957	14.1074	14.5745	15.3697	16.929
Abhd14b	21.2945	25.2628	21.6663	28.868	18.6008	25.0804	27.694	24.5237	30.2214	24.7917	27.8111	29.6448	25.4027	20.5706	18.4897	19.4974	19.6988	23.2018	25.6045	24.0317	25.1806	22.7785	22.2334	26.9385	24.4031
Abhd15	0.752092	0.536689	0.528646	0.828056	0.747478	0.523083	0.531003	0.821291	0.775599	0.634109	0.811204	0.466961	0.657786	0.736721	0.704685	0.503522	0.749353	0.538877	0.62406	0.722304	0.625166	0.507651	0.805569	0.76482	0.983916
Abhd16a	28.8919	32.7498	30.6059	39.4359	27.0303	33.2011	34.3618	33.6643	36.4497	36.5351	34.1836	29.7572	27.9962	29.9413	27.7285	26.8807	31.1034	32.003	38.4679	34.0515	25.4053	24.9493	31.6925	28.8248	36.6526
Abhd16b	0	0	0	0	0	0.018839	0	0	0.045581	0	0.013984	0	0	0	0	0	0.022007	0	0	0	0	0	0	0	0
Abhd17a	17.7862	16.655	18.1456	18.0928	17.2293	17.1699	19.0663	18.5352	15.5206	19.4223	15.2655	15.2117	15.9505	15.9984	17.9247	17.3751	19.0124	19.4188	18.7855	19.0357	15.3598	14.6272	17.7848	17.0831	20.6316
Abhd17b	30.5759	36.9069	37.1445	36.9618	33.6813	33.7732	30.2921	33.1397	38.4402	38.2041	40.7368	37.1289	35.952	32.7179	33.5132	33.0504	32.3553	33.5454	39.2477	34.9186	34.7512	33.7163	41.1508	36.2256	29.9212
Abhd17c	64.7736	66.6567	66.284	66.3393	62.0581	66.0994	64.5886	66.9665	67.3661	68.2306	66.384	67.5112	63.1347	58.0518	58.2463	59.9198	64.18	66.3139	69.4766	68.3951	61.4008	60.3266	66.8717	67.3431	66.0451
Abhd18	3.21055	6.44421	3.95476	3.75184	4.0839	3.49592	2.22233	2.91092	3.25031	4.43331	3.31843	2.64837	3.10682	3.79528	4.28055	4.76225	4.55193	3.75484	3.24912	3.40593	2.69188	3.52386	4.17168	4.36246	4.17925
Abhd2	25.8841	34.0869	32.6756	36.2527	21.2477	27.8374	22.7619	26.8912	31.0552	38.9179	33.766	24.6798	26.9691	25.7811	24.2132	20.2268	32.8893	31.5284	34.6104	33.2661	22.411	19.235	33.8849	33.5071	35.8366
Abhd3	0	0	0	0	0	0	0	0	0	0	0	0	0	0	0	0	0	0	0	0	0	0	0	0	0
Abhd4	44.6853	49.5214	45.1084	45.8854	36.0186	47.7571	41.2354	46.3408	47.2339	49.2614	46.3631	43.143	49.9946	50.6789	34.9401	36.4482	45.1423	47.1961	45.0363	43.3616	46.0517	41.1236	42.2408	48.6283	48.9994
Abhd5	68.5018	70.3195	71.2688	70.8173	66.9126	69.7785	67.9154	68.21	69.3893	70.0431	73.9063	66.5282	66.844	73.157	65.6874	66.4741	70.7311	72.1166	73.8341	69.2739	62.3896	59.7272	68.7819	71.9988	66.4098
Abhd6	3.24783	3.23283	4.14571	3.86296	2.4071	2.7427	2.41424	3.14798	3.41296	3.41077	2.90456	2.93386	3.90157	4.26539	5.03024	3.47773	4.57785	4.32363	5.38499	3.67803	2.94752	2.81914	3.24009	2.52854	3.66285
Abhd8	37.5298	36.4408	44.074	48.1156	45.7157	40.0945	43.8921	42.1482	45.7141	42.9122	35.3036	37.0656	37.3973	39.0077	41.5395	41.6734	43.3267	49.1026	44.4962	47.1486	35.1778	34.1748	43.9479	35.1958	50.2341
Abi1	42.1988	46.7399	47.9216	47.3321	38.4972	43.5169	38.1125	44.259	45.3544	49.2802	46.2232	45.8852	42.0595	44.5502	38.9942	39.5867	46.6278	47.1553	48.7705	48.2887	43.1808	39.1189	47.6586	48.8382	44.9271
Abi2	7.19041	8.27412	7.93865	8.30565	7.41966	7.82827	6.23571	7.24786	8.44395	8.27261	8.12487	7.16679	7.47556	7.06314	7.30344	7.52517	8.43886	7.33415	8.01822	7.94879	6.4811	6.90178	7.77518	8.07687	7.80265
Abi3	0	0	0	0	0	0	0	0	0	0	0	0	0	0	0	0	0	0	0	0	0	0	0	0	0.048108
Abi3bp	0	0	0.007004	0	0.0035415	0	0	0.007659	0.008572	0	0.005153	0.0401485	0	0	0.008517	0.0080615	0.09966	0	0	0.027015	0.006718	0	0	0	0.008371
Abl1	16.3684	19.7169	18.9602	20.4363	15.1421	17.4568	15.5356	17.8072	19.1182	20.4834	19.6025	13.4793	14.7361	17.5878	14.2659	15.135	19.5273	17.8582	18.0719	18.9036	14.4559	12.3127	19.6659	19.1784	21.1145
Abl2	4.06383	5.63274	5.11121	5.73591	4.73997	4.19055	2.89812	4.19311	4.72147	5.62049	5.6516	3.22867	4.43412	4.58918	5.05775	4.43419	5.96208	4.25266	4.63417	5.61338	3.5014	2.8833	5.84732	5.41445	5.54104
Ablim1	0	0.019469	0	0	0.012749	0.008942	0.008237	0	0.010812	0	0.026083	0	0.014778	0.027962	0.021457	0.0251995	0	0	0	0.011339	0.008477	0	0.02373	0.031007	0
Ablim2	0.149843	0.283838	0.237783	0.128584	0.229872	0.270214	0.266784	0.250274	0.350068	0.213721	0.225474	0.135398	0.223346	0.482709	0.243023	0.311506	0.316328	0.243323	0.187827	0.391325	0.137257	0.166774	0.256079	0.278993	0.238494
Ablim3	0	0	0	0	0	0	0	0	0	0	0	0	0	0	0	0	0	0	0	0	0	0	0	0	0
Abo	0.024122	0.025647	0	0.047422	0.055833	0	0	0.050323	0	0	0.01739	0	0.019338	0	0	0.025629	0.029991	0.026399	0.090497	0	0	0.021234	0	0	0.026893
Abr	44.2016	53.7265	52.5238	58.2122	41.7646	47.5013	46.1696	48.6504	52.8735	57.5384	53.3958	42.8906	43.6451	46.5066	39.3437	42.1282	51.3873	54.2797	54.7785	54.1199	39.9633	36.8407	59.2366	52.5312	57.3762
Abra	0	0	0	0	0	0	0	0	0	0	0	0	0	0	0	0	0	0	0	0	0	0	0	0	0
Abracl	105.69	116.237	104.923	89.1876	132.371	100.7	89.8732	97.1635	101.443	99.8367	103.124	118.064	127.15	98.8355	125.38	132.069	94.0836	96.7603	84.9465	99.411	126.615	135.963	108.532	117.907	86.7556
Abt1	18.2021	18.1758	18.0018	19.4	15.6662	17.6121	19.0624	18.0388	18.6408	18.3015	17.1807	17.1429	16.24	18.2931	15.828	15.7918	19.5797	19.2449	19.3421	18.6314	16.4941	15.8367	19.2185	16.9106	17.7952
Abtb1	6.43398	6.99439	6.22789	7.09287	5.10845	7.32332	6.37509	6.58137	7.70462	6.87424	6.84638	5.92605	6.17122	8.49084	4.9749	5.40623	6.77037	5.61626	6.26517	6.67217	5.66053	5.59428	6.92448	7.88699	7.5924
Abtb2	1.90528	2.16799	2.07025	2.06877	1.60384	2.09736	1.5107	1.98046	2.40031	2.61164	1.73667	1.54838	1.56692	2.8879	1.82598	1.70246	2.37187	2.05735	2.18119	1.82862	1.25187	1.20074	2.11381	2.31164	2.31285
Acaa2	267.836	289.552	252.98	317.735	203.251	300.601	319.291	304.951	355.642	328.516	359.12	370.39	330.745	232.142	195.808	192.267	272.273	299.499	324.329	297.364	342.924	315.113	293.489	309.75	259.699
Acaca	29.642	38.7772	38.5311	42.9426	29.5207	31.0747	28.848	34.8311	35.3161	47.585	44.3911	32.4853	33.9948	26.622	29.2297	27.2449	41.7202	38.0076	42.4814	41.2528	30.6817	27.2776	47.6348	40.8734	42.9235
Acacb	0.599629	0.907054	0.694066	0.844683	0.644487	0.489798	0.537988	0.439232	0.790421	0.788342	0.646422	0.494187	0.774187	0.657768	0.752438	0.77134	0.803892	0.64205	0.578753	0.631096	0.393349	0.51865	0.723664	0.583325	1.21063
Acad10	6.8499	9.04804	7.60335	9.89399	5.11719	7.39472	6.0322	7.17299	9.47597	9.12026	9.69179	6.76968	7.49765	7.56107	5.55932	4.93527	8.83959	8.72297	9.94985	9.29654	6.32482	5.42622	8.33125	9.00664	9.50883
Acad11	8.3186	9.87341	8.67391	10.5308	6.57949	8.98344	8.69518	8.68395	10.9744	9.79819	11.5791	8.17665	9.18793	10.1846	5.74388	6.56272	9.2245	8.68112	9.69039	9.94046	8.67551	7.64661	8.95172	9.35568	9.95397
Acad8	10.7644	12.4098	10.5628	13.4194	9.74403	11.9936	11.4545	10.792	12.6267	12.4191	12.298	8.96833	10.8055	11.6158	8.75616	8.99226	12.3637	11.2497	13.536	12.5842	10.24	10.0991	12.1657	11.3499	11.7541
Acad9	24.487	28.649	27.4157	27.7756	20.7011	24.1033	25.4589	26.6421	28.1574	26.8303	31.694	28.0563	25.1188	25.7362	20.2878	19.9291	26.8786	27.678	28.162	30.5252	25.4651	23.0187	30.6738	28.7602	26.421
Acadl	114.434	122.584	112.526	117.507	91.634	123.464	101.83	115.413	117.348	116.746	120.881	117.397	112.13	123.15	87.1796	89.8863	117.869	115.634	124.357	120.491	110.171	99.5748	120.819	122.346	108.134
Acadm	35.6844	35.8626	39.0899	39.1628	37.466	37.787	41.4723	39.827	41.9168	37.7748	43.4266	40.6719	40.1191	31.9171	32.3228	32.4798	37.804	37.0971	40.5191	39.8183	40.1211	37.891	38.2042	36.0908	32.445
Acads	40.2453	43.0809	36.2766	41.2016	34.4037	41.4153	35.9677	42.6239	41.437	35.795	39.5243	36.3324	40.6583	42.1485	33.3749	33.7895	40.7405	40.9278	36.9556	40.8409	37.6361	34.9866	37.3281	41.0838	47.4659
Acadsb	18.5775	22.807	20.936	19.6641	16.6764	18.5823	18.321	17.6335	20.9413	22.7617	19.9319	23.6393	20.1603	19.6349	16.701	16.591	20.8045	20.8384	20.6316	20.1182	20.3157	18.5963	21.8503	20.7584	18.5972
Acadvl	100.229	106.443	95.6847	106.675	77.5496	99.4069	93.8445	103.236	106.032	103.257	113.334	104.184	93.489	96.2541	74.5693	76.8224	100.079	100.443	104.356	105.078	93.7593	87.6045	104.199	104.113	98.6454
Acan	0	0	0	0	0	0.005487	0.005043	0	0	0	0	0	0	0	0	0	0	0	0	0	0	0	0	0	0
Acap1	0.349194	0.408725	0.495147	0.410201	0.330675	0.285232	0.163269	0.186632	0.248756	0.450098	0.503295	0.265867	0.319255	0.417088	0.395424	0.485544	0.665693	0.225807	0.249845	0.283012	0.228581	0.131611	0.38301	0.447269	0.594696
Acap2	19.0373	23.2455	22.7948	23.0185	18.8647	18.8023	16.6728	18.9219	20.5268	25.7721	24.8661	20.7745	20.4089	17.298	19.4219	18.564	23.3688	22.3065	21.5291	22.0613	19.6923	17.4095	25.5806	26.0929	21.5842
Acap3	8.6575	9.80138	9.73894	11.6847	9.5409	9.37699	8.43985	9.28395	10.2239	11.6534	11.6761	8.68993	8.2929	8.92127	9.70108	9.71595	9.7504	9.77835	10.5485	10.4134	8.25383	7.74941	11.204	10.745	12.0809
Acat1	224.829	219.966	204.487	218.368	187.67	226.866	193.225	221.383	220.102	198.929	210.9	214.864	228.006	223.949	170.179	179.666	232.295	215.538	201.932	222.907	220.233	207.326	193.166	211.242	221.736
Acbd3	24.3969	26.9396	30.3716	28.4078	24.5716	25.1763	22.8707	24.7887	26.6772	29.8975	26.7313	24.6579	24.132	26.7941	25.6513	24.7802	29.0436	27.7588	30.3823	29.7514	23.7062	22.2274	30.2198	29.0341	26.6387
Acbd4	30.0598	32.3387	28.2043	30.5327	27.6022	31.1364	27.0357	29.9365	30.0496	29.6583	28.3272	25.1618	27.1853	31.0345	22.5473	25.1517	28.2507	27.7755	26.4888	29.6511	28.289	23.2463	31.072	35.7344	32.0414
Acbd5	27.0344	29.0443	30.1474	27.6952	24.3529	27.3256	20.9991	25.4782	29.2013	29.7058	28.052	25.2975	27.975	29.886	23.9974	24.4344	28.8811	27.369	27.6226	28.5785	24.9503	24.4336	28.9384	30.4679	25.7441
Acbd6	75.7933	75.1645	68.2704	73.7003	65.8233	76.8833	83.7446	76.6953	83.2751	80.0857	75.3787	84.2577	84.2306	76.2397	66.6773	67.44	71.2414	80.7566	78.5989	81.8904	86.9127	76.4258	79.0921	84.0738	63.8236
Acbd7	0	0	0	0	0	0	0	0	0	0	0	0	0	0	0	0	0	0	0	0	0	0	0.414156	0	0
Accs	0	0.023051	0	0	0.009808	0.020937	0	0	0	0	0.015599	0	0	0.021735	0	0.0223415	0	0	0	0.026265	0	0	0	0	0.024294
Acd	58.4528	57.6547	60.1473	58.1731	52.4185	59.0674	61.0282	57.506	54.7151	57.5331	58.2025	51.3816	51.0233	61.4717	50.8308	53.4825	57.1794	60.4434	58.6804	56.0756	51.0617	50.539	60.4026	54.6313	60.7586
Ace	0.010262	0.054006	0.009768	0.081275	0.028918	0.009913	0.009136	0.09641	0.011987	0.054895	0.086894	0.04052	0.032779	0.010329	0.023771	0.0389585	0.023208	0.022718	0.048235	0.012559	0.037601	0.009017	0.026304	0.034397	0.034986
Ace2	0.057185	0.060242	0.054363	0.067895	0.07432	0.088368	0.061124	0.035815	0	0.091833	0.08085	0.0626255	0.073089	0.02301	0.17203	0.128782	0.051707	0.075886	0.107496	0.083878	0.052387	0.100514	0.102578	0.127858	0.025953
Ace3	0	0	0	0	0	0	0	0.019179	0	0	0	0	0	0	0	0.029626	0.020716	0	0	0	0	0	0	0	0
Acer1	1.89943	2.31793	3.20442	2.03606	2.7077	1.59906	2.53932	2.34863	3.24205	2.54684	3.47048	1.82131	3.20768	2.89027	3.82558	3.44504	2.76206	2.45989	1.68931	3.46283	2.21301	2.34935	3.35862	3.02112	2.03053
Acer2	0	0	0	0	0	0	0	0	0	0	0	0	0	0	0	0	0	0	0	0	0	0	0	0	0
Acer3	59.3221	61.1936	63.4223	68.1187	60.7996	62.6552	55.0805	63.6873	64.9924	63.2256	70.3113	54.6375	56.291	53.5748	60.7022	58.4439	62.0639	62.8564	66.0487	63.7456	51.7979	52.4989	60.3517	54.1354	61.9473
Ache	0	0	0	0	0	0	0	0	0	0	0	0	0	0	0	0	0.027069	0	0	0	0	0	0	0	0
Acin1	32.7877	38.5631	43.7927	47.1314	35.3612	36.8006	39.6923	39.3599	42.0492	43.0355	42.7775	35.1288	34.5078	32.5205	36.8137	35.8581	44.8886	42.5084	49.3392	48.5953	34.1199	29.3997	47.353	40.2995	42.1809
Ackr1	0	0	0	0	0	0	0	0	0	0	0	0	0	0	0	0	0	0	0	0	0	0	0	0	0
Ackr2	0	0	0	0	0	0	0	0	0	0	0	0	0	0	0	0	0	0	0	0	0	0	0	0	0
Ackr3	29.8275	31.2236	30.0464	31.0657	23.8535	36.5321	24.4974	32.7625	30.2194	31.46	31.7268	32.7763	36.1086	27.3638	23.7998	23.9976	34.8011	34.152	30.6899	32.2443	33.7352	33.0898	26.6989	32.8971	38.1667
Ackr4	0.411783	0.456248	0.759441	0.480043	0.312109	0.361064	0.552256	0.586638	0.567806	0.654213	0.455568	0.42226	0.509399	1.01392	0.215239	0.409934	0.528169	0.473223	0.597628	0.613608	0.429242	0.362545	0.646363	0.315436	0.756183
Acly	1256.2	1533.21	1171.14	1394.66	862.366	1354.84	1203.41	1324.74	1494.53	1603.7	1435.49	1297.7	1165.18	1415.37	821.944	863.735	1285.05	1184.54	1438.41	1190.77	1223.91	1131.43	1327.97	1593.3	1229.86
Acmsd	0	0	0	0	0	0	0	0	0	0	0	0	0	0	0	0	0	0	0	0	0	0	0	0	0
Aco1	19.1043	23.04	23.1728	24.2748	17.4328	20.3312	22.0411	23.5901	23.4435	23.7628	22.0744	22.0667	20.976	20.7707	16.2465	17.6061	23.6367	23.0578	25.0311	25.2538	20.6818	19.731	23.1283	21.5633	24.2565
Aco2	137.979	158.609	162.639	175.923	113.466	158.515	136.883	155.81	184.927	165.468	161.147	143.953	148.753	178.433	121.382	109.486	178.952	178.117	177.335	187.061	131.665	121.559	156.542	145.098	191.858
Acod1	0	0	0	0	0.0391465	0	0	0	0	0	0	0	0.023427	0	0	0.0151595	0	0	0	0	0.026767	0.025705	0	0	0
Acot11	0.020605	0	0	0	0.009762	0	0	0	0	0	0	0	0	0	0	0	0	0	0	0	0	0	0	0	0.023083
Acot12	0	0	0	0.015945	0.0150515	0.015589	0	0	0	0	0	0.012349	0	0.032425	0	0.0084915	0.018224	0	0	0.019649	0	0.014206	0	0	0.018209
Acot13	77.0067	71.5573	68.6932	64.9324	82.2058	80.5568	68.7634	70.849	63.719	58.3456	75.6481	58.34	83.5545	93.552	71.6134	85.6716	75.3365	65.8471	63.1728	63.919	67.7679	84.5872	63.1749	61.7051	62.4661
Acot6	0.036352	0	0	0	0.0501855	0	0.06565	0.113685	0	0	0	0.0280375	0	0	0.04128	0	0	0.039579	0	0	0	0	0.046363	0.082749	0.080123
Acot7	226.397	225.382	216.746	225.236	178.465	243.871	212.863	235.562	216.048	239.119	231.293	208.378	212.38	231.571	183.655	187.362	214.372	221.155	222.306	228.002	204.676	193.762	207.065	242.549	219.991
Acot9	94.3826	96.6243	82.8572	93.0552	73.3358	98.8646	84.0254	94.3786	93.544	103.261	90.2812	115.218	110.56	95.5713	72.12	72.3599	84.7675	86.5857	89.7962	89.4421	108.592	104.178	97.8848	104.431	85.5592
Acox1	63.9963	79.6281	68.0786	71.2189	57.1238	67.6164	60.5419	64.082	72.5197	78.1314	76.61	64.4375	66.8956	62.2916	52.4686	56.3798	69.5622	67.7236	73.6089	71.4438	64.423	59.5673	72.4407	76.7064	75.8529
Acox2	0	0	0	0	0	0	0	0	0	0	0	0	0	0	0	0	0.014496	0	0	0	0	0	0	0	0
Acox3	14.7268	18.0349	17.6888	16.6623	14.3137	15.2739	15.9828	14.4817	17.5338	19.3035	17.2478	15.85	15.5502	14.2309	14.1593	15.0782	17.531	16.7106	17.182	19.164	14.5523	13.9389	18.4536	17.9213	18.5555
Acoxl	0	0	0.015508	0.016184	0	0	0	0	0	0	0	0	0	0	0	0	0.018498	0	0	0	0	0	0.020987	0	0.018479
Acp1	103.83	99.5247	111.426	100.487	109.022	97.3178	103.263	98.1842	101.977	99.3344	98.9295	101.558	101.677	103.44	118.435	112.515	100.444	103.962	99.9646	106.553	105.408	107.593	104.904	101.183	98.1851
Acp2	11.5096	10.6941	10.6911	13.2697	7.61237	11.7548	12.8821	12.4678	14.4774	14.3999	13.0912	11.6122	9.58486	9.84403	8.69131	6.97835	10.8666	12.0669	14.6349	12.9247	10.4219	9.89738	12.1823	10.9883	11.8495
Acp5	27.4527	28.6583	25.0034	30.5061	18.6989	30.4743	27.3244	30.3257	30.5746	30.8262	25.7771	27.3344	27.1089	32.7996	20.42	19.0554	26.1921	29.6211	28.8628	26.8218	24.6556	21.9142	27.5999	28.9532	30.7561
Acp6	13.0101	13.6472	13.6706	14.6252	9.65992	13.1282	11.5657	13.1777	14.5973	12.7864	14.2161	9.37559	10.6657	16.833	11.6303	9.83234	12.3566	13.2196	12.969	12.5187	10.4146	8.63324	13.1944	11.6529	14.1396
Acp7	0	0	0	0	0	0	0	0	0	0	0	0	0	0	0	0	0	0	0	0	0	0	0	0	0
Acpp	0.036965	0	0	0	0.101955	0	0.099812	0	0.043025	0	0.054391	0.02842	0	0.110133	0.083728	0.03881	0.041348	0.080068	0.10379	0.044007	0.1357	0.032594	0.047067	0	0
Acpt	0	0	0	0	0	0	0	0	0	0	0	0	0	0	0	0	0	0	0	0	0	0	0.02441	0	0
Acr	0	0.036929	0	0	0	0	0	0	0	0	0.075779	0	0.027714	0	0.11736	0.089744	0.077192	0	0	0.041142	0.03163	0	0.087836	0	0.037893
Acrbp	0.218757	0.313705	0.399276	0.293103	0.325923	0.180955	0.237011	0.114145	0.492443	0.188635	0.233461	0.140342	0.137462	0.125483	0.432367	0.533984	0.317349	0.344397	0.396253	0.190159	0.128868	0.151137	0.36	0.122526	0.282007
Acrv1	0	0.11863	0	0	0	0	0	0.056814	0	0.074801	0	0	0	0.053709	0	0	0.060584	0	0	0.0638	0	0	0	0	0.058387
Acsbg1	0.213449	0.2552	0.129368	0.230592	0.236058	0.121855	0.276352	0.182309	0.419348	0.29834	0.362541	0.653956	0.216905	0.146529	0.28106	0.213911	2.31547	0.193402	0.291893	0.285138	0.284387	0.383617	0.310914	0.325117	0.176554
Acsbg2	0	0	0	0	0.0527055	0	0	0	0	0	0.016512	0	0.018388	0	0	0	0	0.050271	0	0	0	0	0	0	0.025622
Acsf2	30.3853	38.1008	37.4897	41.1262	28.2016	37.0851	24.9062	34.101	40.7973	38.3094	44.1381	30.6148	32.8202	40.4837	28.7196	30.2735	40.3962	37.8377	38.4819	40.2258	29.548	25.7979	34.1326	38.0726	48.7848
Acsf3	10.2664	11.7366	12.2225	12.4651	10.1985	10.4768	11.7057	11.849	12.0369	13.2409	10.2469	10.921	11.3977	13.5532	9.39317	8.84075	11.8747	12.1876	12.4437	14.1964	10.4671	11.214	12.7392	12.1925	13.166
Acsl1	18.4523	22.6487	19.6119	22.3006	16.3045	21.4539	14.9712	19.6138	21.4976	22.3513	22.9994	17.4932	18.2581	18.8117	15.5491	15.7936	22.567	20.092	21.1806	20.7383	17.2677	15.2908	20.0384	22.3377	22.9219
Acsl3	27.645	27.7214	27.9229	29.5734	20.8614	28.4393	22.3811	26.7734	31.0251	28.1872	27.4292	25.9592	27.6	29.3788	22.3246	19.6402	28.8736	28.0866	27.7677	29.0854	25.8332	23.8075	26.0404	28.8329	27.458
Acsl4	110.662	133.73	132.056	131.955	100.897	115.519	97.223	115.009	128.768	150.326	122.849	133.547	124.439	108.929	98.4498	94.0985	137.274	132.304	131.771	137.145	122.614	116.079	150.999	146.11	125.222
Acsl5	73.7634	77.1113	87.1076	80.7656	69.9246	74.3105	82.2569	80.4669	86.0724	88.0748	77.6185	86.0378	83.8276	67.2325	75.9311	66.7705	79.2608	85.4294	88.8295	87.7231	76.1477	73.0608	86.7093	73.1005	80.6591
Acsl6	0.621741	0.835215	1.16261	0.729389	0.568379	0.736716	0.439815	0.781773	0.53908	0.68707	0.755377	0.777271	0.906673	0.856164	0.512592	0.652045	0.772237	0.734794	0.572253	0.68164	0.624486	0.722233	0.926195	0.924612	0.81702
Acsm3	0	0	0	0	0	0	0	0	0	0	0	0	0	0	0	0.012714	0	0	0	0	0	0	0	0	0
Acss1	0	0.011738	0.031794	0.033085	0.041329	0.010764	0	0	0	0.014912	0.047249	0.047526	0.062314	0.011213	0.025796	0.0300725	0.012598	0.061637	0.104753	0.04088	0.040838	0	0	0.012457	0
Acss2	53.4408	73.882	51.1836	55.6233	42.8741	56.2627	40.3459	49.5257	61.2705	67.8019	46.5411	50.6536	49.8744	64.2471	40.8337	41.3417	56.8744	54.4236	51.4316	56.8017	50.6131	44.3694	64.643	74.3429	61.545
Acss3	1.15655	1.20003	1.4288	1.67999	1.81286	0.943935	0.736797	1.14065	1.08283	1.41876	2.51082	0.730714	1.26441	0.904546	2.26274	1.97743	1.85269	1.12285	1.41968	1.24358	0.920589	1.09865	1.72176	1.19565	1.93681
Acta1	2.66932	4.00143	4.42652	4.1593	3.26266	3.38188	3.14732	3.61736	5.39536	4.26241	4.26505	3.34061	3.41537	3.33614	2.8982	3.31938	4.13058	3.83778	4.24284	4.01834	3.09189	2.62656	3.97132	3.41544	4.05843
Acta2	99.83	117.935	128.367	147.794	119.027	128.221	168.261	149.42	137.721	131.245	150.215	126.138	128.184	125.361	104.538	117.702	147.819	160.2	135.035	162.107	120.119	122.499	124.911	82.2094	153.7
Actb	4728.87	4828.87	5094.36	4986.89	3890.16	5153.06	4369.87	4907.64	4916.48	4754.24	4877.77	4474.16	4358.5	5091.07	3882.87	4054.43	4809.83	5150.3	4968.6	5346.84	4298.14	4009.59	4238.59	4557.39	5379.08
Actc1	0	0	0	0.058346	0	0	0	0	0.104031	0.040243	0	0	0	0	0	0	0	0	0	0	0	0	0.037966	0	0
Actg1	578.19	595.169	688.105	710.086	558.853	646.037	740.286	724.308	616.751	680.912	713.13	613.034	543.054	487.414	561.389	587.501	654.833	768.083	733.662	758.016	586.914	552.207	636.229	561.6	723.291
Actg2	0	0	0.088803	0	0	0	0	0	0.027586	0	0.051133	0	0.018964	0	0.027094	0.05074	0.026608	0	0	0.028553	0.021693	0.041651	0.030223	0	0.026393
Actl10	0.213839	0.494361	0.293175	0.402249	0.388289	0.243719	0.225839	0.304245	0.362872	0.627159	0.417391	0.230724	0.373532	0.058431	0.536188	0.495287	0.394205	0.192208	0.25546	0.471285	0.392018	0.256534	0.397745	0.390667	0.894326
Actl6a	77.4229	81.1043	84.0973	85.8834	74.9845	80.2137	91.5954	85.7875	90.6867	89.5165	85.2303	86.0613	78.7584	76.5693	69.4314	71.2691	83.5256	90.806	92.2298	92.2036	78.0934	77.0252	89.3987	79.5304	80.2081
Actl6b	0	0	0	0	0.0183595	0	0	0	0	0	0	0	0	0	0	0	0	0	0	0	0.018599	0	0	0	0
Actl7a	0	0	0	0	0	0	0	0	0	0	0	0	0	0	0	0	0	0	0	0	0	0	0	0	0
Actl7b	0	0.040057	0	0	0.0495255	0	0	0	0.043427	0	0	0	0.090068	0.037049	0	0.0384875	0	0.040398	0	0	0	0	0	0	0
Actl9	0	0	0	0	0	0	0	0	0	0	0	0	0	0	0	0	0	0	0	0	0	0	0	0	0
Actn1	145.183	175.987	166.038	168.546	133.394	158.213	153.492	154.678	162.892	182.74	154.529	153.245	144.571	146.926	134.572	136.453	163.76	169.262	170.948	173.694	145.018	130.582	177.129	178.219	178.63
Actn2	0.701007	0.755595	1.50819	0.605889	1.05823	1.04316	0.690341	0.670631	0.784255	1.17471	0.954437	0.779381	0.677241	0.660052	0.724658	0.86704	1.05505	1.04702	0.768277	1.31661	0.628953	0.744727	1.19665	0.86664	1.51772
Actn3	1.25324	1.57713	1.66545	1.58425	1.5027	1.625	1.04402	1.23547	1.69414	1.64622	1.37026	1.19445	1.62226	1.57575	1.03368	1.32227	1.66556	1.51401	1.30875	1.71595	1.39261	1.2442	1.76923	1.64764	1.85594
Actn4	112.449	113.515	127.249	129.523	107.012	117.734	119.979	120.784	124.456	134.224	122.128	115.53	113.501	109.37	102.082	109.46	140.109	134.467	130.019	141.188	113.499	107.556	125.193	120.233	139.394
Actr10	52.6032	54.9231	52.6593	51.4423	47.5894	48.4477	51.6749	49.4752	49.853	53.4077	51.5468	56.6741	51.9115	50.5023	49.1669	48.195	50.9106	49.8398	51.5035	51.706	52.469	51.9561	54.9128	55.6957	44.5697
Actr1a	112.355	125.144	126.634	121.871	102.523	114.514	115.313	113.133	124.811	128.743	121.078	114.989	111.728	115.523	98.9524	100.721	125.594	130.244	124.518	132.012	108.635	98.9054	126.812	122.253	136.162
Actr1b	6.97616	6.92414	8.13379	7.76533	7.125	5.99728	6.51254	6.67879	7.15903	8.01465	7.10064	6.41036	5.81636	6.14115	6.5949	7.03188	6.82318	7.00952	7.35704	7.8498	6.6585	6.26235	7.62188	7.45333	7.74934
Actr2	130.513	148.918	149.23	141.306	128.059	129.298	119.626	135.229	154.745	148.703	149.461	158.069	139.03	119.928	125.331	116.943	139.58	136.18	146.376	154.868	141.876	129.124	156.311	147.158	120.042
Actr3	359.784	388.627	372.412	368.357	308.211	353.033	323.553	359.963	355.744	400.63	339.726	380.892	363.362	360.703	302.299	300.806	369.855	362.793	361.838	378.35	381.904	361.134	404.491	395.958	322.289
Actr5	36.0305	42.734	38.0497	44.8648	37.1159	38.2339	39.4955	40.4748	43.0309	45.2631	40.759	38.2008	35.8764	38.0278	38.7286	37.1433	41.26	45.8881	45.7527	44.0728	34.5372	33.6276	45.0554	42.0094	44.6842
Actr6	22.5032	28.5919	23.0261	20.1192	18.3311	21.9775	17.8521	20.3107	23.821	23.684	23.0995	23.9715	24.4808	24.0751	17.0843	17.8448	21.3428	21.4243	20.458	21.7007	25.8993	23.8164	25.1248	26.0807	18.9851
Actr8	20.3269	21.0823	20.6245	22.3238	17.6996	18.7628	20.1112	21.2492	20.0455	21.6399	20.6295	20.6631	18.0961	19.5896	19.2874	17.796	19.4218	21.7601	21.1572	22.6182	19.1943	17.7441	21.2126	19.4427	20.8238
Actrt1	0	0	0	0	0	0	0	0	0	0	0	0	0	0	0	0	0	0	0	0	0	0	0	0	0
Actrt3	0.329206	0.236122	0.274895	0.429562	0.270161	0.279706	0.328654	0.343598	0.276759	0.352783	0.270672	0.282587	0.305201	0.291172	0.304277	0.30301	0.267712	0.290826	0.371194	0.337399	0.301622	0.162055	0.40476	0.279936	0.40242
Acvr1	14.5734	18.0098	16.0664	17.503	10.8948	17.0958	12.938	15.4025	17.5864	20.2483	17.5017	13.3795	14.3813	17.3729	11.9	10.6766	14.9983	16.3371	18.2042	14.8076	13.2128	11.5932	18.0212	18.4799	15.8944
Acvr1b	19.7349	24.3772	26.0237	28.7271	22.5817	20.8092	21.2952	22.3874	24.4136	27.6272	24.5152	19.5098	22.2429	20.3716	23.455	22.5422	28.2999	26.1081	26.1377	27.6969	19.7664	18.9945	29.768	21.4709	30.3631
Acvr1c	0	0	0	0	0	0.039601	0	0.058503	0	0	0	0	0	0	0	0	0.092071	0.059912	0	0.065594	0	0	0	0	0.044911
Acvr2a	3.02194	3.30311	3.34834	3.81931	2.28969	3.09543	2.54193	3.45578	3.77012	3.67186	3.79576	3.35987	2.62554	3.12698	2.59272	2.17025	3.04285	3.33692	3.70024	3.31691	2.87715	2.27482	3.52327	2.98165	3.22178
Acvr2b	1.91712	2.43607	2.80854	2.4998	2.5228	2.45751	2.37811	2.2352	2.25541	2.89195	2.76784	2.19024	2.32338	2.48156	2.4016	2.18218	2.34964	2.47718	2.60275	2.77242	2.11354	2.59426	2.8377	2.7507	2.97611
Acvrl1	0	0	0	0	0	0	0	0	0	0	0	0	0	0	0	0	0	0	0	0	0	0	0	0	0
Acy1	31.5398	34.7128	30.0058	28.2804	26.45	32.2749	23.1041	30.9021	31.3028	34.7306	33.0416	31.8683	29.3019	34.0216	24.2985	25.6073	30.4094	29.2504	28.2257	28.1484	31.5248	28.0308	29.0199	39.5779	33.0836
Acy3	0.843025	0.456973	0.50457	0.75131	0.630973	0.770716	0.796243	0.568913	0.765886	0.82522	0.925658	0.41983	0.523378	0.61547	0.886026	0.659365	0.761163	0.60082	1.19882	0.646495	0.503616	0.425969	0.381379	0.465513	0.778978
Acyp1	33.2537	32.9924	38.4106	34.7623	37.9461	35.9444	37.6979	35.1839	37.1031	28.1246	27.5371	31.2798	38.2814	47.0771	40.1297	40.196	41.5537	38.6428	31.4296	33.5231	34.7558	36.018	30.8257	31.5366	34.6269
Acyp2	5.52255	6.43408	6.93185	5.79454	8.21272	6.34916	6.84612	5.08106	7.70653	6.19151	7.81342	4.30665	5.93161	6.0436	8.02967	7.85169	6.65488	5.11132	8.84885	6.94608	6.13286	6.10223	6.64301	5.56365	5.85499
Ada	24.7349	26.2995	28.5707	26.607	22.6943	25.6277	30.7964	26.7183	29.3912	28.3743	25.4054	29.589	29.9189	27.3634	23.3213	24.025	30.6824	26.0847	29.1343	30.3533	28.0927	26.5935	27.3921	26.6025	27.7629
Adad1	0	0	0	0	0	0	0	0	0	0	0	0	0	0	0	0	0	0	0	0	0	0	0	0	0
Adad2	0	0	0	0	0	0	0	0	0	0	0	0	0	0	0	0	0	0	0	0	0	0	0	0	0
Adal	11.2157	11.5404	12.118	10.5528	13.3068	10.2812	11.5274	10.5221	11.7423	11.1263	10.71	12.1729	12.5118	11.0943	12.1939	13.5744	11.8288	11.5405	9.74336	11.5456	12.8379	12.0687	12.8347	11.1207	11.4213
Adam10	45.0126	49.3911	52.0048	59.0337	34.8562	52.4602	43.7956	55.2265	60.0605	56.6265	57.0376	51.3112	47.267	49.6052	38.1033	33.0764	53.6686	53.1355	59.1811	50.9608	43.9073	41.0004	55.9543	51.6299	48.0372
Adam11	0	0	0	0	0	0	0	0	0	0	0	0	0.025856	0	0	0	0	0	0	0	0	0	0	0	0
Adam12	10.1205	14.2177	12.902	13.7205	8.05407	11.7066	12.6797	13.2806	10.4869	13.9779	18.0424	9.0437	7.51361	11.3857	10.8559	8.34152	11.1584	11.8513	14.1645	12.33	7.63042	5.39014	14.2483	13.0936	13.0914
Adam15	25.0726	29.4314	29.096	31.7507	23.5785	26.7259	28.3278	28.1282	31.3495	32.0131	29.7494	29.9671	27.7562	23.4566	24.4109	21.9752	26.4414	28.9899	31.5438	30.0097	25.6655	25.0602	30.9644	26.5481	33.5778
Adam17	25.6402	31.4855	28.9533	32.9159	19.4109	27.8887	24.6435	28.3833	32.7689	32.527	31.6647	27.4054	26.0257	27.4425	19.5666	18.3658	28.7495	29.8491	32.415	28.8356	22.8405	21.5795	30.6687	32.0387	28.6293
Adam18	0	0	0.018111	0	0	0	0	0	0	0	0	0	0	0	0	0	0	0	0	0	0	0	0	0	0
Adam19	14.3767	18.992	18.8963	20.27	12.7839	16.2109	9.499	15.0883	15.2681	22.0396	17.6553	13.3733	13.1749	17.7611	14.3169	12.043	19.9803	18.0226	18.5832	18.7638	10.5872	9.89203	19.8214	19.4831	20.6444
Adam2	0	0	0	0	0	0	0	0	0	0	0	0.014348	0	0	0	0	0	0	0	0	0	0	0	0	0
Adam21	0	0.038881	0.086635	0.018102	0.0602925	0	0.032803	0.038318	0	0.024667	0.039358	0.0140445	0.014696	0.05522	0.021121	0.068823	0	0.06057	0.017238	0.022282	0	0.032303	0.093946	0.020596	0.041267
Adam22	16.9367	22.0821	18.7764	20.4237	14.3648	18.0681	13.2627	16.9584	19.9113	21.4478	20.0028	16.694	17.2387	17.3133	14.2354	13.2868	19.0847	18.2473	19.1459	18.9556	15.7364	14.1391	20.828	21.729	19.6705
Adam23	4.27658	5.09922	3.78752	5.42718	3.1953	4.2603	3.7727	4.34926	5.57012	5.0365	5.32315	4.22162	3.95324	3.56216	3.43647	3.2426	4.61414	3.99454	4.67995	4.42808	3.76693	3.46935	4.96682	4.82778	4.66179
Adam28	0	0	0	0	0	0	0	0	0	0	0	0	0	0	0	0	0	0	0	0	0	0	0	0	0
Adam30	0	0	0.034584	0.018066	0.0087095	0	0	0	0	0	0	0.028031	0	0	0	0	0	0	0	0	0	0.016118	0	0	0.020592
Adam32	0.016832	0.035602	0.095455	0.132857	0.071054	0.064961	0.075128	0.140514	0.137505	0.067778	0.083985	0.0257375	0.040398	0.050658	0.077546	0.134236	0.17084	0.055593	0.110641	0.061375	0.107978	0.059211	0.129226	0.037732	0.075818
Adam33	0	0	0	0	0	0	0.014352	0	0	0	0	0	0	0	0.018535	0.025361	0.036285	0	0.015104	0	0.014738	0	0	0	0
Adam7	0	0	0	0	0	0	0	0	0	0	0	0	0	0	0	0	0	0	0	0	0	0	0	0	0
Adam8	1.75	2.32406	1.79625	1.58912	0.977259	1.21407	0.485255	1.55593	1.2109	3.212	1.01036	1.26941	0.808041	3.84389	1.2283	1.28697	1.59601	1.58919	1.81492	1.47122	0.641337	0.59252	2.57345	3.77061	1.64375
Adam9	92.7093	99.4953	107.259	110.571	84.1066	97.5746	86.8541	102.12	109.095	111.319	99.5979	103.542	106.659	92.1279	88.4309	80.2018	112.934	103.028	110.782	106.261	95.8858	92.726	110.615	103.318	110.217
Adamdec1	0	0	0	0	0	0	0	0	0	0	0	0	0	0	0	0	0	0	0	0	0	0	0	0	0
Adamts1	1.97071	2.51618	2.92315	2.54734	1.84787	2.21967	2.71658	2.48481	2.41789	2.5304	2.35969	2.01166	2.14714	2.4982	2.03251	1.82765	3.02034	2.90102	2.88709	2.8	1.78405	1.4914	2.92598	2.11441	2.60252
Adamts10	0	0	0	0	0	0	0	0	0	0	0	0	0	0	0	0	0	0	0	0	0	0	0	0	0
Adamts12	0	0	0.007656	0	0.00387	0	0	0	0	0	0	0	0	0	0	0.0086545	0	0	0	0.009843	0	0.007048	0	0	0
Adamts13	0	0	0	0	0	0	0	0	0	0	0	0	0	0	0	0	0	0	0	0	0	0	0	0	0
Adamts14	0	0	0	0	0	0	0	0	0	0	0	0	0	0	0	0.0146415	0	0	0	0	0	0	0	0	0
Adamts15	0	0	0	0	0.003814	0	0	0	0.009692	0.022163	0	0.0063275	0	0	0.009624	0.0043915	0	0.018395	0	0	0	0	0	0	0
Adamts16	0	0	0	0	0	0	0	0	0	0	0	0	0	0	0	0	0.012006	0	0	0	0	0	0	0	0
Adamts17	0	0	0	0	0	0	0	0	0	0	0.009634	0	0	0	0	0.0071565	0.015339	0.014995	0	0	0	0	0.017395	0	0.015366
Adamts18	0	0	0	0	0	0	0	0	0	0.014926	0	0	0	0	0	0	0	0	0	0	0	0	0	0	0
Adamts19	0	0	0	0	0	0	0	0	0.016381	0	0	0	0	0	0.032398	0	0	0	0.026364	0	0.038569	0	0	0	0
Adamts2	0	0	0	0	0.0055435	0	0	0	0	0	0	0	0.009683	0	0	0	0	0	0	0	0	0	0	0	0
Adamts20	0	0	0	0	0	0	0	0	0	0	0	0	0	0	0	0	0	0	0	0	0	0	0.028481	0	0
Adamts3	0.034578	0.058092	0.072294	0.081873	0.0687595	0.0399	0.012297	0.050542	0.088896	0.027694	0.053125	0.0210915	0.054886	0.08324	0.040162	0.0481965	0.078309	0.038381	0.084123	0.033973	0.025333	0.030371	0.053224	0.077141	0.015792
Adamts4	4.02653	4.7313	4.30007	5.07527	2.77628	4.82915	2.83547	4.93437	5.49179	4.87972	4.31079	2.6456	3.01763	3.87054	3.25594	2.77683	5.89201	4.41176	4.36485	4.39704	2.76322	2.81825	3.94123	4.6083	6.16835
Adamts5	0	0	0	0.005806	0	0	0	0	0	0	0	0	0	0	0	0	0	0	0	0	0.005359	0	0	0.019572	0
Adamts6	0.152028	0.233497	0.319548	0.187077	0.26763	0.120743	0.110965	0.147403	0.266542	0.231377	0.169419	0.0206905	0.155881	0.208187	0.261892	0.222652	0.28299	0.177111	0.189007	0.260469	0.136636	0.095361	0.271717	0.229984	0.25912
Adamts7	13.5264	17.6413	16.7549	18.4741	10.5201	16.5934	10.2671	15.7854	14.6227	19.9516	14.9697	12.8853	14.1852	15.2303	12.0276	10.7994	18.1976	15.6191	17.0094	15.0293	12.7538	11.4568	15.9268	18.4258	21.018
Adamts8	0	0	0	0	0	0	0	0	0	0	0	0	0	0	0.017031	0	0	0	0	0	0	0	0	0	0
Adamts9	0	0	0	0	0	0	0	0	0	0	0	0	0	0	0	0.003382	0	0	0	0	0	0	0	0	0
Adamtsl1	0.031668	0.024957	0.022664	0.031389	0.018564	0.015302	0.042251	0.016531	0.018501	0	0.038966	0.027705	0.056863	0.023935	0.018375	0.072515	0.017922	0.043903	0.037227	0.06799	0.014502	0.006955	0.071069	0.008835	0.018054
Adamtsl4	12.0003	14.5194	11.616	11.0274	7.958	12.2595	5.64139	10.43	9.73857	13.0379	9.46713	9.01537	10.8298	14.3335	8.79172	8.74956	12.1389	9.96212	8.92128	9.16404	9.55486	8.35117	11.1025	15.3869	13.4007
Adamtsl5	8.32902	11.7818	10.0005	10.1566	9.00474	8.38006	7.15076	9.1177	9.26655	11.2559	10.5319	6.94173	9.46162	8.623	10.9508	10.8224	10.4359	8.5809	10.1395	9.58353	8.6505	8.01331	10.4187	10.155	13.2901
Adap1	0.017073	0	0.016133	0	0.0077575	0	0	0.017816	0.019924	0	0.012174	0.046772	0	0	0	0	0	0	0	0	0	0	0	0.019139	0
Adap2	0	0.080895	0	0.183844	0.0348525	0.072407	0.169557	0.039261	0.13151	0	0	0.0289645	0	0.037394	0.085266	0.117882	0.168478	0.163079	0	0.134427	0.03457	0.099644	0	0.042652	0.123683
Adapt15	129.435	113.045	175.601	122.208	259.187	114.637	156.469	113.434	121.623	103.688	166.143	126.505	136.803	127.526	301.702	301.708	124.152	126.597	119.417	130.729	145.71	168.757	135.891	104.316	125.282
Adar	7.59853	10.053	9.0799	9.88144	7.24419	7.74128	7.92084	8.87749	9.13876	10.0618	9.62843	7.33029	7.10016	7.13634	7.49453	7.35518	9.38175	8.93386	9.65684	9.9062	6.88294	6.17216	10.3238	9.50571	10.5123
Adarb1	2.46484	3.51573	3.91948	3.55668	3.20145	2.86595	2.83055	3.39859	3.11334	3.6498	3.50774	2.66553	3.24647	3.0186	3.14393	3.00497	3.97208	3.71361	3.44995	3.81729	2.62239	2.64876	4.24889	3.36283	3.76793
Adarb2	0	0	0	0	0	0	0	0	0	0	0	0	0	0	0	0	0	0	0	0	0	0	0	0	0
Adat1	7.63906	9.92777	9.64534	9.40304	8.10855	7.05549	9.19158	9.21788	11.2681	10.075	9.3174	10.1078	8.89436	8.67738	8.24666	8.27445	10.4902	10.1266	10.1311	10.2496	9.20365	8.97869	9.90324	8.66255	8.8243
Adat2	9.67521	10.1629	10.6317	10.6576	9.10077	10.4396	9.62764	10.9677	11.875	11.4833	10.7326	10.3094	10.1457	9.87064	8.24726	8.47385	11.2325	11.0454	11.0734	11.7548	9.19616	8.78091	11.1978	9.84234	11.3532
Adat3	7.84631	7.48598	8.38889	10.3623	8.03411	8.8323	10.7942	8.91616	7.90265	7.54648	6.4459	7.24117	6.63524	7.3694	8.33169	7.66075	7.86679	7.74128	9.54937	8.51841	6.48653	6.79772	8.50331	6.61145	9.19233
Adck1	2.98888	3.63766	3.59092	3.75342	2.68253	3.09708	3.08269	3.2214	3.74065	3.62435	2.82175	3.43822	3.2833	3.34567	3.27963	2.81761	4.09892	3.60131	3.49686	3.55217	2.64017	2.61512	3.89526	3.56291	3.44053
Adck2	32.2312	34.2312	31.3494	36.5992	30.3102	35.037	30.8923	33.2861	37.1291	36.9821	37.7295	32.5418	32.6921	30.2018	28.7557	29.1818	31.2801	32.7989	33.7931	33.2839	31.9005	30.9573	32.6869	35.7152	34.3263
Adck3	1.88738	2.19206	1.66818	2.07897	1.19801	1.61057	1.47524	2.03475	1.82069	2.15502	1.88655	2.31196	1.74646	1.94161	1.33084	1.19337	1.32	1.7534	1.71411	2.08815	1.5866	1.67332	2.09635	1.79972	1.97068
Adck4	12.116	12.9892	10.9011	12.2217	10.0086	13.013	13.1926	12.6675	12.9503	14.5116	12.7141	12.9804	13.3051	13.556	9.32018	10.8969	12.0541	12.1777	11.6742	11.5742	11.9961	10.3687	11.7778	11.9815	11.5904
Adck5	9.17113	10.9194	10.5493	13.1996	11.3113	9.0462	10.4054	10.9158	13.2941	9.77674	13.2815	9.64366	11.1975	9.84278	12.2034	11.302	11.8482	11.8348	11.6611	11.9935	10.4118	10.4181	12.0314	10.6189	13.9191
Adcy1	0	0	0	0	0	0	0	0	0.01736	0	0	0	0	0	0.017157	0	0	0	0	0	0	0	0	0	0
Adcy10	0.310394	0.400479	0.469706	0.365625	0.377289	0.350063	0.293167	0.27682	0.430762	0.371084	0.344788	0.282498	0.294033	0.560848	0.300549	0.363489	0.366189	0.416469	0.364972	0.587969	0.444143	0.30669	0.447962	0.360585	0.539325
Adcy2	0	0	0.012147	0	0	0	0	0	0	0	0	0	0	0	0	0	0	0	0	0	0	0	0	0	0
Adcy3	0.229796	0.316404	0.279773	0.353442	0.346264	0.298661	0.373551	0.314366	0.314796	0.402171	0.462438	0.286894	0.259271	0.343374	0.321852	0.277106	0.322887	0.290013	0.454575	0.301364	0.224978	0.264511	0.396305	0.212241	0.379457
Adcy4	0	0	0	0	0	0	0	0	0	0	0	0	0	0	0	0	0	0.013517	0	0	0	0	0	0	0
Adcy5	0	0.012206	0	0	0	0	0	0.012093	0	0	0	0.0088445	0	0	0	0.0061145	0.026187	0	0	0	0	0	0.014843	0	0
Adcy6	14.5863	18.3265	15.967	20.5958	13.9049	14.4285	15.1123	16.2895	19.338	20.7966	19.8692	14.8125	14.0928	12.2517	14.3855	13.2378	17.545	18.3501	20.1258	18.2116	13.3849	12.4411	20.3354	18.5188	18.8105
Adcy7	15.8581	19.9391	16.6615	19.1964	13.5513	17.7142	11.238	16.0828	18.9119	20.0129	18.7116	14.7483	16.3121	17.334	15.2742	14.1866	19.568	17.9221	18.3613	17.8583	14.5387	13.2594	17.04	20.3106	21.118
Adcy9	5.15171	7.25604	7.00028	8.07024	5.2426	5.80456	5.11587	6.2933	6.78048	9.03275	7.87904	5.50893	5.72394	4.77092	5.61595	4.94021	7.34831	7.6568	7.91361	6.85263	5.33708	4.57457	8.30668	6.52648	7.72983
Adcyap1	0	0	0	0	0	0	0	0	0	0	0	0	0	0	0	0	0	0	0	0	0	0	0	0	0
Adcyap1r1	0	0.034412	0	0	0.015154	0	0	0	0	0.046229	0.070476	0	0.025852	0	0	0.018264	0.038197	0.074052	0.11212	0.122175	0.031297	0	0.041016	0.154224	0.037514
Add1	88.6628	106.82	97.0148	103.553	80.877	96.0675	85.7771	92.7742	104.587	115.489	106.821	104.29	94.3706	91.1306	78.976	76.4456	99.1186	97.4416	102.202	102.349	94.4556	86.4293	111.446	111.679	94.3486
Add2	0	0	0	0	0	0	0.00869	0.010192	0	0	0.006884	0	0.015591	0	0	0	0.022085	0.021623	0.009179	0.011955	0	0.008578	0.012514	0	0
Add3	43.667	46.4525	44.1385	49.193	40.4716	42.2095	46.8415	42.5295	36.1172	50.811	43.0854	41.7806	38.8108	34.6605	35.324	37.7435	47.5806	45.7546	48.6458	44.8639	41.8059	38.3823	45.7241	43.521	43.6318
Adgra1	0	0	0	0	0	0	0	0	0	0	0	0	0	0	0	0	0	0	0	0	0	0	0	0	0
Adgra2	41.084	55.2028	50.8494	54.347	38.1129	46.3821	39.3394	47.5035	49.1743	58.8157	50.3523	41.579	44.5143	40.3908	38.3625	36.7841	55.7917	53.2336	49.2662	54.4202	40.7189	38.4496	54.5965	53.0012	63.195
Adgra3	7.28968	8.51638	8.09942	9.51626	6.48992	8.06466	7.2461	8.52009	8.07425	9.55277	8.25651	8.13227	6.86601	7.58236	6.7892	6.37244	8.60672	8.73259	9.54498	8.39539	6.86229	6.1568	9.63965	8.68937	8.56188
Adgrb1	0	0	0	0	0	0	0	0	0	0	0	0	0	0	0	0	0	0	0	0	0	0	0	0	0
Adgrb2	0.310492	0.511709	0.609279	0.471737	0.539929	0.43678	0.396703	0.333423	0.567771	0.488603	0.522008	0.279319	0.537611	0.389467	0.309386	0.516812	0.710325	0.454238	0.437929	0.589679	0.362606	0.418699	0.432187	0.390061	0.884484
Adgrb3	0	0	0	0	0	0	0	0	0	0	0	0	0	0	0	0	0	0	0	0	0	0	0	0	0
Adgrd1	0.117755	0.208717	0.406632	0.275365	0.134939	0.148157	0.123745	0.19591	0.185537	0.192709	0.216618	0.153648	0.21306	0.133539	0.276554	0.195609	0.249967	0.249622	0.204501	0.345567	0.112363	0.183837	0.217103	0.120774	0.335915
Adgre1	0	0	0	0	0	0	0	0	0	0	0	0	0	0	0	0	0	0	0	0	0	0	0.036331	0	0
Adgre3	0	0	0	0	0	0	0	0	0	0	0	0	0	0	0	0	0	0	0	0	0	0	0	0	0
Adgre5	9.44244	10.7981	11.4743	13.1859	7.2884	11.6247	10.2391	11.216	12.8184	12.3128	14.0691	10.4721	9.14558	10.2985	8.13663	7.16548	9.83803	10.4156	13.6318	11.2164	8.946	7.88309	10.0596	12	12.1113
Adgrf1	1.2316	2.02383	2.03329	2.30807	1.38521	1.56785	1.9969	2.04838	2.18097	1.64385	1.93209	1.46957	2.15455	2.57197	1.49809	1.42484	2.33949	2.67289	1.92624	2.20779	1.70047	1.39173	2.33644	1.09898	2.62973
Adgrf2	0	0	0.046904	0.016318	0	0	0	0	0	0	0.023563	0.0126415	0	0.016592	0	0.0086885	0.018651	0	0	0	0	0.014542	0	0	0
Adgrf3	0.076324	0.114818	0.08297	0.075536	0.061397	0.031595	0.05826	0.022763	0.089144	0.058348	0.084716	0.12284	0.095795	0.043885	0.037864	0.058856	0.073958	0.036189	0.102489	0.133349	0.049941	0.05749	0.167666	0.097489	0.08666
Adgrf4	0	0	0	0	0	0	0	0	0	0	0	0	0	0	0	0	0	0	0	0.017285	0	0	0	0	0
Adgrf5	0.013384	0.00702	0	0.013242	0.009385	0	0.011877	0.020954	0.023724	0.009003	0.009387	0	0.015981	0.013479	0.015528	0	0.030294	0	0.006278	0.016387	0	0.005857	0.017252	0.007441	0.015411
Adgrg1	124.768	147.337	122.134	137.849	79.0184	150.83	86.7341	126.015	127.696	158.002	116.278	103.436	98.1101	137.95	89.6723	81.8902	133.196	131.568	130.536	123.412	93.6943	85.2217	126.946	164.346	163.657
Adgrg2	0	0	0	0	0	0.008347	0	0.009018	0	0	0	0.0065895	0	0	0.010018	0.0047405	0	0	0	0.010589	0	0	0	0	0
Adgrg3	0.035533	0.076193	0.065858	0.026383	0.0126225	0	0	0	0.041365	0	0.026082	0	0.028576	0	0.040289	0	0	0	0	0	0.032607	0	0	0	0
Adgrg4	0	0	0	0	0	0	0	0	0	0	0	0	0	0.004083	0	0.002149	0	0	0	0	0	0	0	0.004504	0
Adgrg5	0.130278	0.082501	0.024388	0.100609	0.213202	0.075128	0.069887	0.189817	0.180047	0.175384	0.037683	0.0398555	0.061612	0.127884	0.327561	0.302812	0.146055	0.227758	0.192096	0.092529	0.191154	0.022892	0.09809	0.08801	0.085474
Adgrg6	0	0	0.009428	0	0	0	0.010207	0	0	0	0.012073	0.004377	0	0.029903	0	0	0	0.019142	0	0	0	0.005043	0	0	0.006568
Adgrg7	0	0	0.015649	0	0	0	0	0	0	0	0	0	0	0	0	0	0	0	0	0	0	0.014556	0	0	0
Adgrl1	0.017082	0.017958	0.01629	0.067706	0.008233	0.033014	0.045593	0.02675	0.039916	0.034235	0.060111	0.029892	0.034087	0.017209	0.019813	0.032479	0.05799	0.018936	0.016063	0	0.031291	0.030014	0.021903	0.01907	0.038919
Adgrl2	28.8415	37.9016	36.1358	41.5075	25.0494	33.4098	29.3384	34.2827	38.0173	44.3255	36.6484	27.8412	28.5347	32.6074	27.1932	24.4735	37.7832	37.5156	40.6896	37.4481	25.1223	23.1839	44.54	38.7899	38.6545
Adgrl3	0.009766	0	0	0	0.0046985	0	0.008693	0.051221	0.028625	0.013057	0.006886	0.060916	0.007798	0	0	0.0053535	0.011045	0	0.023027	0	0	0	0	0	0
Adgrl4	0.015847	0.016748	0.059977	0.062574	0.0075585	0.030586	0	0.049613	0	0	0.011279	0.086815	0	0.031812	0	0.0342395	0	0.017461	0.029767	0	0.014522	0.02787	0	0	0
Adgrv1	0.092665	0.099869	0.083351	0.180469	0.074094	0.048335	0.205463	0.235186	0.105454	0.136766	0.10873	0.172336	0.18984	0.051907	0.154385	0.0291515	0.256291	0.008851	0.333504	0.054851	0.292315	0.081764	0.117829	0.004419	0.006848
Adh5	388.94	433.023	341.525	345.514	287.618	393.732	329.585	368.83	371.82	382.168	346.437	379.971	413.276	395.846	263.482	283.082	369.418	354.075	335.509	363.255	421.118	408.014	361.165	436.039	350.648
Adh7	0.051514	0.127152	0.111778	0.067757	0.0237775	0.016567	0.030661	0.053754	0.060117	0.092211	0.09797	0.073301	0.082433	0.017224	0.039544	0.0451325	0.057161	0.037799	0.079984	0.06259	0.062948	0.060408	0.064856	0.096249	0.096639
Adhfe1	1.70312	1.67874	2.14823	2.00264	1.89781	2.18759	1.71947	2.27696	2.53064	2.07503	2.39771	2.07508	2.26166	1.80997	1.93368	2.21275	2.51087	1.89483	1.99675	2.60789	2.16667	1.86851	2.01856	1.79612	2.60943
Adi1	119.878	122.125	98.5615	104.929	101.121	106.684	142.222	109.419	113.772	127.401	140.751	134.168	130.27	92.3996	107.747	97.619	112.116	104.734	104.765	108.511	130.701	140.654	114.537	128.436	88.6858
Adig	0.21706	0	0.171119	0	0	0	0	0	0	0	0	0	0	0	0	0	0	0	0	0	0	0	0	0	0
Adipoq	0	0	0.039416	0	0	0	0	0	0	0.058376	0	0	0	0	0	0.0219955	0	0	0.040073	0	0	0	0	0	0
Adipor1	173.898	183.506	187.856	197.007	182.125	189.087	170.973	181.74	179.954	187.8	181.447	167.789	173.489	200.679	186.893	191.768	188.885	189.841	189.268	187.022	166.54	160.085	174.484	178.096	204.753
Adipor2	81.5524	91.5182	88.5957	89.3329	75.9401	82.4298	70.7506	81.7688	88.579	91.7237	89.4938	70.5592	74.7222	80.975	75.2516	76.1459	84.3843	83.8771	84.9908	84.0162	73.3235	66.9315	87.3914	90.1432	86.3875
Adk	100.335	112.697	90.9159	90.3987	77.3206	98.6955	73.2118	90.6833	89.0871	107.928	89.2296	99.1593	95.801	113.8	70.9593	73.5263	91.9217	90.5948	87.8975	88.7688	93.8359	87.6155	105.093	120.199	85.0331
Adm	4.71917	6.40581	8.22722	4.71208	5.15777	5.07981	8.39306	5.61718	6.72404	5.21717	5.16757	7.7645	7.85369	4.93584	3.90893	4.75611	6.93803	8.59389	4.16441	7.05616	7.23905	7.63723	6.23639	4.45686	8.27646
Adm2	0	0	0	0	0	0	0	0	0	0	0	0	0	0	0	0	0	0	0	0	0	0	0	0	0
Adnp	31.5464	40.6211	40.2154	44.6967	36.1757	32.7938	32.9253	35.058	39.1286	44.5953	45.601	33.9276	32.7799	29.8286	38.713	36.0493	38.3824	38.227	43.615	40.6312	33.4531	30.3332	47.6858	40.4518	39.4514
Adnp2	13.5114	17.2594	18.3088	18.0836	15.5577	15.2638	15.3791	15.8499	17.585	19.7034	18.9201	15.4789	15.2612	13.44	16.1052	15.5557	17.4849	17.2961	17.2142	17.8107	14.9047	13.6776	19.7186	16.3234	18.3613
Adora1	0	0	0	0	0.0405655	0	0	0	0	0	0.032928	0	0.035664	0.043774	0	0	0.049336	0	0	0	0	0.039042	0	0.050255	0.095991
Adora2a	0.087088	0.092434	0.184237	0.214267	0.110944	0.062963	0.155797	0.158992	0.126961	0.234436	0.078193	0.143018	0.052326	0.348602	0.224749	0.150481	0.220536	0.071618	0.081712	0.131636	0.159678	0.210755	0.166951	0.244622	0.316565
Adora2b	0.018846	0	0	0.018575	0.008951	0	0	0	0.021988	0	0.013475	0.037222	0	0	0	0	0.042472	0	0.017691	0	0.017274	0.016578	0.024103	0	0
Adora3	0	0	0.090434	0.144105	0.089169	0	0.089574	0	0.057524	0	0	0	0.03997	0.244287	0.055487	0.178539	0.055093	0	0.138708	0	0	0.131161	0.314203	0.056385	0.053336
Adpgk	22.8153	27.5607	27.9541	26.6915	19.1177	27.1728	21.5766	26.1601	28.1065	26.5337	21.0796	25.3461	26.8537	30.6496	19.4628	18.3999	29.4097	27.0249	23.9541	25.2694	21.7861	20.9059	27.2108	23.1195	31.1576
Adprh	148.755	142.328	149.685	146.555	122.485	151.046	159.195	160.357	153.852	156.604	145.187	150.691	143.23	140.476	122.014	117.818	154.523	163.847	150.696	164.836	148.793	145.668	157.979	152.172	149.458
Adprhl1	0	0	0	0	0	0.042521	0	0	0	0	0	0	0	0.043827	0	0	0.049396	0	0.041403	0	0	0	0	0	0
Adprhl2	35.5338	35.7752	33.7863	34.3072	32.829	33.6418	37.5329	34.0021	38.8739	36.974	33.3751	34.4461	32.11	32.8233	31.8898	31.9804	35.6816	37.8572	34.3776	37.8001	34.721	31.6811	36.1056	32.5644	37.118
Adprm	5.91236	7.97082	6.50366	8.33964	6.8266	6.38063	5.68176	6.56769	9.04751	7.84602	10.2542	5.73292	6.65023	6.45335	8.77576	7.2331	7.37184	6.14594	8.00174	7.65043	6.8026	5.88531	9.168	7.59805	7.19296
Adra1a	0	0	0	0	0	0	0	0	0	0	0	0	0	0	0	0	0	0	0	0	0	0	0	0	0
Adra1b	0	0	0	0	0	0	0	0	0	0	0	0	0	0	0	0	0	0	0	0	0	0	0	0	0
Adra1d	0.8979	0.915305	1.30715	1.35859	0.878896	1.22068	0.922664	1.20033	1.11172	1.14041	1.46976	0.688349	0.764933	1.33093	0.941676	0.957615	1.37938	1.37144	1.1299	1.40077	0.809119	0.60162	1.07479	1.11716	1.62543
Adra2a	0	0	0	0	0	0	0	0	0	0	0	0	0	0	0	0	0.143067	0	0	0	0.246914	0	0.166658	0	0
Adra2b	0	0	0.031226	0	0	0	0	0	0	0	0	0	0	0	0.03819	0	0	0	0.062981	0	0	0	0	0	0
Adra2c	0	0	0	0	0	0	0	0	0	0	0	0	0	0	0	0	0	0	0	0	0	0	0	0	0
Adrb2	0	0	0	0	0	0	0	0	0	0	0	0	0	0	0	0	0	0	0	0	0	0	0	0	0
Adrb3	0.040344	0.043408	0	0	0	0	0	0	0	0	0	0	0	0	0	0	0.045065	0	0	0	0	0	0	0	0.044
Adrm1	209.145	191.85	223.169	243.074	192.23	221.319	263.798	236.6	228.599	227.452	225.556	203.08	193.245	190.36	203.141	187.373	222.897	239.313	251.917	249.401	190.381	176.147	217.585	203.752	230.269
Adsl	65.2031	68.5145	72.1153	71.8343	62.8534	66.5309	76.1333	71.7968	68.3283	70.6121	69.7056	70.2428	68.5473	65.7366	62.2394	60.297	67.3581	76.0391	74.3886	78.2778	69.3024	66.8533	69.1164	63.8054	74.2078
Adss	116.171	125.725	137.811	124.217	118.821	112.453	123.098	124.068	118.12	132.525	127.982	131.14	119.465	117.212	115.37	116.02	138.125	131.779	128.275	134.511	120.206	116.203	132.368	126.294	119.519
Adssl1	0.030501	0.195485	0.085246	0.059767	0.111468	0.05871	0.08214	0.095414	0.177657	0.041255	0.155475	0	0.293941	0.030389	0.104188	0.0796945	0.136826	0.132826	0.142885	0.146208	0	0.026871	0.233387	0.068833	0.10113
Adtrp	0	0	0	0	0	0	0	0	0	0.09454	0	0	0.055487	0	0	0	0	0	0	0	0	0	0	0	0
Aebp1	64.7414	91.0868	81.0815	69.5066	42.46	79.8197	45.5635	74.6031	65.8602	85.3326	72.288	64.1659	81.9772	77.7976	50.2217	46.6139	85.8047	71.4976	67.8114	73.5541	64.127	53.1916	81.4321	100.097	92.1483
Aebp2	49.9831	58.919	58.0967	55.2944	46.1468	49.9809	41.9041	51.0903	51.162	59.1312	63.8486	47.0481	45.8649	53.5547	43.907	46.1709	58.3526	52.967	56.803	53.7228	44.216	39.9262	64.6824	57.0072	51.9136
Aen	14.8637	15.1162	18.527	17.2606	16.3486	15.0366	17.9092	15.1832	15.2293	17.3365	17.1707	16.2605	15.0916	12.1098	16.8956	15.8367	17.6711	17.1224	18.2383	19.9585	15.032	14.2706	18.3192	15.4967	15.4741
Aes	532.718	503.044	538.315	548.469	497.437	551.841	564.912	539.113	469.723	510.658	486.6	469.748	475.814	521.38	514.177	531.05	487.719	509.123	553.502	534.402	474.001	443.662	491.155	530.269	520.735
Afap1	25.623	33.7313	31.867	33.2013	23.9494	27.1913	23.3121	27.7238	28.2829	36.8558	29.8374	26.6483	28.7334	31.4154	23.4983	24.211	32.5728	29.8756	31.3263	32.0834	25.3525	22.7572	34.4851	35.7999	33.9849
Afap1l1	0.024699	0.013018	0.011729	0	0	0	0.011004	0	0	0	0.008742	0	0.009868	0	0	0	0.013953	0.013646	0	0.015081	0.011314	0	0	0	0.055975
Afap1l2	0	0	0	0	0	0	0	0	0	0	0	0	0	0	0	0	0	0	0	0	0	0	0	0	0
Aff1	6.42511	6.96746	7.92193	8.86477	6.6363	6.80308	7.13999	7.36533	6.76929	8.55603	9.53375	6.53202	6.09825	6.10743	5.95546	5.79738	8.1751	7.67755	8.73798	8.94112	5.40833	5.13233	8.87805	7.78819	8.95732
Aff2	0.781584	0.972637	0.608339	0.830701	0.68615	0.773539	0.415691	0.726363	0.512191	0.917414	0.671829	0.590713	0.760994	0.59505	0.651725	0.795733	0.905643	0.78122	0.878219	0.898884	0.724642	0.644848	0.684223	0.926173	0.932505
Aff3	0	0	0	0	0	0	0	0	0	0	0	0	0	0	0	0	0	0.011311	0	0	0	0	0	0	0
Aff4	21.4666	24.4638	25.9222	27.9024	20.6197	21.524	18.0909	21.5572	21.1179	29.2593	28.025	19.3811	20.1834	20.2801	20.9642	20.5959	25.1767	23.695	28.4118	23.9046	18.19	16.727	29.4328	27.6197	25.395
Afg3l2	71.2985	81.151	88.5422	82.7469	72.5666	75.6407	77.4561	79.8172	85.9648	88.389	82.8232	81.2327	81.5425	76.115	68.1842	65.4662	89.8146	88.3771	83.7549	90.3873	75.2562	71.2077	91.6594	78.8878	83.1057
Afm	0	0.024812	0	0	0	0	0	0	0	0	0	0	0	0	0.026747	0	0	0	0	0	0	0	0	0	0
Afmid	5.4162	6.28184	5.82157	7.03015	5.2563	5.26285	4.10227	6.05672	6.8598	7.09996	6.11242	4.67995	6.02998	4.4581	5.415	6.11497	6.02066	6.27594	5.93519	6.79966	5.00655	4.89564	5.5826	5.74926	7.48366
Afp	0.021523	0.02284	0	0	0.010184	0.041497	0.077	0	0	0.028965	0.015454	0.0164765	0.017241	0.043082	0.049383	0.0229225	0.048452	0.023604	0	0.052066	0.059193	0.01894	0.110034	0.048359	0
Aftph	28.2584	31.6795	31.6946	30.7413	24.8283	28.3602	24.8641	27.7395	30.5339	31.8793	31.7838	28.6654	28.6478	29.7852	27.2385	25.7279	29.6873	29.9106	32.9152	29.403	26.5436	25.2535	31.6348	31.8721	28.2911
Aga	352.536	383.859	348.632	382.104	280.914	417.502	311.186	380.828	408.207	376.136	377.991	378.149	373.761	431.931	297.592	267.312	382.877	375.501	362.891	367.302	343.991	340.668	354.142	370.971	353.628
Agap1	40.9646	49.9806	51.4711	50.6596	44.4232	45.4468	41.3327	44.9595	42.9089	53.6936	46.0623	40.5737	44.0361	41.7473	46.1429	42.6535	49.0798	49.5256	49.1188	52.0256	39.1437	38.6073	49.2335	45.7565	50.3165
Agap2	0	0	0	0	0	0	0	0.014054	0.015722	0	0	0	0	0	0	0.007355	0.076036	0	0	0	0.024676	0	0	0	0
Agap3	44.7821	50.9075	50.663	55.2165	48.1737	50.6189	48.9435	49.9501	53.6284	53.7638	48.7579	44.2461	48.9431	48.0343	47.4421	48.0456	50.4775	51.3684	52.4361	53.7684	47.1708	43.7914	54.8818	49.0696	53.8378
Agbl1	0	0	0	0	0	0	0	0	0	0	0	0	0	0	0	0	0	0	0	0	0	0	0	0	0
Agbl2	0.011854	0	0	0.011726	0.010868	0.011448	0	0	0	0	0	0	0	0	0	0	0	0	0	0	0	0	0	0	0.013442
Agbl3	2.98508	4.23667	3.89923	4.51657	4.75138	3.33167	3.51976	3.39171	4.55667	4.37557	4.28419	2.89621	3.36539	3.49918	4.50197	5.21021	4.23418	3.78016	4.27928	3.95344	2.80836	3.43933	4.3707	3.6782	4.48365
Agbl4	0	0	0	0	0	0	0	0	0	0	0	0	0	0	0	0	0	0	0	0	0	0	0	0	0
Agbl5	7.71359	9.12999	9.20148	9.88809	8.88862	8.03017	8.0477	8.71862	9.13275	9.95788	8.62579	7.71571	8.78043	9.08215	9.02069	9.1985	10.5902	9.52658	8.7842	9.58537	8.0389	7.33778	9.32309	8.74001	10.9118
Ager	3.48013	3.55645	4.15361	5.11696	4.50755	4.08679	3.16341	3.72343	4.14248	3.22326	3.45537	2.64432	2.90932	3.71872	4.71125	4.49318	4.40356	3.17848	3.72447	4.72157	2.86014	2.35112	3.704	2.8979	4.96985
Agfg1	25.3376	26.982	26.9117	29.0511	21.9446	26.6717	24.7022	27.1922	27.7604	28.5683	25.6899	25.5605	24.5289	24.931	22.1106	22.0802	25.5146	26.6697	28.4265	27.3901	23.0872	21.3117	26.1971	26.6464	26.4382
Agfg2	43.0222	47.923	42.1115	48.2266	36.28	44.9071	43.0331	44.3505	44.9849	48.1033	41.695	39.9188	39.7974	46.0599	32.636	35.2679	48.2553	44.6717	45.3832	46.2608	37.8056	35.6674	44.7026	48.1085	50.1774
Aggf1	34.3039	39.5891	43.4462	40.1803	38.1323	34.1148	33.4122	37.8458	39.7608	41.2001	40.2331	31.8295	35.0363	36.5868	35.8227	35.0876	41.5683	38.257	39.2762	42.8359	34.0712	31.6719	43.08	35.6617	37.0938
Agk	33.9269	37.7941	36.1495	40.2196	28.8396	38.8007	32.1813	37.1682	36.6418	39.9623	37.0486	37.0861	35.8816	38.68	29.4055	28.0827	43.6961	37.9712	37.4876	37.5477	35.8226	30.8801	36.1392	38.718	39.4877
Agl	7.86528	10.7276	9.8748	10.5092	7.87018	8.11348	7.58553	8.78179	9.9485	11.4828	10.4891	9.01984	9.1015	7.65028	8.19987	8.11155	10.1176	9.62327	10.4174	9.92407	8.27996	7.73617	12.4803	10.4161	9.79808
Agmat	0	0	0.042273	0	0	0	0.041667	0.048051	0.053615	0	0	0.091208	0.037202	0.091188	0.051838	0.024416	0	0	0	0.108794	0	0	0	0	0.049913
Agmo	0	0	0	0	0	0	0	0	0	0	0	0.0449965	0	0	0	0.031549	0	0	0	0	0	0	0	0	0
Ago2	25.1981	29.5833	38.5055	34.1944	29.2163	22.5922	28.4852	27.4407	25.6342	35.6046	34.1278	25.8023	26.2631	21.4634	32.2595	28.8019	31.6529	35.3175	37.2341	38.2045	23.9789	23.363	34.4554	25.9461	36.4559
Agpat1	103.234	107.911	110.094	111.652	95.3201	110.645	105.683	106.648	104.552	116.562	106.984	103.319	104.044	111.864	99.0778	99.2858	102.656	113.164	115.815	112.856	99.1603	93.2935	109.632	112.68	111.224
Agpat2	172.883	164.121	137.478	164.717	130.025	186.502	195.448	174.988	170.175	187.889	195.436	162.784	143.505	176.392	129.059	129.19	156.456	146.792	182.766	133.231	142.522	145.132	136.295	172.189	140.526
Agpat3	79.1698	95.5974	84.747	93.0276	73.3785	85.3171	72.873	83.5034	91.9527	96.9832	87.9879	69.6414	77.9465	86.6039	71.1059	72.4588	86.4336	89.2281	88.9278	90.5812	72.0187	70.0261	92.6139	93.793	94.0324
Agpat4	95.1896	112.488	94.4259	106.478	67.9693	111.9	79.2854	102.396	107.47	113.348	109.906	128.224	114.786	107.099	73.0979	68.4506	104.47	106.221	96.8933	102.893	105.127	99.5641	102.111	109.646	112.983
Agpat5	38.2851	39.4662	46.8988	51.1354	38.4489	41.4022	52.4007	46.7817	53.2593	47.0838	55.5749	50.7237	42.6686	37.1682	41.1675	36.952	42.8648	47.6725	53.9119	48.6987	40.1405	40.2813	47.4795	39.5893	39.2912
Agps	35.8369	43.1817	44.8051	42.9296	38.6508	36.7741	35.4379	37.3626	39.5175	48.4396	44.7616	43.7137	38.5505	32.4835	38.3964	36.551	43.6271	43.944	42.9837	46.3161	40.4108	37.3255	48.8285	44.3857	40.2043
Agr2	0	0	0	0	0	0	0	0	0	0	0	0	0	0	0	0	0	0.147346	0	0	0	0	0	0	0
Agr3	0	0.190738	0	0	0	0	0	0	0	0	0	0	0.134708	0	0	0.157916	0.174397	0	0.309003	0	0	0	0	0.200271	0
Agrn	19.4019	25.4435	27.6075	32.6158	22.408	24.5864	20.8611	27.3483	28.1023	29.0199	33.3937	20.1224	24.1288	22.8945	25.0916	22.71	30.3372	25.6421	29.616	26.5589	20.1773	18.2944	26.9591	25.6051	36.4436
Agrp	0.169421	0.059035	0.158212	0.083091	0.064397	0.076625	0.050648	0.115512	0	0.076288	0.122932	0.052397	0.041313	0.105344	0.032212	0.155798	0.05788	0.144828	0.026466	0.03328	0.077695	0.166792	0.070675	0.063653	0.117875
Agt	0	0	0	0	0	0	0	0	0	0	0	0	0	0	0	0.011127	0	0	0.019956	0	0	0	0	0	0
Agtpbp1	6.41111	6.91555	6.31577	7.05626	6.50479	6.13724	4.99544	5.95944	6.30959	7.79526	5.34559	5.44519	6.16429	6.50714	6.12683	6.20615	7.02037	6.14006	6.41729	6.54241	5.7433	4.98391	6.92957	6.88007	6.61107
Agtr1	0	0	0	0	0	0	0	0	0	0	0	0	0	0	0	0	0	0	0	0	0	0	0	0	0
Agtr2	36.1816	57.8284	44.0914	42.8655	37.8074	19.3666	19.102	33.7276	41.2531	33.4598	63.6017	26.1937	45.5164	30.4875	64.8641	43.4767	51.189	41.5198	52.9798	24.7526	22.6254	41.477	42.1522	40.6559	47.0005
Agtrap	34.455	38.0729	29.8137	31.1219	24.9671	33.1992	31.002	30.434	31.2311	34.3973	32.0381	32.2668	35.3607	40.5222	24.5104	25.1933	29.7348	34.5219	29.3617	31.7443	31.3036	32.1212	28.053	36.4039	36.1994
Agxt	0	0	0	0	0	0	0	0	0	0	0	0	0	0	0	0	0	0	0	0	0	0	0	0	0
Agxt2	0.070511	0.074934	0.022058	0.115552	0.0539465	0.045299	0.042077	0.049035	0	0.031666	0.050784	0.018003	0.018839	0	0	0.037651	0	0.10294	0	0.02837	0	0.124128	0	0	0
Ahctf1	25.0514	29.4415	35.9175	37.0937	26.5221	25.3672	25.8717	27.3115	28.2829	42.0325	38.8266	29.0015	26.5571	22.6403	27.8801	25.5818	36.4891	33.5415	38.9588	37.3799	25.7482	23.5331	41.4834	32.5148	34.5738
Ahcy	106.37	110.571	117.474	120.358	97.3996	105.483	142.348	122.182	126.629	135.959	125.605	134.162	121.277	92.9441	92.5595	90.4841	115.459	131.272	129.465	137.438	119.443	116.366	142.267	115.954	112.38
Ahcyl1	146.15	197.68	178.335	176.452	151.153	157.857	151.638	161.316	166.631	191.035	170.567	150.298	170.42	155.631	141.94	143.129	191.484	176.27	164.648	192.228	158.203	141.765	189.234	177.526	185.898
Ahcyl2	9.36711	11.5341	12.2131	12.5975	10.0019	11.3331	9.7163	10.6923	11.1921	12.5489	12.5683	11.094	11.1843	10.4466	10.0476	10.2438	11.8205	11.7489	12.2263	11.9536	10.0573	9.9152	12.8382	12.514	11.5617
Ahdc1	7.12951	9.27896	8.74279	10.007	6.74377	8.0773	6.99133	8.07687	8.65275	10.3179	8.83895	6.9255	6.9992	7.89894	6.62557	7.13515	9.12669	8.74247	8.68908	8.87596	6.8716	6.11973	9.93171	9.76268	10.425
Ahi1	4.81866	5.33285	4.99474	6.1578	3.72601	5.02758	4.28364	5.18076	6.11707	5.88083	6.25357	5.56223	5.38234	4.65866	3.43974	3.7033	5.38166	5.02565	6.09167	5.16992	5.63856	5.40339	6.21494	6.44084	4.88286
Ahnak	75.0702	78.0398	81.6805	91.3987	89.6422	71.9272	47.5598	71.31	76.2622	98.3809	103.507	70.6547	86.5348	84.4469	98.3005	91.2588	92.9754	74.8595	82.5705	79.1128	69.3631	68.5325	99.9491	95.547	94.16
Ahnak2	4.6503	5.62865	4.86372	6.08427	4.57393	4.25366	3.254	4.49296	5.02558	6.69082	6.16237	3.76288	6.09185	4.25623	5.5713	4.87943	5.64508	4.04397	5.6421	4.54809	3.74704	3.73398	6.37665	7.41817	7.24766
Ahr	15.1444	18.0799	19.1716	21.1362	14.5355	15.2416	14.4283	15.6477	16.0563	20.068	22.8654	15.2521	15.236	14.7718	14.9276	14.8714	18.6075	16.2807	21.2234	19.0915	14.9975	12.9254	19.8119	18.7382	18.4294
Ahsa1	241.71	231.3	278.467	251.192	238.599	236.341	287.675	263.185	251.223	248.414	236.319	261.771	250.333	229.565	239.857	232.61	258.371	270.35	264.956	283.003	247.596	240.202	263.579	220.144	246.617
Ahsa2	42.3673	42.0487	40.7815	36.6385	34.9685	40.6417	36.6276	38.5924	45.115	39.1501	40.7392	46.686	43.1466	41.2421	36.4612	34.772	47.3368	35.1689	39.1886	33.7227	47.9698	42.7251	40.3704	43.1812	20.6797
Ahsg	0	0	0.076936	0	0	0	0	0	0	0.120449	0	0	0	0	0.095114	0.0460815	0	0	0.084788	0	0	0	0	0	0
Ahsp	2.10647	2.3352	1.41194	2.89436	1.82743	2.08803	1.54507	1.31413	1.46166	1.17458	1.86611	1.85392	1.91836	2.94475	3.48885	2.2873	1.7525	2.1955	2.97497	1.7202	2.0155	1.79346	2.12063	2.92821	2.34327
Aicda	0	0	0	0	0	0	0	0	0	0	0	0	0	0	0	0	0	0	0	0	0	0	0	0	0
Aida	74.208	78.5967	82.1143	83.3135	78.4282	76.9662	63.7102	76.8794	79.5668	86.5568	80.5901	75.5122	73.6585	78.7314	76.8158	80.0637	82.0017	76.7973	82.4516	79.4614	73.8292	70.2567	85.3201	79.7085	77.7637
Aif1	0	0	0	0	0	0	0	0	0	0.104674	0	0	0	0	0	0.0388655	0	0	0	0	0	0	0	0.087028	0
Aif1l	0	0	0	0	0	0	0	0	0	0	0	0	0.162615	0	0	0	0	0	0	0	0	0	0	0	0
Aifm1	257.382	269.522	312.155	334.172	232.147	285.439	294.103	303.709	341.393	314.678	313.937	335.68	307.346	253.838	219.976	207.074	326.501	323.519	331.205	347.857	306.185	269.693	318.801	257.476	287.797
Aifm2	4.51098	5.41942	4.98869	5.2582	4.31341	5.32171	4.89923	4.88855	5.32217	5.38044	5.89516	4.63175	5.49648	6.10208	4.5243	4.52931	5.08661	5.37236	5.79613	5.00752	4.95287	4.88145	5.20893	5.89029	5.5761
Aifm3	0.128466	0.155445	0.294412	0.343771	0.348919	0.088511	0.262289	0.359131	0.299793	0.212601	0.280404	0.279097	0.132197	0.225621	0.524914	0.227279	0.251115	0.074145	0.279913	0.133626	0.289501	0.178654	0.317021	0.105869	0.438347
Aig1	37.1566	44.5041	36.5612	33.4701	27.3152	40.4771	26.0391	38.0131	38.0466	40.9397	30.0033	36.4155	42.738	49.7907	26.7171	27.2472	39.4517	35.5383	32.5199	30.9358	37.5699	37.309	37.5368	45.1091	38.2234
Aim1	8.65962	10.349	11.7257	11.0733	9.22203	8.97656	8.30348	9.86657	11.4922	12.8978	13.2979	9.57415	10.1127	10.5298	8.4132	8.76607	11.3432	11.6363	11.2932	11.448	9.40186	8.07513	13.5218	10.3412	11.6531
Aim1l	0.017009	0.053641	0.081103	0.042136	0.027743	0.016436	0.030265	0	0.029809	0.022725	0.041895	0.0931055	0.06788	0.077111	0.078917	0.0460115	0.057743	0.084848	0.039986	0.041709	0.023368	0.014943	0.054523	0.075951	0.096887
Aim2	1.40265	1.11827	1.9696	1.51384	1.18735	0.924633	0.6859	0.935621	0.901264	1.42298	0.929072	1.59668	1.29253	1.77533	2.20042	2.22793	2.17464	1.66913	2.35917	1.54434	1.22351	1.00658	0.912156	1.19339	1.3436
Aimp1	167.906	165.223	172.21	154.387	172.412	159.886	171.944	165.211	167.706	169.846	151.958	166.075	178.369	151.855	171.821	168.61	176.266	168.686	157.879	170.373	171.489	170.376	176.592	162.531	157.038
Aimp2	46.014	47.2699	49.7931	51.8094	41.4608	49.8672	55.2656	56.2729	55.515	54.5543	51.9919	53.3984	46.2371	43.9943	42.1378	40.667	49.0329	54.5128	56.6452	56.0918	53.295	47.4135	53.2754	50.4949	47.3086
Aip	122.887	129.307	113.637	117.073	96.6745	126.399	121.869	119.059	124.049	122.071	111.558	113.913	111.955	132.746	92.8821	99.2966	119.755	117.433	118.833	128.262	111.598	105.565	118.914	119.753	118.248
Aipl1	0	0	0	0	0	0	0	0	0	0	0	0	0	0	0	0	0	0	0	0	0	0	0	0	0
Aire	0	0.057936	0.101658	0.133398	0.149121	0.078538	0.146221	0.141759	0.063365	0	0.039385	0	0.174493	0.108522	0.031039	0.0439595	0.030529	0.118705	0.101936	0.261514	0.124659	0.239396	0.069394	0.06125	0.120723
Ak1	1.00356	0.709821	0.576186	1.10088	0.840665	1.50652	0.523399	0.671315	0.830505	0.793995	1.83813	0.364479	0.640002	1.11995	0.789115	0.724556	1.18479	0.430712	0.667243	0.741396	0.659318	0.725721	1.53862	0.330174	0.975327
Ak2	230.072	271.17	282.469	246.248	258.668	225.277	269.87	250.27	279.716	299.957	287.838	284.088	279.302	199.723	265.085	246.314	268.786	280.87	254.906	281.76	272.007	274.412	286.228	267.621	258.249
Ak3	100.96	115.862	113.493	112.668	99.1266	106.685	98.2557	110.747	111.353	115.605	106.583	107.889	106.453	110.927	100.657	103.566	115.218	111.74	114.473	113.037	104.187	104.188	111.654	109.12	118.759
Ak4	9.46425	11.7383	11.2411	9.62609	10.4882	10.3052	7.39328	9.74825	8.90448	11.0915	9.03187	8.39477	9.17724	13.7709	9.10918	11.1669	13.4049	11.8978	8.68663	10.9004	8.42011	9.67969	9.67904	8.94446	12.2854
Ak5	0.063424	0.14518	0.132355	0.114429	0.188473	0.094765	0.07686	0.084284	0.158216	0.207675	0.17608	0.121024	0.14952	0.133788	0.170132	0.165557	0.437645	0.153747	0.108487	0.127615	0.121438	0.104125	0.125765	0.06428	0.158254
Ak6	99.9401	97.6376	120.133	89.934	136.839	87.1713	96.5827	93.5732	103.108	95.0692	101.868	111.358	105.153	91.3714	133.723	132.481	98.9526	102.266	99.3499	107.487	110.571	115.605	115.095	96.7596	84.2679
Ak7	0.035188	0.018617	0.066464	0.104113	0.016742	0.033946	0.062842	0.018359	0.020531	0.023626	0.037667	0.0829485	0.098549	0.035287	0.060753	0.0372785	0	0	0	0.08547	0.096748	0.030949	0.045017	0.07891	0.019792
Ak8	0.481249	0.424728	0.643182	0.383179	0.314151	0.336036	0.394871	0.683809	0.661385	0.417342	0.260316	0.423505	0.387928	0.346416	0.394162	0.411615	0.390416	0.188492	0.368104	0.103451	0.281197	0.193048	0.278069	0.298136	0.332486
Ak9	0.037321	0.039168	0.041625	0.030854	0.029099	0.042093	0.005529	0.058451	0.021809	0.0332	0.03926	0.0245565	0.069462	0.075286	0.021687	0.0538885	0.028182	0.013817	0.035108	0.038224	0.017089	0.03824	0.02394	0.013872	0.049763
Akain1	0	0	0.021642	0	0	0.022214	0	0	0	0	0	0.045533	0.036944	0.046102	0	0	0	0	0	0	0	0	0	0.025913	0
Akap1	24.9797	27.457	32.3214	35.187	24.3746	28.1882	28.2743	30.0613	36.614	33.1718	32.6619	29.144	28.7922	22.8843	26.6616	24.9853	32.4752	34.5105	36.8862	36.4293	25.2862	24.0131	32.6819	26.5682	34.611
Akap10	9.33373	10.5892	9.33294	10.8068	8.1777	8.71904	8.54374	10.3105	10.2039	11.363	9.94722	9.68628	9.91775	8.67053	8.47545	8.75954	10.1579	9.41583	9.63966	9.64713	9.30555	8.93047	11.55	10.3132	9.07998
Akap11	10.4853	11.7164	13.2489	14.471	10.929	10.3722	9.87367	11.8468	11.0794	16.0534	15.6117	11.0281	10.9957	9.02084	11.2238	10.7083	13.1705	12.9677	15.8304	13.5112	10.1749	9.71236	16.728	12.9358	13.335
Akap12	55.7568	66.3564	72.6214	67.5567	56.0434	61.3034	44.3976	53.3323	61.2436	74.2005	58.003	55.007	60.9295	73.2441	64.2538	63.746	79.9327	67.1886	68.8942	66.4067	48.3034	43.0232	72.5891	72.9416	74.6563
Akap13	3.95906	4.7566	5.25183	5.14837	3.56893	3.91715	3.08197	3.47994	4.01114	5.85869	5.21497	3.30184	3.83495	3.48764	3.98233	3.53979	5.56865	4.43325	5.14823	4.71709	3.23173	2.87847	6.45601	5.31749	5.22681
Akap14	0	0	0.035994	0.038026	0.0704215	0	0	0	0.045358	0	0.028771	0	0	0	0	0.020776	0.043566	0	0	0.04631	0	0	0	0	0
Akap17a	2.4092	2.86505	2.8784	2.73945	2.14015	2.6015	2.14159	2.48869	3.02524	3.19796	2.89916	2.52331	2.99008	2.39097	2.59845	2.55038	2.68509	2.74648	2.89915	2.79506	2.68743	2.32415	3.46058	2.84394	2.88451
Akap3	0.945156	1.37802	1.13052	1.11512	1.03589	1.17844	0.985014	1.0732	1.2353	1.18525	1.07593	1.04615	0.998722	1.46997	1.25371	1.3786	1.34445	1.60076	1.29575	1.32781	0.76522	0.955077	1.64888	1.16318	1.0987
Akap4	0	0	0	0	0	0	0	0	0	0	0	0	0	0	0	0	0	0	0	0	0	0	0	0.017794	0
Akap5	0	0	0.027117	0	0.040212	0.027979	0.052148	0	0	0	0	0	0.046662	0	0	0	0.032613	0.031678	0	0.03488	0	0.0256	0	0	0
Akap6	0.033533	0	0	0	0.049123	0.015553	0.030139	0.069922	0	0	0.005659	0	0.033375	0	0	0.053284	0	0.08176	0	0	0.01474	0	0.053052	0.075789	0
Akap7	32.2802	39.5928	32.8365	35.5565	32.4215	36.9322	23.7377	32.2319	33.4648	36.0879	32.2834	32.3661	35.7546	40.0795	30.0488	32.0571	38.0036	32.5814	32.3762	34.9493	35.2129	31.6655	34.5538	38.7186	34.2445
Akap8	21.1477	25.9699	29.9208	28.748	24.1121	23.3842	24.3576	26.0694	26.9118	24.9383	27.0988	21.273	21.1183	21.26	24.6049	22.4503	27.616	27.1932	28.8913	30.1198	21.0882	19.4949	29.9908	22.4133	27.3357
Akap8l	11.9054	12.6974	13.932	15.3251	11.7362	13.9597	13.0972	12.4686	15.7891	14.8997	16.4472	13.0931	14.2102	15.5821	13.1127	13.977	17.1967	15.4702	16.1683	17.1194	13.3924	12.0102	14.8339	13.2821	16.3523
Akap9	5.24936	7.34736	7.10588	9.60132	5.23874	5.74244	4.45309	5.82951	7.29024	9.66521	10.2521	6.50566	6.54854	5.3029	6.46869	5.54992	8.59202	7.06666	8.74935	7.68859	5.09166	4.86325	9.86192	8.17285	8.09609
Akip1	36.4907	40.1944	41.6676	40.0984	41.197	41.419	42.6971	38.4443	42.513	42.092	41.4003	47.783	42.6372	40.3344	40.8536	40.0949	42.2951	38.1961	40.6188	43.5984	39.1391	39.0008	39.5693	42.1633	39.2974
Akirin1	43.5809	42.3501	49.4774	45.2793	42.0609	41.2993	44.5476	45.4294	39.7264	44.4848	45.2642	42.3988	43.0467	39.7695	43.8377	43.6787	42.7954	45.4303	46.7631	46.7484	39.446	39.8851	45.1333	43.1414	39.7299
Akirin2	51.9864	56.8353	62.5528	58.9458	46.356	53.1171	51.4907	57.3753	56.6072	55.487	53.6431	52.9481	55.4081	59.3342	47.3555	49.9805	56.3272	56.0991	59.355	56.6652	51.1786	46.8681	55.181	55.2159	49.5031
Akna	1.64151	1.89265	1.85569	2.07449	1.60956	1.62002	1.72792	1.749	1.87402	2.00247	1.69652	1.33335	1.50048	1.43823	1.69301	1.59863	1.58983	1.7219	1.76944	2.18982	1.45765	1.61331	1.98538	2.00352	1.90827
Akr1a1	1001.82	1034.97	963.679	946.703	920.976	985.203	976.578	955.454	1018.35	1022.46	989.5	1019.85	1010.96	1001.84	913.259	944.013	918.287	981.465	968.482	974.589	1002.25	994.564	994.997	1052.95	995.24
Akr1b1	295.612	300.714	297.096	325.919	239.019	301.835	363.749	319.938	321.027	313.109	312.444	326.229	284.932	277.056	240.454	235.736	287.679	328.233	341.523	341.215	284.222	270.015	319.928	287.723	301.038
Akr1b8	264.441	264.948	263.237	308.709	190.797	286.74	334.593	284.224	316.701	288.84	479.477	326.106	260.25	279.99	212.673	204.455	223.527	271.007	345.097	279.077	267.846	256.185	272.862	264.147	241.383
Akr1d1	0	0	0	0	0	0	0.010087	0	0.026453	0.045463	0	0	0	0	0.013104	0	0	0	0.010644	0	0.010374	0	0.014511	0	0.012851
Akr1e2	19.8422	22.0171	20.8237	18.6618	17.4718	17.8023	16.4002	16.8474	18.0843	23.938	20.0683	23.724	24.5828	23.1441	18.0566	19.9044	22.9417	21.1743	16.8153	21.0451	22.3774	21.7163	19.9235	25.7142	18.6386
Akt1	240.83	263.156	277.034	269.179	260.721	244.814	242.002	250.819	259.613	290.992	247.776	237.833	227.155	224.103	253.245	260.607	263.182	267.595	267.067	285.479	233.82	225.447	276.785	265.316	273.69
Akt1s1	78.5679	85.2031	86.5155	84.7312	80.0377	79.3523	98.6378	80.2326	76.6503	83.8988	77.5267	65.2994	71.0139	82.825	83.5361	79.0338	93.0978	87.6971	88.2786	86.8322	65.1939	60.1864	85.1594	81.048	95.8708
Akt2	79.4823	95.7974	85.5198	90.5932	76.547	86.3955	76.4265	85.5073	89.6383	96.7993	90.5072	80.6357	82.2586	89.7241	71.0606	75.4003	87.8828	86.8405	86.5137	89.497	80.6315	73.9689	93.8006	97.1919	98.491
Akt3	1.9142	2.16555	1.82645	2.23068	1.85879	1.72222	1.15365	2.01517	1.65639	2.33211	2.4669	1.07117	1.53404	1.62226	1.68221	1.97646	2.0578	1.92742	1.91315	1.63096	1.43041	1.14682	1.95143	2.09168	1.96311
Aktip	63.2867	71.7867	69.9213	59.4071	71.3076	61.1563	59.1238	60.094	69.2663	66.9462	64.1994	59.8587	66.8291	71.4807	74.3758	71.3711	66.758	61.7942	62.3556	63.4677	63.7208	64.156	69.4668	70.8691	65.523
Alad	38.3883	38.483	36.5282	38.8719	33.5555	39.4862	39.224	37.0398	45.4369	41.4674	37.1795	44.0536	41.7308	40.1709	32.2258	33.6297	39.6041	41.1913	38.3762	42.4391	41.356	40.2966	42.4357	35.7519	42.4817
Alas1	33.6279	38.8656	37.2854	38.2568	25.1489	36.1477	37.4672	36.645	34.7958	35.9555	36.5785	30.4757	30.3594	36.917	27.5968	26.5338	36.6429	35.6552	41.6888	40.2647	29.9549	26.5998	37.9557	36.6881	34.9518
Alas2	0	0	0.031848	0	0.015682	0.016255	0	0.017581	0	0.045228	0.024019	0	0.040436	0	0.019404	0.018022	0	0.018548	0.031641	0.020477	0	0	0	0.018884	0.019007
Alb	0.269919	0.59872	0.634403	0.627448	0.404276	0.68534	0.138915	0.457768	0.348096	0.363546	0.562938	0.466898	0.593195	0.420905	0.287314	0.536981	0.963693	0.728684	0.54597	0.528664	0.432013	0.498108	0.490786	0.500617	0.431472
Alcam	58.0546	70.3189	69.2882	74.8791	51.337	64.9464	49.3304	65.5051	72.2521	80.9241	63.161	61.0932	57.1475	71.3724	53.2334	48.487	74.039	72.9922	74.2306	68.3272	52.1493	50.2926	78.8122	69.4807	72.8795
Aldh16a1	59.1111	76.1293	65.5268	69.8859	49.4397	63.1164	68.6441	63.0871	77.9868	77.1173	69.7847	65.6778	64.3701	62.7124	46.8766	48.2631	66.2676	72.0097	67.6833	75.8635	60.3187	56.4484	79.2036	70.7224	73.5492
Aldh18a1	0.093992	0.135907	0.234019	0.336748	0.235941	0.147216	0.230264	0.098109	0.232798	0.157256	0.157563	0.100018	0.149882	0.082639	0.339099	0.258767	0.199165	0.103711	0.275512	0.11485	0.075344	0.061833	0.300461	0.196657	0.266487
Aldh1a2	0	0	0	0	0	0	0	0	0	0	0	0	0.054266	0	0	0	0	0	0	0.040317	0	0	0	0	0
Aldh1a3	0	0	0	0	0	0	0	0	0	0	0	0	0	0.038468	0	0	0	0	0	0	0	0	0	0	0
Aldh1b1	0	0	0	0	0	0	0.025365	0	0	0	0	0	0	0	0	0	0	0	0	0	0	0	0	0	0
Aldh1l1	0	0	0	0	0.0154965	0	0	0	0	0	0	0	0	0	0	0	0	0	0	0	0	0	0	0	0
Aldh1l2	0	0.012687	0	0	0	0	0	0	0	0.016115	0	0	0.009618	0	0	0	0	0.013305	0	0	0	0.01058	0	0	0.013646
Aldh2	191.304	203.708	176.36	204.822	136.345	212.412	185.051	201.838	210.119	202.703	244.033	197.536	196.73	203.667	123.719	136.773	183.309	179.076	208.345	187.535	197.938	170.272	183.036	215.418	199.468
Aldh3b2	0	0	0	0	0	0	0	0	0	0	0	0	0	0	0	0	0.042517	0	0	0	0.034902	0	0	0	0
Aldh4a1	11.4599	14.3061	12.2603	13.6813	9.0303	13.8345	12.3647	12.6179	14.74	13.0804	13.0271	13.7129	13.4439	13.5353	8.25434	8.33154	13.5825	14.0471	12.903	14.2797	12.7787	11.6881	12.5999	12.307	15.6273
Aldh5a1	8.18993	10.2227	10.4488	11.1444	8.69946	8.85325	7.13603	9.85253	10.688	10.6467	10.8819	7.29838	9.30963	8.68746	9.01491	8.8269	10.9569	9.64541	10.3734	10.7399	8.26558	7.21532	10.7087	10.5478	11.1522
Aldh6a1	12.8883	15.3239	15.0592	16.9733	15.7898	15.2288	11.7554	15.7656	17.105	17.7702	16.5816	17.9918	15.4617	14.44	14.1589	13.5371	14.4145	17.6766	16.2876	19.0493	13.5606	12.5711	14.936	15.8887	15.3427
Aldh7a1	93.6299	106.412	99.9668	106.095	79.0121	100.848	98.2277	102.495	116.202	107.67	100.29	118.349	111.018	96.3917	78.233	75.9149	103.709	105.905	104.539	106.538	106.198	100.174	110.827	110.3	95.616
Aldh8a1	0.137446	0.193594	0.274715	0.12064	0.191153	0.173325	0.231613	0.111563	0.213919	0.040962	0.238911	0.185804	0.24425	0.108055	0.211353	0.178598	0.206807	0.084175	0.143446	0.111553	0.111954	0.040284	0.254136	0.017105	0.103409
Aldh9a1	36.5165	38.644	38.7287	40.7815	32.2097	41.0382	38.8086	39.2001	42.0893	39.7058	38.7462	41.3997	42.1473	37.0326	31.4051	31.8936	38.682	41.431	40.7518	41.7678	39.108	35.95	38.3688	41.256	38.4305
Aldoa	915.501	1116.37	915.509	802.732	716.768	990.002	756	827.91	795.334	920.737	764.46	818.813	721.55	1323.69	657.943	816.712	1058.1	975.669	759.869	858.593	706.841	739.306	783.082	920.869	1017.92
Aldob	0	0	0	0	0	0	0	0	0	0	0	0	0.025189	0	0	0	0	0	0.05875	0	0	0.027629	0	0	0
Aldoc	0.019429	0.020587	0.036627	0.019144	0.054063	0.056212	0.052088	0.040544	0.022667	0.052235	0.055621	0.0532415	0	0	0.022329	0.0825655	0.021888	0.08538	0	0	0.017809	0.017093	0	0.021805	0.021801
Alg1	10.1165	9.73978	10.056	11.1429	8.56522	10.6528	13.1284	12.2734	12.1888	11.0689	10.2554	11.0761	10.6374	8.26936	9.49385	8.06491	10.8942	11.711	11.4017	11.42	9.46963	10.5231	11.376	9.00082	9.87696
Alg11	12.9822	14.0939	14.2847	14.3085	12.3831	13.2757	14.9322	13.7429	14.9074	14.6048	15.0913	14.5187	13.8154	11.9656	12.9652	11.1655	14.0628	14.7532	15.733	15.5858	12.8519	14.1369	14.5585	13.7101	13.3489
Alg12	36.069	42.0005	37.4219	40.3257	28.3081	39.7827	30.6414	37.2127	37.5264	41.6867	34.9762	39.3517	37.0493	39.3255	34.4867	32.8838	42.8254	41.4321	44.9961	42.6428	33.3063	31.5919	40.459	38.6647	44.2815
Alg13	18.857	21.696	21.4828	22.4686	20.182	20.0102	17.6394	20.1285	20.6683	22.4025	18.8385	20.2622	19.7415	19.5227	20.4197	21.7144	22.2143	21.951	22.7314	21.9953	20.2301	20.2543	21.7466	20.5248	21.2967
Alg14	67.6239	68.4349	54.2258	61.6515	48.094	60.7422	65.0297	65.0611	67.3458	64.2262	69.4878	62.9612	67.67	67.332	50.5216	50.7818	54.5404	57.701	63.369	58.7563	62.8815	70.7043	56.6912	65.226	53.662
Alg2	13.3179	13.8444	14.5546	14.9501	9.79215	14.9344	12.8694	13.8399	15.4078	14.6253	12.4025	14.4786	14.521	15.4777	11.6206	10.2848	14.8637	13.7851	15.5863	15.7199	12.9657	12.027	13.4167	14.1805	15.5504
Alg3	20.8065	21.1282	20.8888	26.3469	15.7401	25.4837	23.5532	26.6874	21.8361	22.7383	22.9574	19.4967	19.4848	23.8257	17.2	16.1716	21.5428	25.358	27.7341	23.8127	19.4349	18.8449	20.0274	19.5984	26.7992
Alg5	38.6272	37.8686	43.1248	40.5365	37.9474	40.3706	44.3716	42.6163	41.2693	37.638	37.6915	41.5432	43.5097	41.9798	43.3989	39.5334	42.6497	41.8152	42.5329	41.0967	40.5443	41.8082	40.5351	35.3302	41.2429
Alg6	14.5739	17.7771	15.9381	20.4273	13.1364	16.0879	16.8817	17.7489	21.5251	17.7264	21.1335	18.2292	14.9476	14.3679	14.6933	12.2876	15.9842	16.5187	20.7181	17.0926	14.8519	14.1433	19.0799	15.6071	16.2371
Alg8	12.4942	14.5701	16.7842	18.6328	11.1988	15.92	14.2143	17.1983	17.54	15.822	17.2774	15.0569	13.8444	15.0776	12.9247	11.7399	15.5682	17.3951	19.3363	17.4428	12.5933	11.5935	15.7886	13.912	17.0682
Alg9	23.0421	24.33	26.7337	29.3396	19.1239	23.9607	22.0601	26.5409	28.6622	28.0334	29.6902	24.7974	23.051	24.0144	20.9298	18.6753	27.0446	27.3906	28.3464	27.4964	20.1852	19.2835	25.4456	24.3657	26.6789
Alk	0.02588	0.054332	0	0.012836	0.021166	0.006255	0.011503	0.013511	0.015123	0.025904	0	0.0304755	0.010323	0.0261	0.030071	0.0348175	0.029311	0.028738	0.066948	0.071548	0.01185	0.028413	0	0.007216	0.014784
Alkbh1	6.0806	7.71243	7.81838	8.01168	8.30368	6.46571	6.83431	6.60289	7.83353	8.93861	8.47579	5.07852	6.18724	5.23688	8.96883	8.90852	8.17389	7.08186	8.25477	7.28684	5.53694	5.47188	10.3851	7.39414	7.88965
Alkbh2	51.387	55.4615	53.8421	50.3434	50.7455	51.6567	65.4558	53.24	55.7218	58.2554	60.0113	56.5007	56.1191	50.7173	56.3494	49.6111	56.5879	54.2125	55.1598	57.1324	56.3992	52.0537	61.2682	49.37	47.2867
Alkbh3	38.4341	41.0621	38.7348	36.9935	34.2814	35.9023	33.8046	35.4534	38.5444	38.5107	33.7805	38.0543	38.0746	41.1618	36.3729	37.5946	39.5266	41.3525	38.4476	41.0171	38.0163	36.0815	39.0074	39.776	39.0662
Alkbh4	14.4818	13.3747	16.1684	16.1264	15.2538	15.6913	14.0797	15.2734	17.8436	15.6393	14.3826	13.345	15.2363	14.2117	13.1781	14.8368	14.986	14.6438	14.782	18.0439	13.006	12.5855	15.8853	14.7179	16.0735
Alkbh5	17.9355	25.7526	19.5018	17.1785	17.3736	18.5651	15.7586	17.2355	19.188	21.4265	22.474	16.377	18.9848	21.4098	17.5042	18.1963	22.0485	17.3793	17.5625	17.53	15.2627	16.497	18.504	20.4998	21.6724
Alkbh6	63.1354	65.0961	51.813	51.509	47.5841	62.1987	55.8782	55.3555	57.3922	57.686	59.8472	49.4189	55.2435	66.5158	49.2142	54.1016	61.0436	55.7947	56.359	60.0105	52.5666	51.0929	45.0843	58.2155	63.1308
Alkbh7	53.8388	48.9417	47.4437	49.7744	49.2855	50.8765	62.3768	49.2759	52.3835	43.7298	40.9411	54.3866	51.6468	53.7	45.0486	43.4118	44.4459	46.2137	45.7924	52.8698	49.1708	54.3547	52.1275	49.1717	53.1006
Allc	0	0	0	0	0	0	0	0	0	0	0	0	0	0	0	0	0	0	0	0	0	0	0	0	0
Alms1	2.73236	3.17197	3.71975	4.07456	3.43305	2.63821	2.42866	3.06272	2.50031	4.60177	4.46539	2.81989	2.90154	2.42458	3.80857	3.23529	3.68958	3.14013	4.05189	3.46162	2.76788	2.31458	4.70324	3.60246	3.83348
Alox12b	0.079006	0.125599	0.093054	0.136209	0.092411	0.171422	0.229486	0.144253	0.092168	0.212439	0.268712	0.207716	0.126516	0.158286	0.136159	0.158219	0.177986	0.195237	0.333693	0.287208	0.108629	0.104261	0.151532	0.199531	0.221528
Alox15	0.020221	0	0.019043	0	0	0	0	0	0	0	0.014489	0	0.016192	0	0	0	0	0	0.037955	0	0	0.017791	0	0	0
Alox15b	0	0	0	0	0	0	0	0	0	0	0	0	0	0	0	0	0	0	0	0	0	0	0	0	0
Alox5	0	0	0	0	0	0	0	0	0	0	0	0.0136295	0	0	0	0	0	0	0	0	0	0	0	0	0
Alox5ap	0.139196	0.076469	0.062288	0.133744	0.149267	0.066513	0.230026	0	0	0.288763	0	0	0.056467	0	0.153497	0.214449	0.07677	0	0.259218	0.240461	0.128019	0.184895	0.175847	0.080062	0.219118
Aloxe3	1.4301	1.98903	1.99334	1.80014	1.67392	1.55913	1.70064	2.09001	2.12389	2.07644	1.41989	1.85589	2.16981	1.69657	1.79838	1.89482	2.19476	1.94492	1.89178	1.77528	1.7685	1.73236	1.88528	1.81464	2.42639
Alpk1	1.81989	2.44305	2.44236	2.19689	2.17189	1.68167	1.66649	2.14892	2.14681	2.16039	2.17089	1.79693	1.9393	2.04672	2.61232	2.41437	2.02915	2.39869	1.98537	1.82993	1.68308	1.73857	2.20869	2.05166	2.48479
Alpk2	0.012905	0.013546	0.024668	0.006401	0.021399	0.02495	0.005736	0.013474	0	0.008611	0.004527	0	0.005147	0.013015	0.014995	0.010646	0.007308	0.007165	0.00607	0	0	0.011334	0.008278	0	0.022116
Alpk3	0	0.007823	0.01422	0	0.0068555	0	0	0	0	0.009944	0.005232	0	0	0	0.017292	0	0	0	0	0	0	0	0	0	0
Alpl	0.020665	0	0	0	0	0	0	0	0	0	0.014818	0	0	0	0	0.0108175	0	0	0	0	0	0	0	0	0
Als2	4.51026	6.10561	5.94266	6.27642	4.8272	4.95603	4.84753	5.48036	6.14775	6.57922	5.97816	4.27704	4.60139	4.47315	4.92525	4.67356	6.03564	5.93913	6.6738	5.97214	4.26984	4.24324	6.37875	5.78303	5.77705
Als2cl	21.5845	33.3435	29.0004	30.2414	29.7844	23.7437	20.0997	24.3045	29.3544	33.1346	28.2627	21.8571	23.5544	23.0563	31.9191	31.3471	30.173	26.8458	28.4996	28.0326	21.8624	22.0757	30.797	29.5241	36.5821
Als2cr11	0	0.004439	0.004058	0	0.00597	0	0.003762	0	0	0.005648	0.008884	0	0.010129	0	0.009861	0.0023345	0.033608	0.009423	0.003985	0	0	0	0	0.009436	0
Als2cr12	0	0	0	0	0	0	0	0	0.062983	0	0	0	0	0	0.030856	0	0	0	0	0	0	0	0.034489	0	0.030005
Alx1	0	0	0	0	0.022645	0	0	0	0	0	0	0	0	0	0	0.0274615	0	0	0	0	0	0	0	0	0
Alx3	0	0	0	0	0.0145855	0	0	0	0	0	0	0	0	0	0	0	0	0	0	0	0	0	0	0	0
Alx4	0	0	0	0	0	0	0	0	0	0	0	0	0	0	0	0	0	0	0	0	0	0	0	0	0
Alyref	219.887	229.267	279.389	273.039	247.688	232.937	296.136	252.573	258.926	267.886	251.709	263.632	240.407	205.223	246.008	236.655	242.16	274.522	314.735	306.266	238.257	233.534	282.733	221.204	228.5
Ambn	0	0	0	0	0	0	0	0	0	0	0	0	0	0	0	0	0	0	0	0	0	0	0	0	0
Ambp	0	0.769089	0	0	0	0	0	0	0	0	0	0	0	0	0	0	0	0	0	0	0	0	0	0	0
Ambra1	6.95113	9.54297	8.83737	8.63108	7.25334	7.01877	6.72345	7.95031	8.15259	9.97661	8.48032	6.72891	7.16553	7.64697	7.25948	7.58872	8.43877	8.27306	8.6042	8.7145	7.18898	6.36686	9.79589	9.72579	9.82712
Amd1	48.9152	54.6765	57.6151	53.5063	60.2224	44.6205	51.4458	54.7809	51.9451	54.6826	62.9683	45.0374	46.001	42.9833	60.2368	58.0522	49.0236	52.9147	56.1883	54.464	43.8392	44.9586	61.0109	51.8474	48.9286
Amdhd1	0	0	0	0	0	0	0	0	0	0	0	0	0	0	0	0	0	0	0	0	0	0	0	0	0
Amdhd2	12.2042	13.8903	11.767	10.3819	10.3761	11.5461	12.345	9.83256	8.76041	11.9422	9.46386	8.5819	12.8182	12.7584	10.5043	10.8171	11.95	11.2137	10.4291	12.0589	10.8664	9.831	11.5322	12.6558	13.4343
Amer1	9.58755	11.0706	11.1419	11.7712	11.6488	8.84494	7.7364	9.56182	10.3109	12.8881	11.4917	10.3379	11.0743	8.40377	12.4586	12.3547	12.6339	10.2434	10.5843	11.556	10.5194	9.77603	13.2299	12.2142	12.8922
Amer2	0	0	0.09465	0	0.022553	0	0.094075	0	0	0	0	0	0	0	0	0	0	0.055579	0	0	0	0.045887	0	0	0
Amer3	0	0	0	0	0	0	0	0	0	0	0	0	0	0.015255	0	0	0	0	0	0	0	0	0	0	0
Amfr	86.9625	94.1376	92.9775	104.963	77.1375	90.2847	93.6501	89.7354	102.812	102.442	97.5523	93.9003	88.9792	88.6823	81.7239	76.6067	91.3719	93.3574	105.018	96.2271	85.9719	79.7924	99.0256	92.4195	87.6198
Amh	1.60807	1.92102	3.64054	4.27861	3.67721	2.07367	4.98508	2.29665	3.86482	3.30208	3.40989	1.62408	1.94394	1.73043	4.52886	4.15936	3.11476	3.49085	4.06021	4.11572	1.74676	2.02549	2.65397	1.08564	4.40928
Amhr2	0.119453	0.234656	0.161254	0.235689	0.22157	0.181106	0.198054	0.12465	0.219063	0.091634	0.133851	0.09894	0.204797	0.171177	0.353715	0.290704	0.250161	0.093919	0.256385	0.207363	0.078196	0.075041	0.174676	0.114777	0.249739
Amigo1	0	0	0	0	0	0	0	0	0	0	0	0	0	0	0	0	0	0	0	0	0	0	0	0	0
Amigo2	0	0	0	0	0	0	0	0	0	0	0	0	0	0	0	0	0	0	0	0	0	0	0	0	0
Amigo3	0.4681	0.306602	0.485094	0.411899	0.51569	0.452179	0.259329	0.64066	0.437412	0.500853	0.293672	0.386587	0.382128	0.460667	0.578225	0.566257	0.470487	0.575657	0.880078	0.572788	0.505025	0.347347	0.413278	0.650892	0.567323
Ammecr1	6.31149	7.60466	6.88686	8.50387	7.08759	5.27328	6.51324	6.66049	7.09947	8.37593	8.82328	6.87238	7.51156	4.73017	7.30634	6.32664	6.06968	6.71539	8.20814	8.4713	6.73685	7.27087	9.38303	6.99043	6.23482
Ammecr1l	5.32725	6.56237	6.72583	8.12942	6.42612	6.00487	6.0575	6.82976	7.43351	7.66177	7.66847	6.03571	5.97228	5.11176	7.00932	6.08268	6.60653	7.19673	7.58454	7.16121	5.72506	5.23479	8.13381	6.49897	7.06261
Amn1	11.6266	13.3332	13.3258	12.1579	11.3807	12.5857	9.51892	12.6288	14.3634	11.5993	12.1653	12.7333	14.1399	15.8013	13.6287	12.0235	13.5484	12.0555	10.0705	12.0414	11.1889	11.5133	10.73	12.9948	12.356
Amot	5.20659	6.26084	6.35312	7.77414	5.70578	5.63669	5.29664	5.80694	6.59924	8.83926	7.54278	5.72389	5.28874	5.24341	5.33413	5.48195	6.99295	6.43334	7.87515	6.51439	5.21828	4.81959	7.67751	7.34744	7.17389
Amotl1	45.2279	57.2074	59.3349	60.1908	48.2601	46.7183	37.0495	49.907	53.0774	64.7614	60.142	39.2707	46.8913	46.2066	48.9082	48.2546	62.6154	53.8851	57.0376	56.9242	41.9495	37.4013	63.3684	58.2762	60.6147
Amotl2	71.3275	81.1576	93.6131	105.405	92.366	78.4806	88.8753	85.7013	102.96	102.529	106.993	95.7589	85.8462	53.5148	85.8512	85.6549	93.8365	104.077	102.499	106.106	88.9837	82.0648	101.378	78.8772	101.205
Ampd1	0.018352	0.019431	0.10391	0	0.0087225	0	0.016393	0	0.021414	0.049309	0	0.014037	0.014689	0	0.042221	0.009977	0	0	0.051688	0.022271	0.016821	0	0	0	0
Ampd2	26.8334	32.6478	31.7515	36.6168	28.64	26.9406	27.7329	29.9269	31.6135	36.1953	34.5947	28.5251	26.4294	25.3362	28.0747	28.8675	29.8135	30.124	34.526	31.9566	27.2375	23.8956	35.078	33.3901	34.9798
Ampd3	0.3009	0.455944	0.751153	0.40722	0.581337	0.47535	0.513812	0.490143	0.660337	0.291061	0.819369	0.44838	0.494707	0.528344	0.64372	0.566766	0.638636	0.666973	0.775199	0.79437	0.348803	0.414415	0.827557	0.31015	0.526459
Amph	0	0	0	0	0	0	0	0	0	0	0	0	0	0	0	0	0	0	0	0	0	0	0	0	0
Amt	2.37867	4.5695	3.84633	4.28322	4.79465	2.52881	2.20318	2.2807	4.25554	3.59937	3.92506	1.64992	2.55891	2.9829	4.88724	5.11969	3.71821	3.06748	3.63643	2.97861	2.09215	2.22012	3.22778	3.76787	5.35742
Amtn	0	0	0	0	0	0	0	0	0	0	0	0	0	0	0	0	0	0	0	0	0	0	0	0	0
Amz1	0	0.02317	0.062776	0.054433	0.015606	0.021251	0.078376	0	0.038545	0	0.023314	0.0385135	0.043933	0.033206	0.076398	0.052925	0.062179	0.01217	0.02068	0.026905	0.010077	0.029002	0	0	0
Amz2	84.2505	82.4503	88.0846	74.7069	100.111	81.9405	66.8529	77.585	69.1957	79.2235	77.74	66.4083	74.1859	96.6641	102.163	107.04	74.4959	76.3202	74.162	73.5004	72.2224	71.1176	75.2978	80.662	81.5591
Anapc1	40.3352	54.5526	56.5133	57.6286	43.0028	41.3472	42.8056	46.0612	47.2289	63.2531	55.8674	45.2185	42.6833	39.1017	43.7279	41.4321	55.7738	54.7444	58.2395	58.0324	40.7029	36.8034	66.4665	54.3765	56.9721
Anapc10	52.8259	51.5589	55.3269	48.6261	51.8215	52.9362	54.1324	52.2719	45.0251	51.3263	55.1644	54.0114	52.0508	53.9658	55.684	53.7538	49.8745	50.9964	53.5908	46.1369	48.5224	52.1469	48.4302	52.8808	42.2422
Anapc11	823.929	716.419	569.656	695.24	624.592	802.558	951.61	832.028	688.384	661.489	748.867	668.628	711.021	772.45	628.999	659.924	697.598	614.867	718.23	580.856	722.521	746.681	571.084	702.785	629.952
Anapc13	198.878	157.306	153.003	157.812	189.26	189.483	139.117	171.02	160.257	137.229	133.583	148.808	156.287	185.87	176.653	181.489	173.361	150.975	143.95	159.931	175.568	169.147	139.871	159.244	159.338
Anapc15	43.6283	42.6348	45.3027	41.8968	48.2917	39.7836	45.1851	41.948	42.9957	42.9361	37.6143	46.4501	44.6793	41.2204	50.2127	49.1603	41.8022	45.0028	41.4806	44.5424	48.2637	44.8792	47.6483	38.5864	41.2436
Anapc16	94.2387	82.3184	88.0474	90.1561	94.0164	91.3003	96.2067	90.8066	87.0749	79.5476	81.7352	79.0456	81.7596	86.9616	89.68	90.2154	93.4011	89.176	87.9978	92.5899	84.0045	87.3805	84.1809	78.5893	92.6731
Anapc2	28.2933	34.2835	32.9274	39.7121	27.9954	31.2192	38.0924	35.977	41.2806	39.8747	42.47	33.7798	31.6455	26.4378	27.554	26.3834	34.1031	35.6527	40.0511	37.852	31.0492	29.78	37.2202	33.2635	35.1071
Anapc4	34.7698	37.5848	37.5893	37.9544	32.5042	31.9019	37.3815	33.3889	41.4942	39.9162	40.1204	40.838	35.6498	29.9051	32.715	31.4387	34.6872	34.7199	39.0062	38.658	37.5893	37.2936	42.8138	39.6058	33.0918
Anapc5	187.115	206.744	215.828	218.563	212.352	189.518	213.993	201.029	218.869	223.462	210.866	195.469	184.022	179.482	208.321	206.577	207.215	214.418	225.688	222.129	187.798	180.168	221.067	198.025	210
Anapc7	29.7209	32.9412	33.2863	32.5372	25.4764	29.7007	32.1647	30.9384	33.789	35.5434	31.0313	32.4609	32.5943	31.4609	25.5457	24.6435	32.8634	35.513	33.0819	37.0171	31.3638	28.2846	34.0851	30.5363	33.365
Ang	7.96377	8.89947	5.84237	4.54861	3.82381	9.72543	5.28862	6.25802	4.93471	6.09823	4.29679	5.93198	8.79162	7.23841	3.99993	4.73604	5.23581	5.52248	6.88806	4.48183	6.74447	6.3232	7.41819	8.34252	5.83519
Angel1	10.918	12.7119	13.6239	15.7397	9.52274	12.3841	11.96	13.0743	15.2201	13.7846	13.7356	13.1306	13.2625	12.4024	10.3127	9.74012	14.2872	14.8672	14.1113	14.5065	11.6711	10.4703	13.5834	12.8625	14.5427
Angel2	29.6003	36.4654	35.378	34.5239	31.3543	30.2958	32.1091	31.7013	34.2843	35.4768	35.0151	32.0983	31.4192	31.1386	31.6672	30.6133	35.632	33.8073	36.3727	32.3664	29.6002	29.8912	34.9785	34.6778	31.568
Angpt1	0	0	0	0	0	0	0	0	0	0	0	0	0	0	0	0	0	0	0	0	0	0	0	0	0
Angpt2	0	0	0.042554	0.029583	0.0071525	0	0.04008	0	0.034968	0	0.031937	0.0228905	0	0	0.034555	0	0.016904	0.016515	0	0.01824	0	0.013169	0.019174	0.016773	0.01691
Angpt4	0.01762	0.018645	0	0	0	0.050994	0	0.018386	0	0	0	0	0.014099	0.035339	0.02028	0	0	0	0	0	0.016149	0.015497	0	0.059271	0
Angptl1	0	0	0	0	0	0	0	0	0	0	0.022112	0	0.04878	0.030262	0	0.016321	0	0	0	0	0	0	0	0.034268	0
Angptl2	0	0.032188	0	0	0	0	0	0	0	0	0	0	0.024204	0	0	0.0312895	0	0	0.028241	0	0	0	0	0	0
Angptl3	0	0.028679	0	0	0	0.025925	0	0	0	0	0	0	0	0	0	0	0	0	0	0	0	0	0	0	0
Angptl4	2.21117	2.24017	2.38107	2.54861	2.47143	2.47693	1.50658	2.38405	2.6919	2.16593	3.01125	1.28227	2.4539	2.60169	2.57273	2.38605	2.65287	2.76908	1.88345	2.18492	1.70218	1.82442	1.78281	1.86749	3.38532
Angptl5	0.051069	0.0238	0.047826	0.044102	0.011473	0.024598	0.060161	0.026633	0.052276	0.137767	0.080577	0.127691	0.081913	0.044845	0.058391	0.054665	0.050439	0.049126	0.023944	0.05417	0.093662	0.039451	0.085921	0	0.025046
Angptl6	0.244574	0.538593	0.454597	0.429039	0.431743	0.289912	0.425743	0.243691	0.636215	0.401611	0.361324	0.228551	0.31967	0.425032	0.360257	0.29912	0.427268	0.344315	0.250784	0.31264	0.356441	0.31263	0.498579	0.347929	0.504751
Angptl7	0	0	0	0	0	0	0	0	0	0	0	0	0	0	0	0	0	0	0	0	0	0	0	0	0
Angptl8	0	0	0	0	0.0439595	0	0	0	0	0	0	0	0	0	0	0	0	0	0	0	0	0	0	0	0
Ank2	1.79424	2.45603	2.42161	2.37282	1.743	1.93222	1.52507	1.73814	1.86137	2.58574	2.64514	1.87729	2.06059	1.72275	1.81369	1.7745	2.37827	1.878	2.41418	2.14115	1.90962	1.59798	2.48136	2.50491	2.31391
Ank3	2.38312	2.65883	2.68986	2.51963	2.41055	2.29542	2.0032	2.29254	2.41338	2.57376	2.62771	2.28863	2.47936	2.42114	2.44522	2.36978	2.75007	2.41399	2.55083	2.79099	2.19123	2.17333	2.52807	2.92488	2.81159
Ankar	0.850964	0.908876	0.819858	0.830317	0.498157	0.821831	0.789203	0.657054	0.844052	0.889299	0.947974	0.661945	0.782248	0.691787	0.49895	0.668917	0.922197	0.889312	0.843607	0.641039	0.715504	0.778619	0.657145	0.951416	0.912305
Ankdd1a	0.117534	0.166069	0.16615	0.0193	0.11026	0.056673	0.05252	0.040877	0.091412	0.105337	0.098161	0.068668	0.078419	0.117749	0.180078	0.114025	0.154468	0.043035	0.073547	0.071224	0.125691	0.086169	0.050098	0.109931	0.087903
Ankdd1b	0.226659	0.374551	0.353994	0.264872	0.349245	0.289507	0.314212	0.282765	0.345591	0.362692	0.487145	0.278174	0.465756	0.358089	0.355917	0.349425	0.376585	0.229906	0.31912	0.254265	0.211644	0.400897	0.288383	0.38311	0.451074
Ankef1	0	0	0	0	0	0	0	0	0	0	0	0	0	0	0	0	0	0	0	0	0	0	0	0	0
Ankfn1	0	0	0	0	0	0	0	0	0	0	0	0.0130665	0	0	0	0	0	0	0	0	0	0	0	0	0
Ankfy1	9.90201	12.1683	11.8451	12.5665	9.2961	10.4138	10.4905	10.446	10.8704	12.9761	11.8853	10.4234	9.85386	9.86158	8.87174	9.2555	12.2828	12.3196	11.4943	12.2449	9.95813	8.94275	12.9403	12.3218	13.0248
Ankh	48.2198	47.0339	48.8269	53.057	40.9957	50.2062	36.6388	48.2455	46.4744	48.9798	48.8864	41.8703	45.4745	48.9033	41.7078	40.1332	43.821	46.304	49.7704	46.0003	41.7313	38.542	44.1623	50.8293	50.4095
Ankib1	18.8095	21.6339	22.6279	24.5854	19.535	19.6199	16.8197	21.2326	21.6953	25.8218	23.9102	17.8117	18.6005	18.5693	19.1753	18.0771	24.4907	22.9307	23.4163	23.573	17.2165	15.995	25.5745	22.1595	22.7432
Ankk1	0	0	0	0	0	0	0	0	0	0	0	0	0	0	0	0	0	0	0	0	0	0	0	0	0
Ankle1	11.3162	15.1536	15.4249	17.8525	16.3239	11.6225	13.6726	13.8297	16.9867	16.3458	15.9066	10.1721	10.8486	10.148	17.9843	16.3065	14.9316	15.0125	16.4183	17.067	11.3173	11.9244	18.1976	13.3906	18.7012
Ankle2	7.24278	8.77829	8.99326	9.87264	5.61317	8.7147	8.04204	8.98051	9.71408	10.0262	9.86527	9.73071	8.39578	8.01539	6.73465	5.73949	9.52801	9.74286	9.82614	9.33603	7.51171	7.71756	9.8516	9.1093	9.63328
Ankmy1	0.24539	0.368785	0.334007	0.347528	0.336228	0.180071	0.352203	0.255726	0.379084	0.403097	0.414899	0.505231	0.318116	0.348862	0.318196	0.327408	0.759861	0.285672	0.403481	0.436838	0.544615	0.194078	0.447845	0.425683	0.426034
Ankmy2	13.1381	14.2533	13.3608	14.0614	11.6036	13.0034	13.8756	12.9848	14.9739	14.3609	14.1473	13.1731	12.3782	12.1443	10.9752	11.3994	13.7234	13.4334	15.867	14.1157	13.4247	10.9855	14.904	14.6724	12.5051
Ankra2	7.24993	8.96024	8.69574	7.2143	8.22578	6.94078	7.54839	6.93759	7.43357	7.31409	7.75304	8.3977	8.75026	8.869	8.65059	9.33455	8.58379	7.8765	6.82125	7.63646	7.26033	7.34839	8.30462	7.89528	8.02674
Ankrd1	1.31242	1.7761	2.91562	1.99233	2.36018	1.69398	2.0496	2.5204	1.76932	1.82603	1.31619	1.79327	2.58243	1.27063	2.42998	2.49039	2.39752	1.98632	2.68398	1.89604	1.55288	3.25742	2.3761	2.03052	2.01203
Ankrd10	17.3824	16.4091	20.5889	23.1935	19.2595	17.1934	18.2578	19.3267	19.2142	19.439	20.8527	15.6271	17.6233	17.2103	20.0035	19.1334	20.6474	19.2868	22.1369	19.8449	16.8574	15.4896	17.9615	17.9309	19.5488
Ankrd11	25.0312	28.46	30.5163	34.9122	24.9978	25.9439	23.5547	28.7617	30.5166	36.0265	36.5143	24.6887	26.6861	23.6837	26.6287	24.4863	32.0934	30.1489	35.18	31.0446	23.6572	21.1589	36.5245	29.0975	33.2178
Ankrd12	6.65663	7.14083	6.99421	7.48743	5.97298	6.6162	4.17545	6.16765	5.53313	8.36569	6.32053	5.19637	6.2003	6.8856	6.54749	6.09105	8.04356	7.0861	7.51752	6.76188	4.75226	4.61463	7.41752	7.59124	7.5878
Ankrd13a	36.4851	39.0296	41.0749	42.4136	37.0681	36.0848	41.2503	39.4349	42.3878	43.33	41.2127	37.6935	35.6975	33.3426	37.4732	37.3554	39.1655	40.0949	42.7735	43.1247	35.6729	33.3686	43.5517	39.5342	38.46
Ankrd13b	0.745108	0.943365	0.860937	0.749797	0.696724	0.510084	0.603874	0.664553	0.885777	0.762339	0.874318	0.676371	0.844612	1.48388	0.531995	0.674782	0.917929	1.09174	0.687346	0.809613	0.546155	0.595464	0.798055	0.833831	1.08811
Ankrd13c	85.4714	105.88	101.059	103.421	91.2587	84.458	77.9733	88.9921	99.8858	109.769	116.104	91.7354	89.0372	82.3754	92.0702	92.4916	94.3411	94.296	102.549	97.7312	90.1121	81.5367	111.092	107.299	89.0408
Ankrd13d	0.066918	0.12384	0.18977	0.16507	0.163351	0.048425	0.089601	0.13966	0.292865	0.134724	0.178844	0.058619	0.066918	0.016784	0.250512	0.14318	0.07547	0.110518	0.17281	0.040672	0.045995	0.044138	0.085629	0.112503	0.131893
Ankrd16	2.89497	2.5476	2.40372	3.0768	2.70029	2.50374	2.8952	2.8111	3.30338	3.14936	2.8948	2.45869	2.7771	2.53715	2.97895	2.84852	2.93794	2.7526	2.84364	2.94548	2.43598	2.481	2.90173	3.11286	2.63234
Ankrd17	25.84	28.9592	30.7002	35.7666	23.9893	26.5944	25.1335	28.8761	26.834	37.8211	36.0752	27.6737	27.2618	23.2243	24.1784	23.3507	30.7875	31.9209	36.0372	34.1982	24.4185	21.5843	36.6909	32.6467	32.4057
Ankrd2	0.163031	0.087734	0.413225	0.19862	0.110187	0.156612	0.367412	0.042476	0.09483	0.277243	0.301683	0.335855	0.328266	0.121202	0.184057	0.212485	0.318636	0.220029	0.114366	0.241672	0.374156	0.179775	0.25924	0	0.266561
Ankrd22	0.907197	0.924445	0.88365	0.678701	1.34715	0.817165	0.671564	1.09204	0.945227	0.397767	0.924775	0.817534	0.733676	0.769942	0.99246	1.46459	0.874586	0.834929	0.519029	0.522366	0.617705	1.0912	0.542764	0.547608	0.879619
Ankrd23	1.8199	3.28838	3.10503	2.59935	3.16485	2.33717	1.83809	2.62131	3.2832	3.20674	2.37348	1.58736	2.17311	2.70336	3.93832	3.44858	2.62413	2.68647	2.45826	2.69232	1.99447	2.1159	3.31169	2.71183	3.44681
Ankrd24	0.142371	0.261986	0.178125	0.105785	0.191217	0.085979	0.087095	0.102183	0.124747	0.166474	0.100253	0.069074	0.085236	0.143404	0.257944	0.224057	0.271828	0.197214	0.209171	0.14177	0.130402	0.078175	0.205347	0.149029	0.212763
Ankrd27	12.4393	14.4545	12.7223	14.2528	11.8622	12.8271	10.6018	12.2528	14.1171	14.6625	13.4237	10.77	11.6687	12.9236	12.135	11.795	13.9133	12.0212	13.4104	13.3274	12.4604	9.72557	13.8164	16.0036	13.4853
Ankrd28	20.3789	26.1671	24.5509	23.8369	20.2345	20.1801	15.1058	20.1295	20.0848	25.8319	21.6469	18.9454	20.0182	20.3499	22.5041	20.4657	22.8613	24.0139	22.2481	23.5557	17.8303	17.4306	27.1304	28.5125	22.0826
Ankrd29	0.203787	0.255173	0.37483	0.365204	0.370455	0.319753	0.249721	0.265877	0.252832	0.392311	0.252606	0.36322	0.315519	0.601795	0.294412	0.313837	0.273373	0.422092	0.251338	0.388677	0.373412	0.481402	0.293653	0.384687	0.331767
Ankrd30a	14.9152	21.0068	20.4886	20.2732	19.744	14.975	15.7662	16.5808	16.9639	24.4138	19.206	20.4605	17.7388	11.4931	17.7296	18.5526	20.1494	19.1651	20.0655	21.2717	19.7651	17.564	25.0934	21.8338	18.4827
Ankrd31	0	0	0	0	0.0135835	0	0	0	0	0	0	0	0.011489	0	0	0	0	0	0	0.008839	0	0	0	0	0
Ankrd33	0	0	0	0	0.019263	0	0	0	0	0	0	0	0	0	0.049445	0	0	0	0	0	0	0	0	0	0
Ankrd33b	0	0	0	0	0	0	0	0	0.029618	0	0	0	0	0	0	0.013244	0	0	0	0	0	0	0	0	0
Ankrd34a	0.854837	1.17233	0.996296	0.94261	1.21843	1.00075	0.568942	0.726033	1.06518	0.923966	1.10033	0.747053	0.988629	1.11345	1.01673	1.30153	1.21842	0.873866	0.650965	1.03162	0.884319	0.559125	1.21026	0.980204	1.53384
Ankrd34b	0	0	0	0	0	0	0	0	0	0	0	0	0	0	0	0.0155515	0	0	0	0	0	0	0	0	0
Ankrd34c	0	0	0	0	0	0	0	0	0	0	0	0	0	0	0	0	0	0	0	0	0	0	0	0	0
Ankrd35	0.139736	0.174945	0.314017	0.246783	0.263734	0.279631	0.243548	0.281322	0.338116	0.25358	0.304249	0.126339	0.257643	0.110529	0.384929	0.322772	0.293489	0.243121	0.319038	0.342126	0.246856	0.254337	0.212996	0.167255	0.249645
Ankrd37	13.6833	16.4632	15.3976	10.2622	12.905	14.9084	8.78273	10.3114	9.79435	9.50759	8.87909	8.60575	12.7501	21.0427	14.5502	16.4471	18.7059	15.2883	7.86879	9.54393	9.83676	11.3934	8.75737	10.8199	17.5329
Ankrd39	12.9905	12.3592	14.8842	14.7538	11.7007	13.6063	13.2998	13.1701	13.1747	12.4509	11.4664	13.355	12.9518	12.3267	11.9802	12.8837	13.2101	12.1108	13.4474	13.8928	12.679	13.0278	10.9089	13.3006	12.364
Ankrd40	85.6496	89.1501	96.7196	99.4551	90.9639	89.1076	91.915	90.0322	92.5851	92.0523	92.4316	84.9099	82.9341	84.8798	89.8445	92.3307	99.5064	97.9239	98.9684	96.6185	84.5085	78.7547	93.2922	88.8735	94.9585
Ankrd42	2.59936	2.73261	2.36666	2.54467	2.14694	1.99526	2.95949	2.17744	2.90483	2.72959	2.98178	1.723	2.02181	2.44063	2.33737	2.5428	2.24885	2.51609	2.62937	2.55474	2.0301	1.56187	2.3883	1.889	1.99548
Ankrd45	0	0	0.16406	0	0.105181	0.057958	0.055024	0.063041	0.070257	0.166616	0.092522	0.307273	0.049029	0.05944	0	0.124445	0.067067	0	0	0	0.055661	0.107111	0.07666	0	0.128593
Ankrd46	27.3429	29.8963	27.8715	30.2416	24.2956	29.9273	27.3165	27.4924	30.5632	29.4293	29.6187	28.1116	29.8124	30.0225	24.5133	24.44	29.1068	28.5979	29.2538	27.2471	27.5843	27.0458	30.6427	31.4106	30.051
Ankrd49	8.73673	9.07935	8.86579	10.5127	9.70916	8.76527	10.1045	10.0194	10.3838	9.85702	10.4389	9.2912	9.28062	8.34476	10.3907	10.0227	9.25084	9.50466	9.9295	10.0092	8.64344	8.84185	10.9141	9.62572	10.5108
Ankrd50	6.92001	8.61381	8.0472	8.7821	6.57134	7.62388	7.04972	7.38987	7.52517	9.36808	8.20712	8.5636	7.13693	7.11585	6.88583	6.87211	8.98659	8.00919	9.26628	8.54047	6.95394	6.46394	9.12492	8.66846	8.70921
Ankrd52	39.7141	48.0826	60.4358	68.8487	52.2789	41.0391	50.458	52.3874	55.1435	58.517	66.1947	36.0527	36.8901	31.2684	56.4673	50.3776	59.7357	58.0108	64.3997	66.2049	37.6771	35.2403	60.6844	44.0564	67.4099
Ankrd53	0	0.087536	0.078655	0.08197	0.0907605	0.066732	0.073958	0.028858	0.048423	0.037052	0.147135	0.0211225	0.022102	0.138906	0.111747	0.169887	0.093663	0.045775	0.038967	0.101138	0.076003	0.048615	0.088517	0.030947	0.062534
Ankrd54	14.6942	14.236	12.9147	16.879	13.7588	15.4457	14.4545	15.1905	16.4906	14.6205	16.1684	13.4651	14.2239	13.4823	14.2565	14.0228	14.5652	14.4063	16.6976	15.9398	12.5369	12.7562	14.4162	14.0474	15.3361
Ankrd55	0.020006	0	0	0	0	0	0	0	0.09335	0.0269	0	0	0	0	0	0	0.090031	0	0.076355	0.048471	0	0	0.206886	0	0
Ankrd6	0	0	0	0	0	0	0	0	0	0	0	0	0	0	0	0	0	0	0	0	0	0	0	0	0
Ankrd60	0	0	0	0	0	0	0.04285	0	0	0.129469	0	0.0731025	0	0	0	0.0242315	0	0.050909	0	0	0	0.041854	0	0.053937	0
Ankrd61	0.365831	0.452528	0.535884	0.580293	0.704071	0.685894	0.599399	0.445291	0.710248	0.546669	0.568062	0.48573	0.341787	0.346009	0.723172	0.572725	0.457758	0.7809	0.589628	0.836332	0.316718	0.214584	0.701565	0.479203	0.478317
Ankrd63	0	0	0	0	0	0	0	0	0	0	0	0	0	0	0	0	0	0	0	0	0	0	0	0	0
Ankrd65	0	0.039052	0.099815	0.035556	0.0647445	0.034996	0	0.083471	0.084742	0	0.07724	0.083944	0.085607	0.036161	0.041244	0.061119	0.119862	0	0.100043	0	0.048932	0.023492	0	0	0.079821
Ankrd7	0	0	0	0	0	0	0.120239	0.068712	0	0.091111	0	0	0.053521	0	0	0.033201	0.145874	0	0	0	0	0.058431	0	0	0
Ankrd9	26.2884	20.4308	28.0981	31.3367	26.8381	27.012	36.0297	29.4373	27.4102	28.4339	24.4452	21.7602	22.8873	24.5313	27.5634	26.2987	28.159	30.7022	31.9984	33.0098	23.3947	21.4647	26.2916	22.4776	33.1079
Anks1a	7.82612	10.5072	9.98913	10.7026	8.24196	8.43101	7.60336	8.77126	10.322	11.1589	10.4113	7.10385	8.16683	8.61353	7.64195	8.46531	10.0434	8.99677	10.5764	10.0932	7.50051	6.70507	11.3265	10.8247	12.2376
Anks1b	0	0.076315	0.062176	0.066747	0	0	0	0	0	0	0	0	0	0	0	0.069661	0	0	0	0	0	0.061512	0	0	0.072911
Anks3	11.0988	14.7681	13.406	14.2484	12.346	11.4973	11.6777	11.8782	13.6387	14.2096	14.0042	10.111	11.4417	9.55071	13.9983	12.644	12.2853	12.3814	14.1742	11.6178	10.681	10.3595	14.1834	11.6324	13.4538
Anks4b	0	0	0.034828	0	0	0	0.067823	0	0	0	0	0	0	0	0	0	0	0	0	0	0	0	0	0	0
Anks6	7.07753	7.54429	8.03316	8.26905	7.68879	7.56177	7.37331	7.6575	8.45764	9.78779	7.49181	7.39918	7.63598	6.94118	7.00363	7.13092	7.86551	8.39651	7.73459	8.08783	6.86083	6.97458	9.32365	8.84669	8.9331
Ankub1	0	0	0	0	0	0	0	0	0	0	0	0	0	0	0	0.012547	0	0.026312	0.022549	0	0	0	0	0	0
Ankzf1	4.25759	5.62265	5.40319	6.01118	4.1642	4.91643	4.53956	5.328	5.98584	5.45836	5.59084	3.66601	4.68262	5.74015	4.44602	4.74641	5.58326	5.59499	5.90658	5.74281	3.94889	3.90124	6.12195	5.14148	5.84264
Anln	87.7942	105.921	102.608	117.232	82.9251	90.3771	81.3795	94.0523	107.7	118.899	103.182	113.864	87.7902	89.3688	79.1375	79.4191	115.579	110.666	115.642	117.08	92.9092	85.2879	112.084	102.824	110.024
Ano1	0.227537	0.18832	0.402608	0.223526	0.256962	0.389686	0.362345	0.10548	0.324192	0.238671	0.365193	0.243693	0.364932	0.151533	0.173476	0.133687	0.198896	0.276418	0.521568	0.274146	0.20865	0.222584	0.193699	0.341456	0.309553
Ano10	124.578	125.294	126.112	149.87	92.2172	142.486	108.034	133.157	143.1	134.291	144.886	120.198	112.811	143.091	97.5117	92.7474	127.916	135.515	146.451	135.222	104.037	92.9582	121.63	129.96	141.056
Ano2	0.299278	0.424432	0.503322	0.375812	0.489963	0.400209	0.297345	0.252315	0.309191	0.261878	0.162759	0.196358	0.459759	0.544206	0.37289	0.407033	0.390289	0.445491	0.378653	0.323578	0.390164	0.283253	0.368703	0.360319	0.522339
Ano3	0	0	0.018789	0	0	0	0	0	0	0	0	0	0	0	0	0.005215	0	0	0.009275	0	0	0	0.012645	0.01102	0
Ano4	0	0	0	0.008899	0.01278	0	0.007994	0.018756	0.020989	0	0.018979	0	0	0	0.010416	0.0146085	0	0	0.008447	0.022017	0.008228	0	0.023034	0.020061	0
Ano5	0	0	0	0	0	0	0	0	0	0	0	0	0	0	0	0	0	0	0	0	0	0	0	0	0
Ano6	23.0424	27.1378	25.7754	38.5763	19.093	24.837	28.9365	27.2892	34.0922	31.7878	33.8966	29.2379	24.405	22.8837	18.1819	17.1567	29.7835	29.5701	35.3901	29.9553	22.9998	20.7007	29.5685	26.1173	31.1828
Ano7	0.027285	0.105216	0.08668	0.045064	0.089976	0.017576	0.056655	0.03801	0.085046	0.072933	0.102502	0.035911	0.021782	0.064121	0.158165	0.073433	0.102934	0.010077	0.008555	0.055722	0.033322	0.047944	0.06996	0.05078	0.082823
Ano8	16.96	18.8567	17.862	21.0192	15.2498	18.9662	16.1204	18.6083	18.1611	20.9037	18.6692	16.3432	16.2287	16.0583	14.6553	14.43	19.9437	18.9429	19.9874	19.0787	15.0745	13.4788	18.7484	20.0833	22.1901
Ano9	0.03635	0.057721	0.017154	0	0.0581185	0	0.032467	0.094823	0.021207	0.024414	0.051929	0.013901	0.058184	0.127549	0.062729	0.019418	0.040972	0.019988	0	0	0.016658	0.015987	0.023249	0	0.163434
Anp32a	126.485	131.649	135.133	131.104	107.137	132.973	112.961	130.934	125.459	126.604	122.486	125.09	126.618	132.935	101.377	105.675	144.333	130.617	126.375	136.152	131.689	107.13	129.526	128.826	123.596
Anp32b	621.726	679.966	693.418	663.418	607.022	610.657	699.511	684.943	673.614	716.775	711.722	693.462	698.088	607.32	600.129	596.609	699.703	671.326	693.85	719.962	700.39	608.152	768.83	665.535	553.741
Anp32e	174.657	185.097	218.788	203.025	180.816	173.688	183.538	187.813	199.825	197.46	193.97	191.852	163.542	163.944	163.775	157.742	216.55	202.39	203.58	235.553	183.573	160.969	217.159	171.494	161.212
Anpep	0	0	0	0	0	0	0	0	0	0	0	0	0	0	0	0.0323845	0	0	0	0	0	0.017923	0	0	0
Antxr1	8.59854	9.97631	10.3413	12.2802	6.7253	9.59642	8.88259	9.69973	9.8315	11.1422	11.642	9.29271	9.58472	7.0173	7.87443	6.86288	10.5382	9.85098	10.9503	11.5828	8.30968	8.19986	10.0433	10.4671	11.0712
Antxr2	18.8842	24.0077	28.8489	24.1905	16.8203	21.5831	20.1815	21.1784	25.3585	23.8961	21.5183	19.3732	21.0663	28.5007	20.3088	17.1925	26.5921	26.8567	24.9528	24.2561	15.666	15.4991	25.8033	20.4735	26.4219
Antxrl	0	0	0	0	0	0	0	0	0	0	0	0	0	0	0	0	0	0	0	0	0	0	0	0	0
Anxa1	419.128	498.117	368.239	401.641	292.655	440.481	325.916	401.918	410.297	452.546	423.262	475.948	477.526	392.985	268.982	284.714	383.918	355.547	358.61	378.214	497.565	461.749	410.762	529.971	368.158
Anxa10	0	0	0	0	0	0	0	0	0.058245	0	0	0	0	0	0	0	0	0	0	0	0.046049	0	0	0	0
Anxa11	189.139	214.501	170.501	188.146	136.492	205.296	157.477	183.713	183.72	210.926	179.775	179.083	179.087	179.264	128.806	139.232	177.29	174.558	179.204	178.622	177.794	167.3	184.79	249.337	182.027
Anxa2	1171.65	1481.22	1374.6	1133.42	1156.84	1288	977.74	1104.1	1256.82	1482.13	1097.97	1375.84	1346.49	1739.3	1103	1218.18	1427.39	1402.11	1134.41	1306.49	1247.99	1177.19	1402.41	1516.7	1405.86
Anxa3	2.8385	3.12467	2.5367	1.62304	2.14116	2.02079	2.65321	2.55915	2.72144	2.7181	2.68743	2.75723	2.94369	2.74102	2.4259	2.4128	2.08987	2.38391	1.96719	1.70245	3.01051	2.94321	2.37613	2.83461	2.55216
Anxa4	79.2067	81.8253	73.1293	78.0495	61.7876	84.601	80.1901	80.4848	82.8758	83.4277	78.6292	81.7126	79.252	86.0007	60.6065	62.7701	77.417	75.1213	78.8007	79.0873	79.9726	74.4633	74.0219	86.9839	74.4934
Anxa5	265.363	316.965	237.858	261.652	180.727	292.983	213.211	271.003	273.125	294.714	246.184	271.009	278.351	303.755	166.141	189.706	270.798	258.891	250.408	248.361	266.041	248.916	272.466	332.191	251.511
Anxa6	72.7011	87.0442	72.0858	80.355	59.4194	82.7858	64.0529	74.4603	88.6087	92.4251	74.4483	90.1401	77.8571	72.1256	51.6021	58.7588	79.4456	83.1241	79.4144	84.4859	79.3627	71.2591	86.8548	97.7849	79.8789
Anxa7	145.029	159.912	150.158	150.432	130.972	151.703	142.525	144.477	158.268	162.049	159.385	164.317	163.002	149.709	132.576	132.41	147.513	151.945	158.795	155.609	158.528	150.044	160.919	161.548	150.54
Anxa9	0.054834	0.02893	0.130003	0.028034	0.0962665	0.079405	0.086228	0.014807	0.079147	0.057044	0.067307	0.060531	0.056708	0.042047	0.114638	0.0871305	0.139317	0.04696	0.104688	0.117014	0.012422	0.112254	0.070218	0.107394	0.062017
Aoah	0	0	0	0	0	0	0	0	0	0	0	0	0	0	0	0	0	0	0	0	0	0	0.526063	0	0
Aoc2	0.226959	0.339886	0.51073	0.496252	0.34644	0.253785	0.202202	0.299239	0.376644	0.3198	0.320678	0.056291	0.276761	0.3604	0.773648	0.552449	0.32396	0.396122	0.392919	0.554537	0.273585	0.220472	0.413188	0.307215	0.446927
Ap1ar	21.5803	22.3117	25.3295	30.4927	25.0981	19.3772	24.0352	23.7885	20.2876	27.6977	23.8885	17.1396	22.2505	18.5278	24.6305	25.098	27.5488	25.3299	25.3253	25.9928	17.5395	14.898	25.2617	19.6537	24.1544
Ap1b1	78.92	86.8088	88.7814	97.8634	66.4961	84.2334	87.4968	87.572	92.5552	96.0658	92.126	83.1143	77.9634	78.5592	67.2601	67.2751	89.629	93.7664	96.8534	98.1781	74.7754	71.4511	96.818	87.738	97.91
Ap1g1	15.1761	18.2637	17.3664	18.2628	14.2224	14.9768	13.7297	16.3681	16.9768	20.9344	18.8914	14.8722	14.9497	15.0272	14.4241	13.3028	17.6527	16.7347	18.0129	17.4152	14.5691	13.4229	21.4116	19.576	16.758
Ap1g2	5.63377	8.03234	6.51072	7.00243	5.36452	5.217	5.72349	5.91299	7.2197	6.9713	7.66575	4.89932	5.57133	5.4581	5.89339	5.71698	6.61151	5.84784	7.2426	6.00274	5.95141	4.28322	7.16838	7.40442	6.77036
Ap1m1	84.4126	83.1406	83.1952	97.0711	71.6192	89.3205	88.3835	90.8381	91.929	89.4368	87.0851	84.9081	78.3816	78.9386	74.0456	73.9153	87.3462	89.3565	95.6298	93.1402	81.0386	73.7635	81.5325	81.5787	94.2847
Ap1m2	0	0	0	0.035771	0.0162185	0	0	0	0	0	0.02693	0	0	0	0	0	0	0	0	0	0	0	0	0	0
Ap1s1	133.53	135.428	126.843	130.41	127.415	135.726	138.722	136.137	141.059	124.531	126.624	134.595	134.443	135.719	125.259	126.301	138.91	137.363	130.413	142.734	134.972	129.349	133.155	135.195	136.75
Ap1s2	84.2774	85.2096	78.1415	90.3122	74.2306	90.0625	70.5573	80.3666	87.6116	95.9101	95.0037	88.1022	86.0387	87.0638	78.9021	77.8423	85.3939	75.4082	86.3564	74.3141	91.8506	84.2095	90.6599	91.5637	67.8227
Ap1s3	0	0	0	0.015699	0.0224075	0.016149	0	0.034931	0.019533	0	0.047715	0	0	0	0.019279	0	0.018876	0	0	0.020345	0	0	0	0	0
Ap2a1	65.1823	73.1649	74.5609	80.8484	58.0983	72.1505	70.591	71.1163	73.3918	79.5842	76.4577	65.6692	62.2984	68.178	57.2823	61.3297	75.7595	79.9334	81.2358	79.9368	64.1446	57.3357	76.1362	71.2285	85.1978
Ap2a2	50.8934	63.203	62.6574	64.1785	53.0759	56.261	51.8971	55.5668	60.5731	66.817	59.7942	52.1013	53.2739	59.5366	53.3517	54.2775	62.0511	63.9201	66.362	64.0979	52.0975	49.434	63.6263	61.8062	65.8518
Ap2b1	48.8546	66.3465	60.2518	66.5056	45.5258	54.9373	51.8226	56.4616	61.709	72.3137	66.8012	51.8908	53.8037	52.9344	43.149	45.7074	61.238	60.4663	63.1481	64.2441	52.8294	44.4848	67.4102	68.7019	65.1444
Ap2m1	224.353	223.852	237.998	253.081	211.42	237.172	268.63	243.424	269.392	245.867	255.924	259.606	230.31	226.92	207.133	202.038	242.068	258.174	256.536	263.585	231.865	217.495	248.098	229.923	230.969
Ap2s1	124.442	121.563	104.892	123.635	102.683	126.984	133.726	123.872	125.306	117.795	118.2	109.869	122.798	128.265	107.025	102.416	117.865	118.203	111.033	118.594	111.842	115.254	114.361	116.13	117.704
Ap3b1	11.9345	16.0601	13.677	15.7834	10.5098	13.502	12.5685	13.4812	14.1478	15.7991	13.5022	13.3444	13.6467	13.5391	10.4107	9.96387	14.4732	14.5607	15.1065	15.2003	12.1941	10.3502	16.7091	16.3303	14.4009
Ap3b2	0	0.02663	0	0.024974	0	0	0	0	0	0	0	0	0	0	0	0	0	0	0	0	0	0	0	0	0
Ap3d1	62.3411	77.1209	74.4297	79.0576	60.6966	69.5634	72.086	71.7611	76.4787	81.9796	72.2003	66.9444	69.4363	64.7492	59.8105	62.2067	78.8741	75.7934	81.5201	80.1863	64.4878	57.9223	82.3489	75.0493	83.3241
Ap3m1	47.1831	55.613	48.674	53.4298	41.9756	49.4691	41.5958	48.1373	48.1057	55.3698	52.3986	50.1639	48.1557	51.0797	42.055	42.7786	50.8446	49.2891	53.5015	49.7859	48.3569	43.5701	52.5859	54.6552	48.6207
Ap3m2	0	0	0	0	0.0219745	0	0.010317	0	0	0	0.008189	0.008842	0.009204	0.01165	0	0.012418	0	0.012806	0	0	0	0.030536	0	0.012948	0
Ap3s1	172.096	190.442	190.681	164.92	241.764	167.783	161.664	168.761	180.256	179.718	174.784	185.679	190.038	178.512	242.36	240.246	192.287	172.212	175.825	175.898	195.529	207.547	196.754	180.135	149.105
Ap4b1	6.3344	6.98251	6.57546	6.73588	5.97727	6.0743	6.82324	6.28071	7.39549	7.10353	7.37898	6.92179	6.76056	6.12293	5.45526	5.69822	6.33408	6.86706	6.78291	7.02478	7.04376	6.55484	7.75902	7.29415	6.78083
Ap4e1	2.24076	2.75888	2.71178	2.88947	2.63031	2.10289	1.88654	2.27193	2.65401	3.01741	2.88441	1.93286	1.95527	2.16793	3.2419	2.98587	2.71693	2.47877	2.87574	2.78211	2.01794	1.79795	3.17316	2.75184	2.15078
Ap4m1	9.71563	12.0215	8.66502	9.98208	8.12973	8.84456	8.34981	9.32794	10.1139	10.5979	11.1738	10.0311	8.26384	9.16751	7.72333	7.64187	8.82028	8.95389	9.68261	9.41581	8.6171	8.438	9.81977	11.6615	9.93704
Ap4s1	24.2654	20.8515	23.568	26.8024	24.9846	19.4685	31.0564	21.6328	27.8804	20.434	27.7046	20.355	24.2495	20.8481	26.2092	25.5784	20.2522	29.126	29.4649	23.3485	20.4615	23.3888	24.1716	21.3283	15.3644
Ap5b1	6.3867	6.47411	6.26757	7.53104	5.31452	5.94856	7.12171	6.68027	7.17779	6.69694	7.48177	6.05169	5.19531	6.64195	4.61851	5.42037	6.02231	6.69134	7.33212	7.52871	5.31175	4.70161	5.93124	5.64055	7.12486
Ap5s1	8.11146	8.69449	10.3306	11.5108	8.91975	8.91706	11.8069	9.83356	12.5563	9.80853	9.69198	8.61066	8.14016	10.5725	10.4457	9.06337	9.4525	11.1638	11.0112	10.2531	9.72838	7.78571	9.49278	10.3012	11.2239
Ap5z1	5.13461	6.95527	5.59285	5.55861	4.5566	4.81241	5.78967	5.08889	5.31115	6.13088	5.02331	4.71963	6.16166	6.71968	4.57725	4.9395	5.7521	5.92307	6.33419	6.01266	4.89133	4.76521	5.79049	6.18823	6.67069
Apaf1	7.99302	11.1328	11.1366	11.7794	9.43959	8.64863	7.32123	9.17874	10.9292	13.1898	12.696	8.80883	9.20814	8.29994	9.97081	8.7461	10.3352	11.0453	10.7823	10.758	7.84517	7.91786	13.0662	10.2847	10.3116
Apba1	1.35942	1.8209	1.43331	1.62063	1.31017	1.32703	1.25023	1.39837	1.38519	1.67142	1.60732	1.00925	1.52258	1.66118	1.15138	1.27354	1.64566	1.29362	1.3606	1.45605	1.41053	1.17634	1.48612	1.71791	1.89682
Apba2	0.191273	0.202369	0.213532	0.377331	0.419374	0.352285	0.822875	0.254023	0.2435	0.280166	0.334942	0.727863	0.347834	0.122076	0.440398	0.445522	0.392111	0.306159	0.39185	0.25347	0.366533	0.535269	0.333703	0.272935	0.352193
Apba3	14.9513	16.7742	17.8544	19.8126	16.7047	18.0884	16.0467	17.6879	17.2522	20.2198	15.0966	15.2085	14.6906	16.5843	17.3049	16.1425	18.2575	19.5405	19.452	19.5719	14.7743	13.2305	17.9185	17.137	21.9943
Apbb1	34.512	37.6356	35.1628	38.7901	29.7604	36.0645	34.7005	34.9433	41.7584	40.6682	35.0489	33.3155	34.7762	37.5561	28.0199	28.3525	35.9856	35.51	37.2443	39.0259	33.1849	28.8572	37.2568	37.9016	35.6441
Apbb1ip	30.4179	36.4288	37.9114	38.0514	26.533	35.5992	35.4025	38.1607	36.0293	37.7531	34.3165	35.2736	31.7703	37.5112	28.2906	27.1842	36.876	37.9387	38.8265	42.7413	31.1741	29.5349	38.1664	35.0447	35.2102
Apbb2	13.2009	20.5023	15.8949	16.0742	12.6942	14.3422	10.7041	14.727	12.3801	19.3145	14.178	13.781	16.2384	14.1797	12.2165	12.8207	16.4905	13.9513	16.064	15.0578	14.9681	13.5066	17.0712	22.6782	18.737
Apbb3	8.15451	14.426	12.3218	14.0873	14.3266	8.95018	8.59342	10.0064	14.1855	10.7589	14.1851	6.04559	8.60419	8.70098	17.8145	15.7188	13.1939	10.1581	13.2103	10.312	7.06092	9.33527	13.5399	10.6837	15.9343
Apc	5.19099	6.35833	6.90977	6.98751	5.55001	5.34863	4.73686	5.77085	5.0292	7.96952	6.80704	5.34099	5.43865	4.92364	5.84805	5.14667	6.56911	6.49339	7.59163	6.41936	5.01793	4.5615	8.38524	7.35694	6.33897
Apc2	0	0.019176	0.028076	0.003637	0.0051645	0	0	0.007646	0.038518	0.014633	0.007672	0.0055775	0.011673	0	0.008528	0.013914	0.145277	0.008149	0.003445	0.004511	0.010055	0.012856	0.014098	0.004077	0
Apcdd1	0	0	0	0	0	0	0	0	0	0	0	0	0	0	0	0	0	0	0	0	0	0	0	0	0
Apcs	0	0	0	0	0	0	0	0	0	0	0	0	0	0	0	0	0	0	0	0	0	0	0	0	0
Apeh	26.4765	29.4731	27.0893	28.1432	22.574	26.5732	23.9893	28.3574	29.4455	29.8685	27.8911	28.3963	24.651	26.2311	19.74	20.9824	28.3809	26.9398	28.5471	27.9447	25.8786	24.4535	29.7333	30.754	26.9036
Apela	0	0	0	0	0	0	0	0	0	0	0	0	0	0	0	0	0	0	0	0	0	0	0	0	0
Apex1	76.2844	68.9171	80.0569	79.3136	62.2778	77.9222	93.0491	89.5921	85.3943	84.1638	85.3438	82.7	80.9865	66.9202	60.2676	60.2466	78.2453	81.6377	90.1179	87.0385	79.4683	72.5433	91.9629	67.8815	72.642
Apex2	23.9721	22.7185	24.2904	30.6168	18.7903	25.3527	23.8424	26.7045	28.06	27.0638	25.655	22.0525	20.403	22.5139	18.445	20.5684	24.4311	26.8589	30.5938	26.9097	22.5614	20.2648	25.6373	22.2952	27.6891
Aph1a	74.0512	80.6711	85.4404	91.7457	71.1947	85.5582	88.599	80.7296	88.6566	91.0889	86.5137	73.0346	76.5328	77.4156	72.6576	68.5841	78.22	89.8643	89.7687	92.5821	70.413	70.1315	86.1172	83.9287	90.7304
Aph1b	2.52599	3.01513	2.48907	3.0059	1.93282	3.06174	1.77908	2.71115	2.89867	3.02034	3.00643	2.48881	2.79971	3.11396	1.8056	1.62033	2.33314	2.61249	2.6966	2.55348	2.5381	2.54885	2.77479	3.1653	3.34088
Aphrodisin	0	0	0	0	0	0	0	0	0	0	0	0	0	0	0	0	0	0	0	0	0	0	0	0	0
Api5	98.9159	106.918	112.507	99.7888	91.1459	93.2984	100.693	97.935	103.39	114.288	103.531	114.031	101.265	89.3638	91.2844	87.3004	105.703	110.439	108.355	115.449	104.965	104.135	123.236	104.796	99.5966
Apip	27.4757	27.2993	28.9635	27.4991	26.8279	23.2165	35.7847	27.4666	36.3128	26.799	29.8977	34.7353	27.3219	26.724	27.2479	27.0529	28.6782	29.9398	29.8267	32.634	29.8141	30.9769	30.6397	25.6787	26.8833
Aplf	18.2887	20.4896	21.1203	19.9391	17.5309	17.5465	20.6432	19.5615	19.9761	22.3095	21.4363	21.1286	20.1665	16.1989	17.9335	16.7569	19.711	21.1213	20.4229	21.7767	21.4459	19.7605	23.7571	20.1868	18.7403
Apln	12.3462	13.9295	15.0478	12.6491	14.1944	13.8909	10.0328	13.5479	11.8765	14.2712	10.7133	13.9102	13.6072	16.1467	13.1091	14.0379	16.2937	15.1628	12.2955	14.7814	12.0384	11.7152	14.3141	11.9357	15.5735
Aplnr	0	0	0	0	0	0	0	0	0.049316	0	0	0	0	0	0.095609	0.0442955	0	0.091439	0	0.050199	0	0.074825	0	0.048125	0
Aplp1	0	0	0	0	0	0.040106	0	0	0	0	0	0	0	0	0	0	0	0.045049	0	0	0	0	0	0	0
Aplp2	120.379	140.904	133.437	153.918	76.4238	147.067	101.315	142.65	155.618	154.31	150.025	132.835	141.727	151.319	85.6245	77.9325	153.478	138.863	145.18	133.24	118.346	107.174	144.729	140.831	139.205
Apmap	46.264	50.3417	47.7332	56.2581	35.5346	51.2902	44.9304	50.7183	63.0524	54.8204	49.0802	52.3444	50.2059	52.3505	35.3146	33.6429	51.7066	55.7317	53.1224	51.8306	43.7643	38.5201	51.917	50.7521	50.5167
Apoa1	0.138125	0.075856	0.123683	0.13275	0.119973	0	0.125941	0.071875	0.080045	0	0.106921	0	0	0	0.152381	0.070431	0.076199	0.145773	0.064311	0.07958	0.063515	0.061154	0.087259	0	0
Apoa2	2.9472	2.73354	2.64773	2.29722	2.55144	2.51998	2.66352	1.90001	2.70597	2.82497	2.31438	2.31943	2.3302	3.17755	2.54975	2.42972	1.57368	2.86829	2.42278	3.17204	2.28802	2.5149	2.93902	3.19697	3.25609
Apoa4	0	0	0.066047	0	0	0	0.032059	0	0	0	0.026164	0	0	0	0	0	0.039885	0	0.033362	0	0	0	0	0	0
Apoa5	0	0	0	0	0.0389315	0.042625	0	0	0	0	0	0	0	0	0	0	0	0	0	0	0	0	0	0	0
Apob	0	0	0	0	0	0	0	0	0	0.003597	0	0	0	0	0	0	0	0	0	0	0	0	0	0.003007	0
Apobec1	0	0	0	0	0	0	0	0	0	0	0	0	0	0	0	0	0	0	0	0	0	0	0	0	0
Apobec2	0	0	0	0	0	0	0	0	0	0	0	0	0	0	0	0	0	0	0	0	0	0	0	0	0
Apobec3b	19.7812	21.0797	22.3367	24.923	18.0638	21.7185	21.8359	23.3311	23.0459	23.0895	21.6877	20.6366	20.8656	18.4487	19.6514	17.6852	21.3502	23.2516	23.8004	23.4881	19.9313	19.8202	23.0358	21.8475	22.8748
Apobec4	0	0	0	0	0	0	0	0	0	0	0	0	0	0	0	0	0	0	0	0	0	0	0	0	0
Apobr	4.97587	8.44952	7.15628	7.52717	5.82945	5.99477	3.80675	5.64862	7.43751	7.88818	7.75723	6.38486	7.48817	6.88712	6.48666	5.81225	8.89606	6.48574	7.17487	7.09097	6.29904	5.05431	8.36154	8.54309	8.23005
Apoc1	0	0	0	0	0	0	0	0	0	0	0	0	0	0	0	0	0	0	0	0	0	0	0	0	0
Apoc2	0	0	0	0	0	0	0	0	0	0	0	0	0	0	0	0	0	0	0	0	0	0	0	0	0
Apoc3	0	1.1456	0	0	0	0	0	0	0	0	0	0	0	0	0	0	0	0	0	0	0	0	0	0	0
Apoc4	0	0	0	0	0	0	0	0	0	0	0	0	0	0	0	0	0	0	0	0	0	0	0	0	0
Apod	0	0	0	0	0.04776	0	0	0	0.064125	0	0.04184	0	0	0	0.061613	0.028037	0	0	0	0	0.05075	0	0	0	0
Apoe	0	0	0.372454	0	0.068577	0.237072	0.184862	0.159525	0.118618	0.069858	0.115257	0.039404	0.082471	0	0.400045	0.079029	0	0.212019	0.095337	0.239663	0.1407	0	0.064781	0	0.054892
Apof	0	0	0.043557	0	0.0434445	0	0	0	0	0	0	0	0.038406	0	0	0	0	0	0.088931	0	0	0	0	0	0
Apoh	0.256629	0.300475	0.216271	0.201645	0.165208	0.395532	0.160941	0.214134	0.269232	0.24232	0.129821	0.0590055	0.308727	0.410099	0.32273	0.354428	0.374887	0.308546	0.312825	0.463615	0.400068	0.22595	0.327667	0.26	0.199853
Apold1	0.12029	0	0.054342	0.058051	0	0.057573	0	0	0	0.082729	0.045921	0.09308	0.09739	0.059052	0	0.09223	0.199885	0	0	0	0.055286	0.053193	0	0	0.063899
Apom	1.23191	1.83815	1.20039	1.32764	1.27873	1.27842	0.784672	1.35917	1.76785	1.21301	1.16061	0.705828	1.31027	1.46845	1.8719	1.99895	1.46534	1.34865	1.19995	1.22938	1.19469	0.729857	1.24078	1.91828	1.90277
Apoo	135.106	113.473	130.745	118.498	137.778	126.693	131.865	129.507	123.546	125.892	109.312	155.086	146.527	127.876	132.362	135.604	123.183	127.087	120.317	124.087	149.814	163.521	129.564	121.975	114.405
Apool	43.5868	41.0025	41.8937	42.3088	40.8569	43.4074	44.7007	43.1897	45.6862	41.8747	43.0805	48.2621	45.4505	43.5981	39.059	41.0823	41.6478	43.2185	45.1839	43.4108	47.4907	45.3246	38.8651	37.7176	33.8277
Apopt1	104.317	89.6373	93.6169	91.3332	134.685	97.6251	92.6547	90.3614	89.6085	82.5864	88.7109	84.9973	92.049	99.7307	120.878	139.293	91.9733	86.8161	80.132	89.5594	91.3115	104.213	85.9911	91.7119	95.8653
App	284.492	317.104	300.829	338.986	170.223	344.613	219.657	313.818	323.917	322.553	312.406	265.398	300.377	395.802	188.622	170.102	347.102	307.426	319.645	295.824	250.383	222.043	292.309	318.754	343.832
Appbp2	30.6495	36.6296	37.1091	36.6152	29.6599	29.5538	31.7982	34.2718	37.748	40.2265	39.0838	36.2501	33.33	27.98	29.9485	29.2101	35.0151	35.5598	38.9875	34.3124	32.0846	31.2109	41.8277	36.9773	31.8942
Appl1	11.3123	13.3381	11.9591	13.0672	11.0355	10.2789	10.2	11.2025	13.1641	12.3486	13.1697	11.0526	10.1705	10.7385	11.2661	10.5488	11.8666	10.442	11.9707	12.4512	10.4878	9.1361	13.0835	13.9156	11.686
Appl2	6.6978	10.0414	7.57299	8.72998	7.65382	7.31012	5.9558	7.08557	9.64497	10.2228	8.17669	7.22815	8.20348	7.91688	7.35619	8.16205	8.27072	7.35516	8.26295	7.37233	7.68973	8.116	8.75286	10.0773	8.70562
Aprt	335.067	354.766	301.901	293.882	284.073	341.341	275.267	316.76	304.185	313.386	313.055	325.63	359.211	367.604	276.505	289.596	296.55	316.653	280.934	297.87	355.976	337.035	297.728	369.03	350.275
Aptx	3.52424	4.17241	3.43489	3.86721	3.54219	4.1637	3.55057	3.41285	3.77136	4.3218	3.8792	4.30168	3.57797	4.39353	3.7515	3.65153	4.71662	4.04576	3.8246	4.03519	3.87287	3.66365	4.27019	4.14564	3.88733
Aqp1	167.849	214.224	133.107	145.418	142.009	169.64	109.863	128.856	166.584	179.447	97.2193	187.287	157.719	156.852	128.49	143.807	153.279	142.128	123.049	146.052	174.847	166.995	156.29	219.805	181.495
Aqp10	0	0	0	0	0	0	0	0	0	0	0	0	0	0	0	0	0	0	0	0	0	0	0	0	0
Aqp11	0.821314	1.02489	0.868745	0.893466	1.01532	0.910962	0.839512	0.973795	0.923839	1.19323	0.586758	0.772297	1.0283	0.939027	0.869126	0.772208	1.04368	1.0327	0.753048	0.843932	1.03098	0.757324	0.792986	1.08752	1.08336
Aqp2	0	0.08124	0.065724	0.141423	0.0961865	0.070419	0	0.153449	0.170825	0	0.057474	0.114522	0	0	0	0.224652	0.081175	0.232585	0.20586	0.169132	0	0.065332	0.093061	0	0.153955
Aqp3	0	0	0	0	0	0.047935	0	0	0.058004	0	0.017956	0	0	0.024856	0	0	0	0	0.02333	0.029986	0	0	0	0	0
Aqp4	0	0	0	0	0	0	0	0	0	0	0	0	0	0	0	0	0	0	0	0	0	0	0	0	0
Aqp5	0	0	0	0.204838	0	0	0	0	0	0	0	0	0	0	0	0.036783	0	0	0	0	0	0	0.089804	0	0.074485
Aqp6	0	0	0	0	0	0	0	0	0	0	0	0	0	0	0	0	0	0	0	0	0	0	0	0	0
Aqp7	0.260915	0.320113	0.241357	0.218357	0.18446	0.179145	0.234867	0.15541	0.21691	0.303653	0.219488	0.0573185	0.119964	0.074023	0.16881	0.196289	0.166748	0.201788	0.069767	0.133079	0.342088	0.295801	0.189825	0.168795	0.163278
Aqp8	0.557868	0.383124	0.499204	0.401985	0.516345	0.13328	0.254393	0.653139	0.484894	0.289345	0.270158	0.492534	0.39605	0.40894	0.307556	0.496345	0.922965	0.514877	0.584362	0.562089	0.192403	0.370515	0.088092	0.080223	0.365842
Aqp9	0	0	0	0	0	0	0	0	0	0	0	0	0	0	0	0	0	0	0	0	0	0	0	0	0
Aqr	19.0131	22.5922	24.839	25.4497	18.653	21.1436	19.5198	21.1041	21.9874	26.0477	25.0777	20.2325	17.9989	18.8723	17.8598	18.2012	23.963	24.4053	26.5758	27.3739	19.0347	16.5669	26.7442	23.2779	24.2725
Ar	0	0	0	0	0	0	0	0	0	0	0	0	0	0	0.040563	0.015421	0	0	0	0	0	0	0	0	0
Araf	115.01	117.866	114.507	135.203	95.4442	121.957	132.33	124.502	127.902	126.297	124.118	113.624	101.917	116.763	99.8069	88.4889	113.896	124.467	135.061	120.509	110.476	96.1264	117.648	122.638	122.891
Arap1	14.2981	18.1311	15.0961	17.437	13.0429	15.3976	14.3814	14.9273	17.8542	19.3364	17.4821	14.7564	15.0815	14.4995	13.429	13.0598	16.2419	14.6469	16.3576	17.0037	14.4692	13.0525	17.6795	19.3898	17.009
Arap2	0	0	0	0.008457	0	0	0.007593	0.00891	0	0	0.006007	0.02987	0.006812	0.017197	0.029699	0.0046845	0.009658	0	0	0.010464	0	0.014996	0	0.009528	0
Arap3	27.6736	35.8432	31.7676	34.3026	26.7454	30.5954	24.4741	30.2534	34.912	38.6174	36.1111	27.6289	27.4016	28.2642	27.4753	28.2002	33.475	30.2733	33.209	31.8419	26.0054	25.1157	34.0788	39.4428	37.5796
Arc	0	0	0	0	0.036848	0	0	0	0	0	0	0	0	0	0	0	0	0.044152	0	0	0	0	0	0	0.044571
Arcn1	196.017	210.947	212.276	208.923	174.895	199.7	192.369	196.808	199.466	218.045	195.828	198.007	190.459	200.324	172.152	170.377	212.086	210.752	212.056	216.488	188.797	181.529	215.242	214.164	197.117
Areg	33.9407	27.1521	30.6433	33.2644	23.6989	35.1486	23.836	34.7902	32.9164	32.1442	42.2162	17.6768	19.133	43.4904	29.3762	23.299	28.0703	31.1468	37.1984	24.8749	15.6203	14.7955	27.3423	30.9812	27.1162
Arel1	12.5112	16.138	16.0706	16.6052	11.4299	13.9853	12.026	14.3889	15.7722	16.4777	16.6541	13.2378	12.5867	13.8901	12.7871	12.0201	15.8711	15.4179	16.5685	16.1853	11.9195	11.9061	16.0203	14.2138	16.6408
Arf1	510.217	553.049	469.825	461.917	376.306	497.873	545.568	486.247	435.713	549.273	564.934	496.222	466.239	461.334	400.097	391.929	489.575	491.386	509.821	455.189	442.841	452.835	473.362	543.145	433.264
Arf3	56.5524	60.7599	58.4982	61.8258	52.9455	58.0927	49.8539	57.2208	59.9474	59.541	56.0156	54.6856	52.667	59.302	51.2453	51.1065	62.6752	56.4189	60.3176	61.1156	53.7128	48.8276	56.9085	59.1145	62.1685
Arf4	218.904	233.216	231.275	231.149	192.586	232.583	201.242	230.003	233.833	231.451	221.437	225.094	230.521	239.518	189.971	194.787	230.677	220.121	242.498	226.717	224.181	212.503	233.876	234.72	209.339
Arf5	324.869	324.211	284.35	297.929	295.029	328.534	305.916	314.056	304.472	323.861	289.638	317.996	302.4	332.359	284.602	290.514	296.708	305.52	287.718	296.886	283.367	275.206	300.773	349.103	310.868
Arf6	148.478	169.745	153.225	156.084	132.284	146.693	120.715	146.528	158.853	163.56	147.317	137.086	140.621	148.722	129.141	130.188	149.528	145.288	152.663	147.29	140.861	124.4	161.881	170.886	139.412
Arfgap1	48.869	47.754	53.8988	59.6225	48.5223	49.9561	51.829	50.8398	58.6617	51.8644	52.5007	46.0163	45.3528	47.7502	49.303	46.7259	53.3335	52.6846	57.6131	59.0788	45.6017	40.3087	51.5476	46.6037	56.1745
Arfgap2	32.565	37.9976	32.9705	35.8232	30.0713	33.8388	34.3298	34.2941	38.4239	39.051	36.2017	35.8461	31.2499	34.1432	26.7148	27.6422	32.8684	35.6162	34.5947	36.5132	33.4855	31.8137	38.9786	36.5037	36.3005
Arfgap3	37.0957	42.4365	34.1517	34.2672	27.3061	37.4351	29.2653	32.0966	35.9346	37.3391	31.2137	33.115	37.1394	45.2551	28.7708	28.0122	38.5311	35.7802	34.958	32.8899	33.9216	31.5199	34.4565	43.3705	38.3934
Arfgef1	24.3686	30.8816	32.8372	32.6599	24.307	26.3004	22.4633	27.6502	30.5736	37.5546	32.0544	27.6897	26.2321	26.0517	28.0742	24.8869	31.165	28.6691	33.4723	30.0958	25.8298	22.6348	36.8588	31.5528	28.9672
Arfgef2	12.9922	16.0409	17.1207	17.1316	14.0195	13.3201	13.3	14.4712	15.471	18.5566	16.1021	13.0754	14.3214	13.4947	14.7244	13.7747	16.889	15.6861	16.8925	16.8169	12.2149	11.3517	18.916	15.9779	17.8096
Arfgef3	0	0	0	0	0	0	0	0	0	0	0.00403	0	0.004587	0	0	0	0	0	0	0	0	0	0	0	0
Arfip1	21.9516	23.3082	23.1534	22.058	19.1313	22.2655	18.4263	21.1932	23.4269	25.0129	23.209	24.5257	22.3456	19.0471	19.0882	18.1539	21.3764	21.7118	22.6097	21.8285	22.6338	22.621	23.3408	26.1242	18.6239
Arfip2	19.7312	20.3655	21.7678	21.4907	19.6638	19.955	20.5291	19.3953	22.9887	22.3631	20.354	19.3489	21.3842	21.9323	21.5652	21.6616	20.352	21.6948	22.0836	23.0371	18.1091	18.0074	21.2019	21.0516	22.9723
Arfrp1	35.4127	33.8132	35.0202	31.7338	32.8902	30.5061	31.4292	32.1911	33.0172	31.4226	33.2111	28.6476	30.9076	30.4719	32.3719	32.808	31.9162	29.1733	29.1783	32.4952	29.394	29.1754	37.0669	35.522	31.4185
Arg1	0.078646	0.042278	0.036298	0.115062	0.088361	0	0.106282	0	0.045755	0.053454	0.02904	0.060505	0	0.039007	0.044447	0.143834	0.043943	0.085013	0	0	0.036095	0.034683	0.050041	0.044564	0
Arg2	0	0	0	0	0	0	0	0	0	0	0	0	0	0	0	0.0393205	0	0	0	0	0	0	0	0	0
Arglu1	63.7426	73.573	90.4262	87.4396	87.3027	67.8755	71.2316	76.3308	85.7407	74.0441	85.7963	62.8743	67.1707	62.4115	100.87	88.1853	95.909	78.6038	87.8869	87.6127	64.5822	59.6442	82.6702	63.1365	82.5016
Arhgap1	56.409	59.011	57.8021	69.0132	46.0159	61.0459	67.2862	65.2938	67.0501	65.3307	72.133	54.614	52.4731	62.2133	46.3197	47.7693	58.2803	64.3693	69.9447	66.2961	52.6883	48.5298	63.8149	61.767	66.5772
Arhgap10	19.7957	24.6649	21.9641	24.6572	18.1682	21.827	19.1704	21.2247	24.1638	27.0844	21.6002	22.3745	20.3008	22.4242	17.6233	18.502	23.7295	21.9697	23.86	23.7466	19.497	18.5118	26.9641	27.866	21.0831
Arhgap11a	41.0538	52.0716	51.3486	52.4451	43.7487	41.3796	37.2389	44.9528	49.5353	53.884	53.7719	43.8338	41.7131	41.1496	42.3213	42.2696	52.717	45.5027	49.8675	50.591	43.8146	38.2061	56.9332	48.8414	48.1539
Arhgap12	13.1728	16.8502	14.7617	14.6183	12.4818	12.7837	11.0572	11.9158	14.3771	17.4724	14.8109	14.0919	13.5306	13.4288	12.7341	12.4048	14.6654	13.8558	14.2253	14.2906	13.4228	12.8911	16.8464	17.1881	13.154
Arhgap15	0.047373	0.066751	0.014942	0.031177	0.02944	0.015239	0.014091	0.049437	0.018432	0	0	0.036209	0.01263	0	0	0.0166055	0.017816	0.0174	0	0.038428	0	0.013886	0.101056	0.035381	0.017808
Arhgap17	20.5194	21.6652	24.0213	25.6922	21.2803	21.9687	23.0455	23.426	22.9411	24.5766	23.8366	19.7058	20.7459	22.9621	21.593	19.4264	24.5851	23.5016	27.9516	25.2169	19.6932	18.0366	24.6056	23.8448	24.1513
Arhgap18	63.0752	84.0275	59.0386	61.8948	45.9551	67.1331	46.6777	58.4289	62.2577	77.4449	60.04	58.4524	61.0857	72.8334	44.9313	47.139	63.3363	58.4148	60.196	55.989	58.5387	52.2376	69.8146	89.1621	63.2443
Arhgap19	18.435	26.1412	21.2395	22.5861	19.1047	19.3188	14.9713	18.2648	22.0914	26.1233	21.3231	19.9319	18.1538	19.8431	16.9998	18.6527	23.7454	22.3023	21.5289	23.3058	18.7586	17.4945	26.4386	26.4673	24.2426
Arhgap20	0.135105	0.174007	0.252469	0.268079	0.222746	0.201854	0.120084	0.192361	0.215317	0.204852	0.245456	0.279303	0.298804	0.161053	0.164164	0.196058	0.361719	0.259198	0.23686	0.17361	0.208079	0.167196	0.236363	0.219126	0.231641
Arhgap21	23.9428	28.1939	28.6373	29.8223	24.0243	22.1437	21.4395	24.0281	24.828	31.8064	29.8692	25.0156	23.6208	22.4222	24.2891	23.2912	26.7699	25.6162	31.0746	27.6483	22.4593	20.862	31.4239	29.7922	27.5228
Arhgap22	73.6256	88.1815	63.0893	63.2596	55.3642	77.7701	42.9809	62.7881	58.8803	79.4144	52.9546	56.6005	69.1126	87.1875	57.1532	61.1766	69.4368	61.4086	57.3346	57.7869	62.6508	51.7526	66.8171	106.051	74.5985
Arhgap23	10.309	11.4343	14.1167	12.8938	12.0855	10.787	12.0811	11.728	11.8675	12.6873	11.6792	10.7054	10.6167	10.6857	12.8315	13.0182	13.7213	13.4591	13.582	13.2969	9.74127	9.38371	13.3873	11.6176	15.016
Arhgap24	23.063	28.2081	27.7239	25.7378	18.0504	23.8583	23.3312	26.832	25.3794	27.6059	23.38	22.6169	29.5464	32.0165	17.9848	19.387	27.8438	23.0981	21.6879	21.9881	25.1458	22.6745	25.3042	30.8226	26.0409
Arhgap25	8.813	14.6066	11.5239	15.4468	13.4717	9.99708	5.6977	9.52607	13.6643	13.4353	16.0925	4.98755	10.3208	13.9106	14.6493	14.4979	13.5083	9.48594	11.2597	9.75417	6.73375	6.23802	13.7587	12.6882	13.9374
Arhgap26	0.05762	0.060515	0.022602	0.05834	0.0358305	0.028562	0.021005	0.060159	0.027487	0.057696	0.028993	0.0599635	0.051721	0.043566	0.054681	0.038549	0.048929	0.023979	0.049781	0.036144	0.016152	0.031135	0.036952	0.072318	0.06756
Arhgap27	0.970338	1.082	0.840884	1.04343	0.79344	1.08213	0.723528	0.942938	0.898358	1.18604	0.917792	0.713556	0.911257	0.789995	0.805892	1.00281	1.03937	0.82814	0.954735	0.961975	0.724613	0.681871	0.899863	1.10766	1.13261
Arhgap28	10.6972	12.8591	11.6	12.8852	10.0155	12.056	9.94516	10.7308	13.1609	13.4933	11.8264	10.7825	11.0388	10.1767	9.04992	10.1041	11.646	11.5943	11.9732	11.955	10.3873	9.63016	12.6567	12.9788	12.0211
Arhgap29	27.0861	29.9376	27.8149	32.1584	26.5615	27.251	23.7992	27.5856	28.4248	34.6113	28.3532	30.0558	27.3954	23.9884	24.7535	25.6421	29.4321	27.7977	30.2519	27.4027	29.353	28.8609	32.0359	32.8969	25.9905
Arhgap30	0	0	0.008445	0	0	0	0	0	0	0	0	0	0	0	0	0	0.010023	0	0	0	0	0	0	0	0.010087
Arhgap31	6.88852	7.6025	8.71223	9.11243	6.43532	7.13575	6.65661	7.83072	8.17836	9.57742	9.85619	6.2146	6.59561	8.79106	6.56222	5.86185	8.03773	8.11726	10.0348	7.8585	5.42938	5.16113	9.35492	8.43113	9.00779
Arhgap32	3.88935	4.61891	5.09737	5.41646	4.15272	4.352	3.42828	4.51804	4.44997	5.61404	5.57527	3.82312	4.07313	4.05312	3.96918	3.90676	5.19754	4.73907	5.29661	4.77519	3.82878	3.40436	5.71686	4.30019	5.1665
Arhgap33	4.16182	5.86357	5.72183	6.76445	5.5947	4.70653	5.08603	4.62764	5.9318	6.61735	5.66763	3.74372	4.8582	4.58537	5.65678	6.20603	6.07796	5.57615	5.54168	5.72054	4.11116	4.33527	6.39448	5.39191	7.52707
Arhgap35	18.1077	22.3653	23.0716	25.5979	18.2895	19.5	17.2022	19.9413	20.6452	25.2831	25.9029	16.9572	18.1734	17.5334	18.408	17.5563	22.8574	21.6518	23.5216	22.8927	16.9447	15.5665	24.7778	21.9382	25.1846
Arhgap36	0.020221	0	0	0.039832	0	0.019498	0.018076	0.021097	0	0.081578	0.057957	0.095354	0.032385	0.040502	0.046446	0.0329175	0.022772	0	0.018977	0.024491	0	0.035581	0.025852	0.045404	0
Arhgap39	4.83771	5.96957	7.06378	7.01918	5.82922	4.54885	5.30926	6.18994	5.85357	7.09146	6.91407	5.8266	5.6179	4.5101	5.6955	5.50507	6.28092	6.54279	6.69934	6.62505	4.86851	4.99783	7.11876	6.4671	7.24842
Arhgap4	0.053782	0.042555	0.229582	0.106314	0.119011	0.038943	0.227737	0.210497	0.094192	0.10808	0.104876	0.135261	0.128959	0.013512	0.139775	0.107827	0.136659	0.118753	0.214763	0.131202	0.061596	0	0.206628	0.075229	0.076062
Arhgap40	0.020857	0.06637	0.11778	0.041073	0.038616	0.040219	0.01865	0.043521	0.145972	0	0	0.047893	0.033411	0.041764	0.071825	0.0549775	0.140901	0.091548	0.019573	0.025245	0	0.036705	0.10665	0.046849	0.023358
Arhgap42	0	0	0	0	0	0	0	0	0	0	0	0	0	0	0	0	0	0	0	0	0	0	0	0	0
Arhgap44	0	0	0	0	0	0	0	0	0	0	0	0	0	0	0	0	0	0	0	0	0	0	0	0	0
Arhgap5	30.6347	34.0436	36.5341	39.0623	32.9595	29.6257	29.7272	33.7325	33.817	42.7954	41.1068	35.9511	31.613	26.0582	32.9532	30.8385	34.4239	35.5239	40.9058	37.4786	32.3172	29.3103	43.8241	34.3881	31.8036
Arhgap6	6.13176	6.30304	6.37045	7.36117	5.45578	6.64922	6.96579	6.94157	7.64325	8.63937	7.95513	7.42853	7.83507	6.70933	6.08076	5.61596	6.90403	7.33479	7.83796	7.99269	7.67293	7.67563	8.6102	7.74737	7.49409
Arhgap9	0.202664	0.021487	0.152685	0.019961	0.0737935	0.11725	0.144935	0.042289	0.070923	0.10902	0.072616	0.108565	0.064917	0	0.046549	0.130427	0.045647	0.133496	0.076081	0.04909	0.055733	0.053493	0.051821	0.091016	0.113571
Arhgdia	693.673	763.055	725.522	716.538	586.527	728.246	768.056	714.903	716.317	813	751.801	692.066	684.402	700.538	597.501	618.096	744.898	731.581	744.142	760.325	676.557	625.84	749.428	776.494	732.71
Arhgdib	0	0	0	0	0	0	0	0	0	0	0	0	0	0	0	0	0	0	0	0	0.064009	0	0	0	0
Arhgdig	0.053019	0.115163	0.048253	0.154065	0.024023	0	0.144101	0	0.061578	0.145263	0.040026	0	0.085695	0	0.059255	0.0818225	0	0.056683	0	0.0621	0	0	0	0.060493	0.113717
Arhgef1	25.3796	32.2536	27.5242	32.8563	23.3295	27.9806	26.8345	27.9097	32.0245	34.2474	32.8094	26.7476	26.5984	25.6115	23.176	24.378	30.1339	30.6998	31.6381	32.8925	25.863	23.7746	32.8346	31.499	33.9607
Arhgef10	27.1136	32.0138	30.5563	32.1055	26.7828	27.8612	23.8057	28.5996	28.4938	35.7964	31.2265	27.8642	26.4111	26.2805	26.3424	26.4227	33.3813	31.3766	31.7401	31.8602	26.5193	23.2757	34.2328	31.5229	32.4268
Arhgef11	7.28393	8.50088	8.1872	9.27895	6.79322	7.2297	6.94662	7.48976	8.77797	9.9542	9.65782	7.78457	7.06357	7.06158	7.23127	7.24538	7.97087	8.29725	9.42641	8.63763	7.005	6.50488	9.85523	8.64476	9.22822
Arhgef12	37.7285	46.8053	46.9831	52.8286	38.6567	39.1561	37.2317	43.0884	44.8363	56.1629	53.8791	37.7687	39.4374	35.6455	38.2675	37.2934	47.2883	45.4572	50.9607	47.6556	37.5009	33.227	56.6642	48.8571	47.6753
Arhgef15	0.04933	0.013	0.023425	0.036588	0.017463	0	0	0	0.028803	0	0.05238	0.0243505	0.029562	0.0124	0.014258	0.0790115	0.041801	0.013628	0.023179	0.03012	0.011299	0.021679	0.031596	0.027586	0.013975
Arhgef16	0.360287	0.307094	0.459875	0.466743	0.499406	0.401322	0.259459	0.361562	0.535422	0.267813	0.433526	0.377236	0.576	0.375913	0.400012	0.439961	0.424527	0.397628	0.40475	0.422376	0.558656	0.562452	0.375014	0.591701	0.391731
Arhgef17	45.572	54.4241	29.3854	43.0489	32.0646	43.9048	42.7584	37.915	59.3766	58.7988	44.7682	215.565	68.1221	39.19	26.7424	26.4872	26.0689	30.1668	40.1882	31.6385	52.0809	68.7555	54.2766	65.2471	36.0047
Arhgef18	8.45176	10.287	9.91067	10.4843	8.02429	9.43451	9.85846	8.81501	10.4433	10.3651	9.76809	8.54223	8.4236	9.17225	8.36104	7.90136	10.7037	10.1391	10.468	10.8811	8.20158	7.54787	10.827	10.4462	10.9947
Arhgef19	0	0	0.014126	0	0	0	0	0	0	0	0	0	0.023852	0.014978	0	0	0	0	0	0	0	0	0	0	0
Arhgef2	25.6752	30.9079	31.1438	34.5306	24.4862	27.5946	27.9138	28.0729	31.0989	33.531	32.0859	26.6065	24.5049	26.1219	25.2438	24.3708	30.8483	30.8588	34.0785	33.6849	23.6238	22.2159	34.1345	29.9648	32.8205
Arhgef25	0.072553	0.076804	0.119841	0.143072	0.210471	0.052489	0.129603	0.094631	0.042329	0.073092	0.129552	0.105187	0.058065	0.054554	0.271285	0.116275	0.102223	0.079791	0.153261	0.132097	0.099746	0.015954	0.116009	0.081374	0.061166
Arhgef26	0	0	0	0	0	0	0	0	0	0	0	0	0	0	0	0	0	0	0	0	0	0	0	0	0
Arhgef28	6.17288	7.48287	6.78462	7.12293	5.69	5.90769	4.86628	6.45402	6.15022	8.047	6.85518	5.51517	6.25699	7.29634	5.98895	6.06025	7.08444	6.0328	7.22609	6.54883	5.67267	5.2497	8.11058	7.08485	7.25337
Arhgef3	0	0	0.021079	0.021934	0	0.032113	0	0	0.012944	0	0	0	0.017704	0	0.012827	0	0.012528	0	0.010417	0	0	0	0	0	0
Arhgef33	0.030157	0.015927	0.028557	0	0.034679	0.04366	0.026902	0.015736	0.088008	0.060659	0.042876	0.034568	0.084401	0	0	0.0240895	0.085086	0.016625	0.127472	0.091804	0.013817	0.026516	0	0.016887	0.034043
Arhgef37	2.65715	3.62033	3.72914	3.92695	3.32423	2.6149	4.28059	3.01186	4.28523	4.32178	4.41228	4.14349	3.79213	1.95638	3.07841	3.3002	4.02554	3.94111	3.51407	4.43049	4.18676	3.85933	4.27	3.2009	4.46412
Arhgef39	0	0.266353	0.110073	0.352906	0.374511	0.350089	0.221633	0.253874	0.212194	0.251684	0.326242	0	0.197468	0.119665	0	0.283354	0.202533	0	0	0.212498	0.056041	0	0.540227	0.279325	0.129398
Arhgef4	10.7098	17.1259	10.4109	10.3383	10.1151	12.07	7.7486	8.5327	10.0201	11.3983	11.066	7.13954	9.19906	13.1694	10.9953	9.99091	11.0537	10.4142	9.67664	11.2418	9.34737	8.30329	12.1026	14.2142	14.0135
Arhgef40	25.5267	34.1861	30.7093	35.8679	25.6731	27.2227	28.7958	30.0261	33.5725	40.2839	32.8562	26.4296	24.9823	23.6218	24.8436	25.0097	30.92	32.0264	33.6003	34.765	26.9956	23.0648	38.1416	35.2389	34.2606
Arhgef5	25.9565	31.7846	29.8249	33.6948	25.8604	26.6864	23.561	26.7116	32.1805	36.1478	33.2108	24.919	24.0763	27.1777	24.4571	24.374	29.6771	29.5338	33.0812	31.2251	22.7349	20.1053	35.1253	34.3359	30.3837
Arhgef6	59.3931	80.539	68.0796	75.0717	54.0019	66.9259	59.224	66.4058	73.0163	81.3353	75.6248	71.4167	67.2022	67.0895	50.9703	53.6668	74.2997	73.8758	73.9542	72.7754	68.4212	62.8712	77.6805	78.3728	70.5806
Arhgef7	20.761	24.9162	24.6614	25.8182	22.4195	21.6824	20.6292	23.1757	24.961	23.9004	23.9208	18.6729	20.6543	20.3538	21.7446	22.5399	26.0848	23.9854	25.4262	25.2754	19.9866	17.936	24.6578	23.921	25.9312
Arhgef9	0	0	0	0.024444	0.0360875	0	0	0	0.029002	0	0	0.0381245	0.028185	0	0.02846	0	0.027964	0	0.02333	0	0.022812	0	0	0	0
Arid1a	16.0232	19.589	24.428	25.8203	18.0746	18.1282	18.0813	19.7994	19.8837	25.3267	24.096	16.3567	15.5059	15.5221	19.2281	17.8383	23.9216	21.5953	25.3239	23.8827	16.0574	13.7074	27.165	20.7565	25.1628
Arid1b	13.3605	14.556	16.0998	17.8896	12.3962	13.9792	12.6142	14.4384	15.8463	16.7224	16.7522	12.3978	13.6788	13.9668	12.5222	11.5326	15.3946	14.4446	17.6706	15.3176	12.1164	10.5986	17.1726	15.9413	16.6086
Arid2	6.39519	7.6402	8.79031	9.3042	6.64987	6.54606	6.03593	7.29836	7.48252	9.26887	9.25308	6.1841	6.61324	6.18471	6.57094	6.65691	7.98132	7.45002	9.26517	8.28479	5.82026	5.37493	8.99306	7.59028	7.50753
Arid3a	5.11883	5.39121	6.55438	5.94883	5.77502	5.37844	5.30143	5.5407	5.34279	6.52205	5.93962	4.1885	4.72741	5.04434	4.89779	5.18045	6.98053	6.37103	6.12733	6.29345	4.55591	3.70443	6.18254	5.65414	6.64388
Arid3b	1.25609	1.29502	1.32192	1.71523	1.39367	1.23636	1.18283	1.29875	1.38105	1.54974	1.4284	0.742007	1.04499	1.42077	1.24901	1.25729	1.20974	1.18412	1.48846	1.38344	0.745355	0.863776	1.5795	1.38147	1.63489
Arid3c	0	0	0	0	0	0	0	0	0.04153	0	0	0.0274175	0	0	0.040445	0	0.039925	0	0	0	0	0	0	0	0
Arid4a	7.81704	9.32162	9.85693	11.1497	7.70666	8.64431	7.64898	8.68142	10.0357	10.3447	11.074	8.43701	8.83846	8.61749	8.16884	7.74682	11.0065	10.1313	9.93558	10.4655	7.8514	7.12856	11.0378	9.82671	9.08142
Arid4b	8.45772	12.0825	10.0666	11.0024	7.59011	9.37062	7.58586	9.1639	10.9714	12.3592	11.8064	9.82983	9.96677	9.44608	8.35684	8.09537	10.7162	10.211	10.0769	10.7056	9.07071	8.34745	12.4787	11.4721	10.0076
Arid5a	2.29074	2.02952	2.44874	2.57403	1.86379	2.23043	2.26841	2.42648	2.56908	2.20306	2.67089	1.91149	2.31925	1.88414	2.41668	2.27877	2.36481	2.34558	2.50138	2.61707	1.93217	2.18862	2.46562	1.61427	2.19119
Arid5b	4.68272	6.27242	6.82853	6.76243	4.75444	5.29152	4.40952	5.81443	6.5325	7.18533	6.83446	5.39074	5.85598	6.43236	5.15106	5.24383	6.60691	5.97377	6.35358	6.51771	4.82979	4.84657	6.92148	6.17098	6.42532
Arih1	37.5074	44.7543	44.4763	45.9123	34.4709	38.9213	37.1392	41.2234	42.249	46.2966	43.7909	40.2265	39.4785	36.2073	35.4777	35.2414	42.9743	42.1564	47.1325	44.8849	37.9245	34.345	49.6724	43.9924	37.7006
Arih2	19.8324	22.2107	23.49	24.8119	21.3248	21.3136	22.7821	22.58	25.612	25.0855	24.1156	20.1964	20.5351	21.335	21.1034	21.4155	23.617	23.7058	25.6638	23.8838	19.8672	18.6213	23.1791	22.1238	23.3072
Arl1	258.086	254.927	280.194	232.411	274.599	243.689	225.01	252.862	239.139	215.792	225.428	250.393	257.365	286.234	274.706	265.786	258.956	229.453	234.247	235.377	259.753	256.466	254.437	243.31	225.309
Arl10	25.7978	25.2318	28.4435	29.5677	22.7119	27.745	27.936	29.602	31.2347	29.4432	27.5444	25.1024	27.2087	26.89	26.5134	22.5949	28.7409	29.5697	33.1541	30.1902	22.2582	21.8105	27.0791	26.8904	29.336
Arl11	5.31853	5.86233	4.80735	5.47664	4.45673	5.7561	3.46229	5.69559	4.96273	5.22769	4.30975	3.50173	6.78652	6.76213	4.25734	5.6161	6.38756	4.64976	4.33279	4.64783	5.36009	5.13617	4.56748	4.94924	6.48411
Arl13a	0.279091	0.279819	0.251374	0.330929	0.474618	0.094298	0.062212	0.189332	0.309546	0.261809	0.297085	0.048876	0.08924	0.196278	0.580016	0.471353	0.519946	0.246393	0.353977	0.221156	0.179004	0.245356	0.285898	0.171812	0.441761
Arl13b	12.0669	14.2215	14.7755	13.6572	12.0895	11.9553	10.7386	12.4044	14.3362	15.7757	13.1904	14.0774	13.0843	12.3048	11.2668	11.4967	14.0588	13.6581	13.1491	12.8531	12.6086	12.3426	15.3527	14.5483	12.4286
Arl14	0	0	0	0	0	0	0	0	0	0.087758	0.04888	0	0	0	0	0	0	0.067491	0	0.073776	0	0	0	0	0
Arl14ep	27.521	32.7169	30.9836	32.1791	27.6271	29.5053	26.7972	28.2534	30.7858	33.3808	31.6179	26.7831	28.2596	29.9546	29.2214	27.9287	31.2142	30.5686	33.9338	31.1822	26.2532	25.3513	32.6286	32.145	29.2541
Arl14epl	0	0.324683	0.119518	0	0.0560875	0	0	0.148348	0	0	0	0.224383	0	0.135842	0.149192	0.067627	0	0	0	0	0	0	0	0	0.275882
Arl15	23.0327	22.3989	20.7029	21.4031	17.5882	21.4209	18.3299	19.2602	19.0339	25.2916	25.181	21.8769	20.412	21.6772	18.1226	18.3802	21.3185	18.8498	23.4474	20.2529	19.8617	19.5622	20.7788	25.4612	21.2091
Arl16	24.1304	26.3761	24.8918	22.4262	26.3579	23.2237	22.2369	23.2083	22.4895	25.1643	22.8211	22.8733	20.9217	23.8347	23.1608	24.9284	23.6028	23.8059	24.1637	25.0328	21.7136	18.8618	24.4821	24.457	23.3707
Arl2	213.07	190.919	177.812	202.53	158.574	228.219	217.753	230.194	191.854	185.26	173.34	185.887	195.838	235.207	158.753	159.998	201.466	208.334	197.05	198.645	182.349	169.174	173.831	193.292	214.925
Arl2bp	166.441	170.66	169.854	171.844	170.152	161.782	173.783	168.525	168.002	175.653	175.287	171.564	164.216	154.525	167.766	173.558	155.454	169.469	168.948	160.896	170.563	167.833	168.403	179.933	162.632
Arl3	177.748	161.382	157.33	164.558	155.782	195.112	139.044	181.834	166.423	148.592	148.387	155.72	181.654	190.181	159.529	154.257	173.63	167.895	161.681	153.448	168.356	157.412	141.082	161.201	155.887
Arl4a	12.0272	9.73636	14.7889	12.3284	16.8368	11.0751	12.8641	11.3801	12.3698	12.7141	12.1971	12.3807	13.7576	11.8629	16.2514	14.7243	10.9455	12.2945	11.5678	12.5108	13.1953	14.1218	14.5427	11.1259	12.6663
Arl4c	15.7398	18.1019	17.5801	16.658	15.0418	16.4164	11.7306	16.0508	16.1878	18.0873	15.285	13.3067	15.2116	16.0204	14.494	15.1614	17.7601	16.3003	16.0866	15.5152	14.8298	13.1919	17.887	18.6027	17.2402
Arl5a	54.539	63.7782	64.0451	60.7208	55.727	53.6818	42.8271	55.9714	55.6377	65.8605	66.5307	54.5043	54.0971	58.6364	57.3564	57.68	59.0871	58.2412	61.698	57.1838	53.385	50.6279	65.8668	62.7847	54.0962
Arl5b	1.24162	1.7781	1.84073	1.45093	1.6133	1.38624	1.29566	1.41297	1.6643	1.71485	1.27095	0.717586	1.34094	1.22933	1.33205	1.47894	1.47313	1.64486	1.50209	1.38264	0.829702	0.894271	1.43483	1.40993	1.65411
Arl5c	0	0	0	0	0.058508	0	0	0	0.164526	0	0	0	0	0	0	0	0.151818	0	0.26548	0	0	0	0	0	0
Arl6	21.8308	18.9112	19.6973	19.9123	22.9547	20.4292	18.5948	18.4384	19.4624	21.1003	21.4828	21.3662	18.3634	20.6493	21.8261	22.3398	20.0581	19.7386	20.5291	18.6722	18.8612	20.9607	21.6238	21.0312	15.7298
Arl6ip1	256.577	275.441	231.118	270.487	182.955	275.454	213.121	268.523	284.392	254.645	253.905	283.945	252.715	283.658	177.857	171.754	253.957	245.003	254.279	248.979	259.412	239.329	233.269	268.709	251.388
Arl6ip4	71.3915	73.4222	79.8338	75.2301	77.5495	71.4446	88.7609	78.0214	85.264	75.2808	73.5484	78.3907	80.737	70.8882	76.3546	70.9498	77.5178	81.9527	77.9187	87.1929	84.5718	81.1096	84.0983	76.8108	78.8332
Arl6ip5	99.1589	101.437	85.9651	82.0818	73.7964	99.4482	78.5938	87.7117	97.2323	86.0394	85.7282	98.1905	106.047	97.2041	76.4201	69.7143	90.8544	86.2576	82.8034	85.4745	95.0375	99.7278	84.2905	93.4042	87.2147
Arl6ip6	18.6485	17.4072	19.0683	21.7702	18.312	19.5448	21.4366	20.7519	18.5451	19.1114	21.0744	18.9436	17.1967	19.3173	20.0815	17.75	18.9929	20.7325	22.0537	21.4311	17.1829	17.6878	19.7714	18.614	19.8239
Arl8a	55.8509	52.7771	56.222	60.4499	49.2759	58.6065	44.5914	53.6554	54.7928	50.37	53.3385	48.5518	54.0395	57.8248	49.3954	51.7055	56.8009	54.1157	58.1145	54.2123	49.9032	44.1633	46.8222	58.5035	55.5427
Arl8b	43.5869	48.7237	43.8876	43.9098	34.7822	45.7892	33.6908	42.8621	42.7967	45.0309	39.5825	39.3695	42.5647	56.0998	34.3348	35.8808	45.4336	43.9059	42.3019	42.6229	38.0825	36.1384	43.1984	47.9923	44.2259
Arl9	27.4305	29.5958	28.907	25.3114	27.9408	26.7771	25.6833	28.3294	26.5645	25.5952	26.0575	25.1611	28.1131	29.9195	26.8282	29.0966	29.8324	25.0713	27.0577	27.1559	23.5888	20.3897	26.8941	28.7111	23.4646
Armc1	66.4244	63.9269	74.226	68.8466	66.1925	60.7102	66.6867	63.5065	68.3498	73.6369	68.5143	66.6135	65.2029	60.5436	63.5316	61.6226	73.5299	70.2181	67.4006	72.4738	64.1591	69.78	74.3124	61.8397	68.3322
Armc10	46.4355	51.0797	49.3057	45.6284	46.0416	47.0624	47.3444	45.3344	44.7347	51.7962	47.0088	48.1242	47.2383	45.565	44.8854	46.4106	46.7057	49.4246	47.5062	48.049	51.0223	48.8147	47.6417	48.7721	45.4741
Armc12	0	0.16374	0.105662	0.111574	0.140182	0.219751	0.102946	0.158881	0.088696	0.103532	0.084262	0.0293075	0.061339	0	0.086234	0.258759	0.127817	0.041233	0	0.045314	0.139906	0	0.097017	0.043161	0.041686
Armc2	0.508588	0.721897	0.531207	0.616889	0.408336	0.570477	0.388291	0.487393	0.582816	0.582303	0.579065	0.529952	0.586663	0.711734	0.396096	0.513943	0.689612	0.494007	0.468714	0.559698	0.578534	0.492579	0.357434	0.592414	0.824347
Armc3	0	0	0	0	0	0	0	0	0	0	0	0.023739	0	0	0	0	0	0	0	0	0	0	0	0	0
Armc4	0	0	0	0	0	0	0	0	0	0	0	0	0	0	0	0	0	0	0	0	0	0	0	0	0
Armc5	10.193	11.3705	12.0348	13.9244	9.13023	11.7761	12.599	12.7036	13.6112	13.5784	13.5863	11.7534	10.6592	10.2119	9.61148	9.7388	12.7521	13.0502	13.9482	13.2709	10.6656	9.61387	12.8363	11.7976	13.0435
Armc6	25.3591	27.8442	26.4083	31.1878	26.9864	26.0771	29.0569	27.3847	29.0454	32.6067	28.5528	26.7128	24.5218	21.1793	27.5634	26.1704	24.7728	26.0931	30.045	29.417	25.4481	24.0051	31.1351	27.6605	30.138
Armc7	10.8878	12.2069	13.5823	13.7372	12.6348	10.5036	12.6128	10.896	10.6568	11.8397	12.9301	8.53779	9.96841	11.0506	12.9784	12.4827	11.4421	11.8758	12.8294	11.8389	8.61882	8.69058	11.8579	9.99524	13.6047
Armc8	8.90587	10.2433	11.2006	10.8822	9.76102	9.5648	9.19896	9.31244	10.0939	11.1588	10.3133	9.538	8.45818	9.0127	10.0514	10.0934	11.0921	11.0623	10.505	10.1714	8.37571	8.76513	10.4772	11.1972	11.2303
Armc9	8.33839	11.1915	10.5968	10.2648	7.78816	9.45809	10.9026	11.1283	12.4066	12.7495	12.5517	11.524	10.6076	9.39671	7.94681	8.2443	10.276	10.3132	12.9061	10.7061	10.3837	10.2827	12.2215	10.1054	11.345
Armcx1	34.0455	39.6306	37.3306	37.086	28.3711	36.5486	35.4495	36.291	36.8868	41.0422	38.2159	44.244	40.8982	33.7212	27.9386	28.8032	38.4758	35.7906	39.3892	38.5613	41.0348	36.6225	39.7442	41.6418	30.9658
Armcx2	0	0	0	0	0	0	0	0	0	0	0	0	0	0	0	0	0	0	0	0	0	0	0	0	0
Armcx3	49.4813	62.3759	50.8661	51.6271	42.406	50.5768	44.5317	49.3923	53.5265	60.9401	49.9546	60.0275	59.7717	54.7378	42.8682	41.777	53.0618	49.5241	51.9857	50.8084	54.6368	53.105	59.6439	67.032	49.8292
Armcx4	0.019202	0.005033	0.055155	0.047659	0.022393	0.013926	0.051174	0.055139	0.084171	0.057604	0.030234	0.003658	0.053049	0.014536	0.061444	0.041265	0.038084	0.048041	0.054203	0.023635	0.026374	0.016861	0.030804	0.010699	0.071466
Armcx5	28.2548	35.3829	38.4718	33.4924	28.8035	31.2021	35.4737	32.1772	32.2155	40.1182	38.0933	35.1273	33.4011	29.0371	28.3469	27.484	35.4843	33.4434	38.0863	33.9625	34.9154	29.8859	39.8393	33.1938	30.7481
Armt1	15.9565	17.1896	20.428	18.3231	18.1406	18.1756	17.7843	16.9203	19.2324	17.4459	17.584	18.2398	17.3821	16.1737	19.9422	18.3369	17.9622	18.6535	19.6273	20.5062	16.803	15.5382	20.315	16.6328	18.1478
Arnt	15.7104	18.4581	17.4104	16.9925	14.0857	15.4612	13.4098	15.4135	17.3995	18.4844	16.3253	14.0258	13.4817	16.3534	13.1718	13.713	17.0547	16.5985	16.7555	17.0838	14.1496	12.6295	17.553	18.5339	17.1696
Arnt2	1.72426	2.32783	2.13614	2.52942	2.02815	2.15627	1.88742	2.4619	2.22193	2.6424	0.95164	2.07557	2.3207	1.67755	1.81381	1.96744	2.54426	2.68919	2.01087	2.70493	1.8115	1.90831	2.11334	1.68892	3.04303
Arntl	6.09679	7.57701	7.00706	8.20435	7.31676	7.06361	6.47576	6.10535	7.0913	7.85176	7.20753	5.97747	6.63309	7.2262	6.87071	6.51027	7.44426	7.57766	7.84952	7.44038	6.21103	5.9444	7.82157	8.08999	7.94082
Arntl2	0.149134	0.135631	0.080166	0.125833	0.116888	0.184852	0.05716	0.111133	0.198792	0.114674	0.045876	0.016309	0.11946	0.149277	0.146676	0.101927	0.311778	0.163586	0.079966	0.025775	0.175779	0.037495	0.136157	0.11966	0.357661
Arpc1a	139.104	143.104	157.233	154.419	175.889	137.068	165.474	150.057	157.124	157.029	146.763	147.346	150.174	134.997	182.89	170.425	138.707	151.869	152.735	155.881	153.912	154.231	151.749	138.495	153.201
Arpc1b	1227.75	1185.4	1136.79	1151.68	1113.31	1233.46	1045.38	1138.59	1044.92	1203.68	1051.68	1123.29	1156.35	1391.64	1127.7	1137.83	1147.08	1137.75	1148.77	1110.68	1126.4	1070.56	1106.87	1267.55	1206.17
Arpc2	245.029	243.746	251.423	265.949	241.44	258	245.413	260.884	247.299	259.726	237.393	250.524	236.958	240.554	244.587	245.217	258.303	251.243	273.367	253.972	236.993	219.735	250.951	253.428	234.497
Arpc3	229.164	246.721	210.867	228.329	184.368	242.647	204.36	232.185	239.755	247.817	225.062	249.303	243.21	234.162	188.021	192.231	216.873	239.108	225.49	221.148	239.877	233.956	239.783	258.137	245.91
Arpc4	157.678	158.955	166.164	169.691	158.972	170.009	172.153	169.501	178.107	171.132	147.489	167.336	160.173	143.765	158.663	152.397	167.494	170.204	170.72	167.372	166.617	160.139	169.606	164.222	161.003
Arpc5	183.872	180.682	175.087	180.424	178.189	181.587	167.823	179.549	180.313	183.508	172.534	187.506	178.588	178.458	168.915	173.498	181.043	172.911	179.026	171.696	185.212	184.256	179.844	190.847	152.344
Arpc5l	116.535	105.281	124.078	122.295	145.741	115.942	126.748	119.452	114.14	110.562	116.551	113.995	124.405	111.83	141.39	140.064	124.428	126.382	117.967	120.417	124.925	129.164	119.959	111.391	118.04
Arpin	20.7565	22.6613	22.0162	22.76	20.0961	19.4523	21.6339	22.1269	18.6226	19.861	23.1131	19.0076	19.6195	18.1709	19.0728	22.2648	24.7702	21.8296	20.0592	25.884	21.0759	17.7558	25.4141	25.0927	23.4502
Arpp19	30.2439	31.3847	33.7335	34.5717	33.252	31.6168	29.8841	32.3712	30.0029	32.028	33.2987	28.2015	28.5475	29.8121	32.2967	32.1973	32.4262	32.5617	33.4472	32.6357	28.5984	27.3467	33.2183	31.7825	32.8701
Arpp21	0	0	0	0	0	0	0	0	0	0	0	0	0	0	0	0	0	0	0	0	0.011933	0	0	0	0
Arr3	0	0	0	0	0	0	0	0	0	0	0	0.0654535	0	0	0	0	0	0	0	0	0	0	0	0	0
Arrb1	19.3099	26.0187	19.1627	21.3674	19.183	19.836	15.466	18.9438	19.2347	25.2397	20.0655	19.3343	18.5406	19.9433	16.9314	17.4862	22.0671	19.2034	19.1127	20.5762	16.8954	16.1451	23.5436	26.8654	24.0907
Arrb2	19.8003	20.5019	20.007	22.9282	17.4078	19.197	19.1658	21.4288	20.0572	20.924	20.7313	18.8634	19.2373	20.4938	17.1754	17.6821	22.3072	20.631	20.902	20.9082	18.5106	17.5915	20.2643	17.317	20.342
Arrdc1	12.9987	14.4957	13.426	14.1728	12.5325	13.684	11.9547	13.1269	14.8072	14.2896	12.6648	11.9105	12.9337	13.8098	11.7374	11.6323	13.2778	13.86	13.0119	13.784	12.8031	13.4865	13.8576	13.0286	14.7907
Arrdc2	10.5351	12.7874	10.965	13.4211	10.3161	11.7092	10.2889	11.2094	12.4207	13.6568	10.7225	9.66284	9.66352	11.6342	10.0022	10.7093	11.1909	11.1003	12.2539	11.6155	10.3248	9.99417	13.7279	15.0844	13.1674
Arrdc3	3.07333	2.82439	3.8618	2.92562	3.48711	2.81259	2.548	3.08884	3.18776	3.62571	3.73694	2.33916	3.12887	3.46754	4.11259	4.21326	3.55532	2.92452	3.67394	3.28334	2.5577	2.2221	3.80819	2.93569	3.31049
Arrdc4	0	0	0	0	0	0	0	0	0	0	0	0	0	0	0	0	0	0	0	0	0	0	0	0	0
Arrdc5	0.052552	0.114108	0.047851	0.254572	0.118104	0.050374	0.047601	0.164199	0.244157	0.287888	0.277499	0.040578	0	0.155363	0.117511	0.0811355	0.350456	0.224817	0.049057	0.123165	0.048282	0.04643	0	0.179838	0.22557
Arsa	34.7836	44.0662	32.0434	36.6094	20.5103	42.7928	26.4086	35.3537	38.0006	36.2207	33.0616	30.2678	31.7311	47.6012	21.9336	21.2881	36.9036	36.2554	34.9921	33.1235	27.3461	24.8548	33.9324	44.6538	41.6164
Arsb	0	0	0.010482	0	0	0	0.009815	0	0.012872	0	0	0	0	0	0	0	0	0.012192	0.010359	0	0	0	0.014123	0	0.037535
Arse	0.020534	0.021775	0	0	0.019017	0	0	0	0.023952	0.082858	0	0	0	0.020562	0	0.0107505	0	0	0	0	0	0	0	0	0
Arsg	7.04932	9.65701	8.13301	8.92577	7.01688	9.01099	6.20533	7.17315	9.01691	9.40195	8.61004	7.0415	8.63443	9.85272	6.6037	6.95598	8.73926	7.52934	8.62949	7.06437	6.92574	6.04546	8.77183	9.00259	9.75946
Arsh	0	0	0	0	0.0114765	0	0	0	0	0	0	0	0.05857	0.073014	0.055742	0.0258675	0	0	0	0	0.022329	0	0	0	0.081422
Arsi	0	0	0	0	0	0	0	0	0	0	0	0	0	0	0	0	0	0	0	0.030067	0	0	0	0	0
Arsj	5.65752	7.01582	7.56702	7.48477	5.96588	7.07238	6.79969	6.97113	7.29589	8.70165	6.15886	7.76824	6.94158	6.51004	5.69309	5.58089	7.96962	7.16061	8.01909	7.54105	5.91894	5.79518	7.2837	6.55558	7.65151
Arsk	3.64402	4.18927	3.05849	3.00857	2.58999	3.31003	2.47237	3.53675	2.89532	3.34704	3.42977	2.72673	2.8651	4.27209	2.93113	2.71948	2.93724	3.35865	3.17829	3.57874	2.59559	2.62236	3.54742	3.85849	3.31743
Art1	0	0	0	0	0	0	0	0	0	0	0	0	0	0	0	0	0	0	0	0	0	0	0	0	0
Art3	0.498309	0.586542	0.847066	0.631206	0.589768	0.590166	1.00728	0.715711	0.705547	0.783492	0.680382	0.721646	0.92371	0.443463	0.713302	0.812744	0.760173	0.631493	0.758781	1.02089	0.523837	0.50702	0.820283	0.41683	0.703437
Art4	0	0	0	0	0	0	0	0	0	0	0	0	0	0	0	0	0	0	0	0	0	0	0	0	0
Art5	0	0	0.051346	0	0.024441	0	0	0	0	0	0	0	0	0	0.0631	0	0	0	0	0	0	0	0	0	0
Artn	5.51947	5.73436	6.02096	5.33674	5.17381	5.69253	4.66502	5.59275	4.67232	5.89867	4.9474	4.13786	5.06408	7.53872	3.94592	5.4257	6.56032	5.63233	5.34243	5.95965	4.08815	3.9371	5.37973	6.82273	6.70204
Arv1	38.1917	41.6644	41.1277	40.6475	37.0813	43.5435	41.6111	41.1929	43.5971	38.8114	38.7509	35.8024	38.1773	41.5391	36.1372	34.8338	41.1122	41.419	43.8433	40.4882	38.3761	35.5942	35.9681	40.3435	40.1853
Arvcf	2.06735	2.6342	2.16859	2.5312	2.36049	2.28234	1.867	2.29379	2.67273	2.91036	2.15571	2.4206	2.65739	2.41634	2.00146	2.31953	3.13778	2.40788	2.29892	2.815	2.53426	2.49959	3.05868	2.8344	2.87771
Arx	0.347739	0.490253	0.673203	0.571908	0.470114	0.271621	0.325168	0.380155	0.405843	0.466686	0.365749	0.262676	0.317919	0.481822	0.572296	0.442317	0.410887	0.364692	0.482062	0.422779	0.455255	0.262122	0.55094	0.575295	0.466358
As3mt	20.519	21.0502	19.3832	21.0832	18.5213	21.046	20.9003	21.1618	24.038	20.9557	22.4513	20.1404	23.7513	21.1838	18.5814	18.0657	20.962	21.6472	22.1397	21.8836	22.167	21.9353	22.1538	22.9533	20.13
Asah1	136.656	149.505	128.7	139.56	94.6351	151.143	103.955	133.456	144.197	142.739	127.093	135.429	141.865	166.116	99.2565	92.3034	135.697	131.33	133.254	125.847	124.776	118.799	135.956	153.344	134.465
Asah2	0.050638	0.107112	0.031907	0.033308	0.094266	0.123437	0.030137	0	0.039398	0	0.036098	0.0258105	0.027008	0.016933	0.268827	0.0361115	0	0.018583	0.015851	0.04103	0.119717	0	0.043197	0.01892	0.038014
Asap2	8.94031	11.2975	12.9811	12.8534	10.7775	10.1118	9.20506	11.5241	13.1561	12.8886	14.4783	9.64775	11.4417	12.2701	10.7926	10.8147	13.1767	10.7126	12.8064	11.631	9.88405	8.60287	13.7723	10.9491	11.5003
Asap3	5.04489	6.96808	5.32051	6.26347	4.94499	5.10685	5.7282	5.44515	6.45183	6.3303	5.48376	3.72829	5.10041	5.18663	5.13091	5.34392	5.91095	5.52787	5.51561	5.58268	4.28056	3.74317	5.77773	6.18846	6.8123
Asb1	6.25313	6.58884	7.96085	7.23773	7.9722	5.36592	5.48277	6.12618	5.97898	6.55854	7.03843	5.40674	5.72772	4.79452	8.6563	7.25912	7.10539	6.51149	6.4691	6.92552	5.07821	5.40872	7.47484	6.61227	8.22429
Asb10	0	0	0	0	0	0	0	0	0	0	0	0	0	0	0.031109	0	0.061195	0	0	0	0	0.023995	0	0	0
Asb11	0.100883	0.130376	0.156129	0.078745	0.194063	0.194009	0.218422	0.12628	0.078315	0.182259	0.089634	0	0.227686	0.167261	0.3819	0.16765	0.045115	0.073036	0.226679	0.191662	0.148306	0.098401	0	0.045796	0.132141
Asb12	0	0	0	0	0.0234095	0.051805	0	0	0.062779	0	0	0	0	0	0	0	0	0	0.100906	0.063253	0	0	0	0	0
Asb13	8.86942	9.45023	11.6558	10.5365	9.89192	9.32288	10.0352	10.3783	10.0218	10.8052	10.9867	8.25733	8.7432	10.4447	10.3753	10.0544	10.9024	11.5138	11.8637	11.3824	8.60542	7.50092	11.7004	9.50373	11.7705
Asb14	0	0.058823	0.006688	0.006944	0.0033825	0	0.006226	0	0.008183	0.009348	0.009833	0.052145	0.005587	0	0.016265	0.00756	0.095145	0.031088	0.006586	0.008599	0	0.018451	0.017963	0.007811	0.015988
Asb15	0.354575	0.504109	0.505907	0.435417	0.484129	0.327402	0.451667	0.329724	0.253373	0.606848	0.586966	0.405471	0.395632	0.313679	0.449972	0.533439	0.500262	0.404172	0.499834	0.593161	0.353298	0.337323	0.474601	0.476335	0.38621
Asb16	0	0.023166	0.143637	0.128871	0.111206	0.021039	0.07809	0.091074	0.025454	0.029377	0.07839	0	0.10491	0.02184	0.050064	0.115779	0.07369	0.02393	0.081911	0.10556	0.020009	0	0.055785	0.024523	0.097635
Asb17	0	0	0	0	0	0	0	0	0	0	0	0	0	0	0	0	0	0	0	0	0	0	0	0	0
Asb18	0	0	0	0	0	0	0	0	0	0	0	0	0	0	0	0	0	0	0	0	0	0	0	0	0
Asb2	0	0.02359	0	0.021861	0.0200535	0.021416	0.019878	0.023178	0.051823	0	0.01597	0	0	0.022229	0.025475	0	0	0	0	0.053709	0.02037	0	0	0	0.024835
Asb3	8.1959	8.81905	9.15802	9.29992	8.01807	8.20236	8.36691	8.12906	9.02526	9.69019	9.27154	7.57569	8.4369	8.33236	9.61603	8.7668	8.6783	8.4764	9.0065	9.615	8.31816	8.82506	9.97843	10.0735	9.57197
Asb4	0	0	0	0	0	0	0	0	0	0	0	0	0	0	0	0	0	0	0	0	0	0	0	0	0
Asb5	0	0	0	0	0	0	0	0	0	0	0	0.062574	0	0	0	0.030936	0	0.034438	0.029659	0	0	0	0	0.035748	0.069877
Asb7	6.72365	8.10772	7.60918	8.56239	7.02492	6.01656	5.75128	6.33268	6.71131	8.79285	7.73962	6.61228	6.01854	6.55568	6.20154	6.79076	7.2581	7.00433	6.95088	7.36631	6.6286	5.45728	7.4223	7.52265	9.32584
Asb8	17.0479	21.3366	19.8859	20.5645	17.0429	17.9818	19.3937	18.674	20.1906	20.6014	20.4224	19.4282	17.7153	18.1033	16.6687	16.4344	19.2265	20.0845	20.1572	20.9047	18.0132	17.7579	20.2434	19.1822	19.2859
Asb9	0	0	0.043557	0	0	0.045663	0	0	0	0	0	0	0	0	0	0	0	0.051105	0	0	0	0	0	0.054157	0
Ascc1	60.6911	68.8799	62.4805	67.509	53.5829	67.0581	64.9357	68.7022	72.2129	65.2022	68.08	64.083	64.1389	69.9395	54.6901	53.7033	61.7146	66.2921	64.1279	66.3416	64.6234	59.4124	65.8125	69.3208	63.0409
Ascc2	12.9702	15.5764	15.2128	16.1814	12.9147	14.4332	14.0149	14.328	15.6812	17.8969	16.0812	13.2956	12.4997	15.1112	13.0723	13.1281	17.2907	15.4599	16.7067	17.1311	14.0769	11.972	17.2128	15.2108	17.874
Ascc3	9.74231	13.0578	12.6346	12.4093	9.05464	10.0309	8.86781	9.97658	11.1351	14.9511	11.4012	11.1364	10.321	10.4651	9.28487	8.93258	12.3394	11.4712	13.3236	11.9914	9.75349	8.70264	14.9153	13.8875	12.2573
Ascl1	0	0	0	0	0	0	0	0	0	0	0	0	0	0	0	0	0	0	0	0	0	0	0	0	0
Ascl2	8.42048	7.4535	10.4102	9.85316	7.96643	7.17032	12.3753	9.28413	7.92822	9.08567	8.38696	8.3309	6.66207	6.39107	6.89604	7.12507	7.84586	9.22443	10.4858	9.49388	8.05095	7.24955	8.26642	6.01187	8.25258
Ascl3	0	0.143911	0.10787	0.119535	0	0	0	0	0	0	0	0	0	0	0	0	0	0.128327	0	0	0	0	0	0	0
Ascl5	0.255824	0.144416	0.32458	0	0.0528985	0.483962	0.237878	0.132626	0	0	0	0.252965	0.311433	0.243944	0	0.122166	0.409278	0	0	0.277082	0	0	0.158678	0	0
Asf1a	126.068	135.295	119.918	137.12	116.872	127.993	150.975	138.899	143.3	141.186	157.034	149.261	128.671	112.696	121.361	118.969	134.351	128.789	145.316	131.779	135.193	139.701	136.153	138.391	103.804
Asf1b	97.9873	102.302	105.354	119.421	91.4325	99.0228	117.377	108.179	123.379	112.521	109.739	116.385	102.279	95.2597	90.1097	90.21	105.149	113.159	113.574	117.858	110.83	106.605	114.728	103.72	110.077
Asgr1	0.233309	0.050442	0	0	0.041721	0	0	0.048614	0	0	0	0	0	0.046117	0.052424	0	0	0	0.043602	0	0	0	0	0	0.050463
Asgr2	0.064242	0	0	0	0.0573535	0	0	0	0	0	0.049362	0	0	0	0	0.0970755	0	0	0	0	0	0	0	0	0
Ash1l	8.766	10.8204	11.2985	12.0323	9.20984	8.67121	6.54835	8.734	8.04512	13.8058	12.8554	7.63049	8.3104	8.58991	9.38621	8.99645	11.8914	10.199	11.4387	10.8705	7.38251	6.92577	13.7475	11.9125	11.7327
Ash2l	40.3623	53.1673	49.9808	54.3244	40.1313	46.0173	45.7977	47.3223	54.3468	55.1692	52.727	50.4298	44.2264	44.1621	37.6671	39.7904	52.1149	48.2555	56.0843	54.2691	45.6746	41.4647	55.0734	50.2889	48.0159
Asic1	0.022635	0	0	0	0	0	0	0	0	0	0	0	0	0	0	0	0	0	0	0	0	0	0	0	0
Asic2	12.834	14.0693	13.1938	12.5969	10.6957	13.0791	11.6362	13.7252	12.1978	12.8127	11.3356	10.535	12.0659	15.8211	9.83572	10.5113	12.9794	12.7449	11.8629	13.2141	11.5772	9.75243	12.4081	11.7711	13.5657
Asic3	0	0	0.031891	0.052532	0.043045	0	0	0	0	0	0	0	0.027633	0	0	0.0572165	0.038486	0.037303	0.096548	0	0.024539	0	0	0	0
Asic4	0	0.01978	0	0	0.033876	0	0.033373	0	0	0	0	0	0.014951	0.018721	0.020868	0.039892	0.042098	0.059843	0.052603	0	0	0.016431	0	0	0.02098
Asic5	0	0	0.027954	0	0	0	0	0	0	0	0	0	0.024081	0	0	0	0	0	0	0	0	0	0	0	0
Asip	4.29185	5.46013	4.5822	4.72474	5.62047	5.24282	3.60383	5.11716	5.14898	4.33286	4.64741	2.89767	4.71352	7.43707	5.12455	6.21219	5.74003	4.35953	4.17917	5.23704	3.3582	3.62975	4.81852	3.72414	7.37495
Asl	0.28713	0.641142	0.480899	0.421027	0.37803	0.359364	0.488213	0.358751	0.600296	0.387979	0.39482	0.337072	0.390545	0.542321	0.45696	0.637866	0.547821	0.313054	0.429184	0.481116	0.315019	0.378135	0.547758	0.387187	0.825017
Asna1	134.475	130.378	129.837	127.907	119.527	122.812	149.363	131.995	124.73	126.721	116.735	124.257	122.861	133.327	120.764	120.072	127.55	133.548	134.831	137.272	122.329	117.712	126.881	126.381	132.94
Asns	31.6132	34.372	28.4095	30.8728	23.0493	30.6979	18.6614	26.5171	30.335	30.8838	37.271	30.4954	32.3108	33.6939	22.0031	23.6126	29.6404	28.613	30.6167	29.981	33.2978	28.7539	28.1131	36.0473	30.0623
Asnsd1	57.4384	57.7401	69.5438	64.9096	73.2227	53.5873	65.2532	55.8001	69.2273	65.7986	67.6452	62.7406	61.0275	52.9288	80.5894	73.518	62.1179	63.2865	69.1309	63.0513	59.0062	62.287	69.9613	56.4263	57.0221
Aspa	0	0	0.035585	0.075169	0	0	0	0	0	0	0	0	0	0	0	0	0	0	0	0.045783	0	0	0	0	0
Aspdh	0	0	0	0	0	0	0	0	0	0	0	0.046941	0	0	0	0	0	0	0	0	0	0	0	0	0
Aspg	12.9615	20.4341	15.9181	20.1747	20.5287	13.0927	13.5309	15.3236	20.317	19.3532	19.3192	11.7022	13.2295	10.2896	22.2688	20.572	15.86	15.8289	19.7069	16.1202	12.7353	12.3363	20.9123	17.5956	22.702
Asph	20.219	26.3164	25.2794	24.7694	14.5939	23.4307	17.054	23.3778	24.5187	28.5867	25.1743	24.3417	25.6458	24.4335	16.6625	14.489	28.7245	25.805	23.1319	24.7152	21.4084	21.162	26.6918	27.2388	24.09
Asphd1	0	0	0	0	0	0	0	0	0	0	0	0	0	0	0	0	0	0	0	0	0	0	0	0	0
Asphd2	0	0	0	0	0	0	0	0	0	0	0	0	0	0	0	0	0	0	0	0	0	0	0	0	0
Aspm	10.0023	13.5787	12.2222	16.1209	8.80379	10.0855	8.66711	10.6977	12.0176	16.5264	15.0913	11.4741	9.64893	10.1596	9.71374	8.616	14.2416	12.4302	14.8877	13.1944	9.64113	8.69272	17.3684	13.848	14.6854
Aspn	0.052111	0.027742	0.097551	0.102345	0.071297	0.020063	0.037212	0.086839	0.060742	0.070309	0.074623	0.071451	0.125394	0.052037	0.167208	0.0474295	0.058548	0.137008	0.117166	0.075564	0.119471	0.114709	0.06653	0.046738	0.04661
Asprv1	0	0	0.090911	0.048296	0.0216735	0	0	0	0	0	0	0.0768175	0	0	0	0.026263	0	0	0	0	0	0	0.063186	0	0
Aspscr1	59.2702	64.2499	56.5573	62.779	49.2538	67.1931	61.6019	63.8966	61.663	67.1501	64.0314	57.2934	56.755	65.9439	49.7835	53.058	55.9942	58.04	64.6541	59.7853	58.3807	52.2761	61.3256	69.9206	59.2205
Asrgl1	42.8466	46.2357	48.1028	42.5384	42.7643	43.5808	45.0518	41.4589	43.6102	43.3792	40.0811	43.4781	44.3368	43.8277	39.6176	42.3967	48.7329	45.5051	42.7253	47.1274	43.42	41.0101	45.0767	44.4358	47.0013
Ass1	0	0	0	0	0	0	0	0.088637	0	0	0.067523	0.168857	0	0	0	0	0.093276	0	0	0	0	0	0	0	0
Aste1	2.30934	2.26901	2.40838	2.42358	2.24218	2.03664	2.00168	2.21272	2.3256	2.3105	2.29748	1.97226	2.20727	2.06249	2.05727	2.12833	2.19517	2.00323	2.09719	2.06805	2.07774	2.22674	2.33876	2.1824	2.21664
Astl	1.02632	1.40925	1.48758	1.38611	1.58256	1.20982	1.96984	1.26916	1.39699	1.25156	1.04668	0.998216	0.91287	1.40942	1.52953	1.34021	1.4134	1.92161	1.26672	1.33682	1.34139	1.10349	1.23964	0.725073	1.32299
Astn1	0	0.010483	0	0	0	0	0	0	0	0	0	0	0	0	0	0	0	0	0	0.012195	0	0	0	0	0
Astn2	0	0	0	0	0.130936	0	0.044286	0.102008	0.113795	0.066921	0	0.037769	0.079051	0	0.109808	0.049987	0	0	0.045734	0	0	0.043238	0	0	0
Asun	63.1843	66.5605	78.8836	76.1636	71.5271	64.8543	70.5852	70.0296	70.5298	72.1185	71.4198	60.1585	59.2256	65.5722	75.7538	73.7345	71.0044	73.7616	81.2988	75.101	59.3408	53.3702	76.8234	63.1107	66.9709
Asxl1	17.1409	22.5387	22.9496	24.6113	17.44	18.0848	17.3878	20.8334	22.0244	24.7155	23.0869	15.599	15.3748	18.8884	17.4717	16.862	23.4939	22.0469	23.2953	23.0224	15.3212	13.6845	25.4818	20.9315	23.8613
Asxl2	8.48975	11.3047	11.9989	11.92	8.97017	8.4388	8.12338	9.9656	8.89197	12.9267	11.6253	7.11978	8.67374	8.28772	9.88085	9.12931	11.6472	10.4227	11.7218	11.5786	7.59464	7.01798	13.1478	11.4464	11.4614
Asxl3	0	0	0	0	0	0	0	0	0	0	0.004175	0	0	0	0	0.003277	0	0	0	0	0	0	0.007642	0	0
Asz1	0	0	0.071391	0.037704	0.034922	0.037136	0	0	0.044968	0	0	0.106119	0.031105	0	0.043704	0.100229	0	0	0.072314	0	0	0.03408	0	0	0.042242
Atad1	101.053	106.16	109.981	113.806	94.8127	103.125	104.608	110.367	122.382	112.544	125.027	111.835	100.273	90.6855	97.3633	92.4547	101.85	110.033	115.248	108.422	97.2184	95.7122	115.272	104.867	95.8604
Atad2	172.052	231.578	170.937	206.114	149.224	161.37	179.015	171.244	184.182	262.612	259.05	171.586	165.002	146.804	164.747	145.914	205.827	174.867	215.605	188.6	165.076	144.817	231.992	219.034	171.436
Atad2b	3.13205	4.31682	3.62264	4.243	3.26876	3.20266	3.15309	3.34572	3.67462	4.29133	4.16367	3.10606	3.3101	3.23837	3.30457	3.28223	3.84811	3.90065	4.31767	3.71692	2.92333	2.84588	4.71388	4.34513	3.78717
Atad3a	73.6369	76.7171	86.8317	87.0391	74.7193	76.5101	93.0673	89.1854	83.4634	90.2363	83.9035	84.2614	77.2274	64.577	73.1191	69.5121	88.197	94.1204	92.0525	100.642	77.4526	74.5297	90.5199	72.2409	89.5469
Atad5	3.34542	3.8358	4.14281	5.24695	2.88475	3.50135	3.73972	4.04731	4.22048	5.25939	4.96555	4.04652	3.41871	3.15025	3.11066	2.64289	4.27431	4.29701	5.03223	4.40409	3.58268	3.36721	4.80709	3.35171	4.1624
Atat1	14.683	15.8468	15.6783	15.5669	13.3409	14.161	17.3775	17.0533	15.1151	15.3865	14.6482	12.0304	11.4564	18.1348	12.75	12.379	16.1802	15.4145	16.1743	14.6989	12.4946	11.4182	13.2882	13.174	17.7658
Atcay	0	0	0	0	0	0.020861	0.019356	0	0	0	0.062163	0	0	0.021657	0.024824	0	0	0	0	0	0.019839	0	0	0	0
Ate1	22.9392	29.5122	25.993	27.032	22.9453	23.2434	20.415	22.2648	24.8806	28.2138	30.0188	24.5312	23.4591	19.7514	22.1813	21.6101	25.3402	25.4918	26.7725	27.5934	22.3074	22.217	27.5242	26.883	26.368
Atf1	86.9843	92.287	99.3351	98.5429	88.1105	90.983	97.347	95.8014	87.416	96.2251	95.2776	84.4958	86.6712	90.2101	92.759	88.2969	94.8672	95.0134	99.2228	90.5108	79.8981	79.9217	94.4537	92.3742	89.7449
Atf2	20.5097	25.717	25.3741	25.0725	21.422	21.1926	20.2498	22.4592	24.3443	24.0811	25.5256	21.5764	20.8398	21.5018	22.3274	21.2601	22.9863	22.37	24.5795	23.1618	21.0097	19.0058	24.2341	23.5448	21.7036
Atf3	1.86393	2.13267	5.55785	1.9795	2.55202	1.75667	4.00754	2.49084	2.14967	1.94413	2.13338	1.55545	2.76774	1.78218	4.61531	3.46379	3.27749	4.1133	3.69478	2.81347	1.17112	1.41896	2.16847	1.24663	3.37691
Atf4	263	272.994	271.456	266.538	254.292	253.549	213.961	226.256	271.472	254.122	285.097	254.993	287.943	266.934	269.003	265.022	263.836	247.094	266.606	270.889	276.398	261.571	273.585	289.389	251.213
Atf5	99.6953	97.3428	85.7816	120.796	88.4221	106.184	96.8369	90.5368	126.29	97.5782	177.103	99.5744	100.142	91.2931	80.2516	80.5953	88.2986	92.8755	115.101	111.031	103.706	88.479	90.8367	102.903	98.2427
Atf6	28.883	32.343	31.6396	34.0448	21.4442	27.8458	26.7662	28.3984	30.7262	35.6315	35.6948	30.3497	28.5163	27.3972	25.8656	21.3706	33.1122	32.3448	36.7916	33.6491	24.5002	24.3449	33.5965	31.1655	33.7177
Atf6b	59.0393	65.9568	62.9833	71.3859	48.3083	66.3848	65.2011	64.6038	73.7687	74.239	60.7389	59.7731	59.6953	67.9978	51.0781	46.5856	66.0143	70.3163	69.4641	72.7127	53.703	50.0368	70.3514	64.5568	74.5794
Atf7	9.75088	10.7538	11.0162	12.7144	9.49908	11.1173	10.5134	10.8394	10.6745	13.3679	14.4086	10.4273	9.95267	8.89341	9.667	9.60418	11.0079	10.1296	12.3819	10.2796	9.49437	9.18221	11.6841	12.2151	11.5841
Atf7ip	15.1276	17.1295	17.2913	18.2542	12.7152	14.6358	13.52	15.6968	15.2404	20.281	17.7004	13.4353	13.2513	15.5998	13.0803	13.3241	17.2881	16.6393	18.048	17.1826	12.2426	11.0894	18.6575	17.6574	19.1783
Atf7ip2	0	0	0	0	0	0	0	0	0	0	0	0	0	0	0	0	0	0	0	0	0	0	0	0	0
Atg10	14.6977	14.9616	11.3376	11.0152	11.8516	12.8399	10.3102	12.5935	12.3218	12.006	11.5133	12.5198	13.9561	13.4409	10.6566	11.5371	10.6406	11.316	10.7038	10.4763	12.3893	12.3647	13.3704	13.895	10.0726
Atg101	60.3238	55.3359	60.7552	59.268	56.7871	58.0652	73.0014	60.4801	66.2269	61.3188	63.0099	62.2529	61.1376	56.143	59.0934	50.822	61.4302	68.4796	61.7385	66.7754	58.6067	60.9736	61.2844	56.3106	57.853
Atg12	110.596	131.963	89.1899	100.524	81.6278	114.175	98.8513	109.753	112.016	123.354	125.191	113.939	102.623	109.016	92.9095	93.1488	100.637	92.7759	112.557	84.9684	104.164	104.667	99.9939	130.651	96.7691
Atg13	22.832	25.8963	25.3457	27.7538	19.6343	24.9691	24.8891	25.4983	28.857	27.7522	28.2549	23.2786	24.5099	27.1538	20.2952	21.6063	24.2809	26.0986	27.488	26.4778	21.7796	20.799	27.0179	24.7398	27.0151
Atg14	2.89369	3.07633	3.22082	3.38454	2.70803	2.85156	2.9917	3.0734	3.55777	3.38475	3.27824	2.7607	2.90187	3.50354	2.91062	2.97849	3.23437	3.29597	3.11458	3.13456	2.77104	2.51674	3.26315	2.81631	3.50757
Atg16l1	11.0117	14.8809	14.3895	13.9222	12.8052	11.5927	12.0057	12.259	15.9796	15.5271	15.2249	12.2516	11.2723	10.0675	12.9415	12.0992	14.4787	13.3061	14.0012	14.4908	12.1433	12.1248	14.8285	13.0195	12.9593
Atg16l2	6.80317	8.67369	7.65659	9.30864	8.17149	7.06422	8.23227	7.50427	9.90278	8.12537	9.38151	6.90017	7.63074	6.1349	9.77388	7.91009	7.60409	7.66937	9.15199	8.02747	6.46887	6.65486	9.65951	7.38082	8.74356
Atg2a	6.57681	9.71242	8.87433	10.5106	6.3881	7.99531	8.31101	8.38064	9.65169	10.6292	9.97871	7.15118	7.30698	7.61736	7.41045	6.76877	9.46932	8.35553	10.1666	9.15918	6.8986	6.4542	10.702	9.02194	10.8344
Atg2b	17.9031	22.573	23.0105	24.7316	19.8069	19.0379	18.5402	20.5643	21.0951	27.642	23.7376	18.9218	18.6454	17.5233	19.7906	19.1355	24.8169	24.0481	24.7735	25.1678	17.1709	16.1478	26.4239	21.8514	24.3979
Atg3	98.0542	111.672	109.896	103.088	110.197	97.6479	96.8324	97.092	97.5472	113.093	92.7854	106.441	106.751	94.753	109.96	108.18	96.8088	112.656	108.346	106.501	104.827	99.1079	109.328	109.985	92.6259
Atg4a	25.8704	23.9674	26.9923	27.5568	26.8299	23.5374	26.6119	25.719	27.1906	26.5661	25.3266	33.7691	30.3101	21.4443	27.2827	26.0599	23.3652	24.0617	27.6173	26.9188	31.8613	31.2574	28.2725	27.4895	23.3189
Atg4b	27.6924	33.8267	29.5517	31.3014	24.458	30.7234	27.9563	27.3476	35.4671	29.9539	32.0224	28.3103	27.9234	31.0549	24.3757	25.6159	30.5951	30.3173	32.8535	28.8777	29.3851	24.494	30.0418	33.3858	32.0471
Atg4c	12.6852	14.1224	13.3305	13.8055	11.6918	13.3496	10.8612	12.3292	13.549	13.7008	13.3795	14.6101	13.7142	13.5817	12.2793	12.6186	12.1392	11.6146	13.6901	11.9654	14.308	13.6426	13.8577	13.6825	11.3365
Atg4d	12.0376	13.5571	11.118	13.0571	12.4528	12.562	10.5146	11.5952	12.6938	12.7242	12.2172	10.4363	11.0588	11.2747	10.7212	12.7064	12.752	12.612	11.804	11.9286	10.4874	9.87676	13.2933	13.9623	14.8706
Atg5	38.5364	41.7082	37.1873	37.8655	34.0294	35.3563	35.5794	36.6209	36.9508	40.8345	38.9114	41.2669	38.922	38.0734	36.3687	34.1847	36.6562	36.7418	36.7295	37.2195	37.9946	35.6825	40.8662	40.3838	32.0913
Atg9a	19.4418	21.267	25.4594	28.7255	17.7548	22.4365	25.5474	24.4505	27.1102	25.0875	25.1	19.6164	20.0857	20.4342	19.4196	18.277	24.2542	26.7984	28.8621	28.3495	18.6489	17.7297	26.4014	19.1468	28.3579
Atg9b	2.6086	6.63524	4.68719	5.27791	5.47205	2.74367	2.64399	3.6683	5.27375	4.87514	5.12311	1.65927	3.41305	3.14533	6.91267	6.26095	4.38742	4.01582	4.75984	4.2691	2.67945	2.94498	5.06344	3.97971	7.42219
Atic	67.3203	77.7036	76.7165	82.8431	53.7789	73.3817	75.6956	78.8764	77.1506	85.3845	79.9099	74.121	68.8731	65.628	54.5735	55.4018	79.785	82.7072	84.8643	85.6508	70.1488	64.8056	81.7288	73.7274	79.2363
Atl1	1.10324	1.45277	1.5201	1.54316	1.20304	1.32664	1.14931	1.12206	1.5891	1.37944	1.32209	1.48214	1.81803	1.26714	1.1558	1.54651	1.6131	1.46931	1.35862	1.56955	1.28722	1.2072	1.50425	1.66567	1.47358
Atl2	21.6239	28.7346	27.0375	25.5527	18.729	22.0347	21.5037	24.1772	28.3927	31.3833	26.2978	25.0376	23.9058	23.7716	18.8417	19.7005	27.4035	25.3984	25.7127	26.4453	23.7569	23.1588	28.9972	26.5803	24.1557
Atl3	30.9997	35.7048	35.0482	39.3486	27.4875	31.0399	26.8674	31.6088	38.1056	36.1753	40.7798	34.0782	32.4235	29.5153	27.3302	25.4862	34.9179	34.9607	36.4997	38.1605	30.615	28.1895	35.8506	33.2968	34.0616
Atmin	18.7159	20.7964	21.6065	24.5722	18.6909	18.6528	18.5935	20.1744	20.6603	23.1456	22.7556	18.0112	19.2981	18.2053	18.0148	18.1306	19.5568	20.3542	23.4377	21.7818	19.0235	16.4755	21.6859	20.5967	21.3565
Atn1	66.1826	74.9987	78.5041	84.4817	64.9772	70.0013	66.0224	69.0927	67.2102	81.2782	71.8276	58.0928	61.7381	73.6381	66.0648	68.517	76.1085	77.3418	80.206	79.7708	59.9311	54.5221	79.7054	74.2077	90.4562
Atoh1	0	0	0	0	0	0	0	0	0	0	0	0	0	0	0	0	0	0	0	0	0	0	0	0	0
Atoh8	3.79462	4.6533	5.31485	6.06473	4.74773	3.37907	15.6533	5.37	4.89467	6.17975	9.23284	8.42253	4.5798	3.30539	4.28014	5.06619	4.57451	7.48265	8.30116	9.46605	4.96394	4.08552	5.01523	3.77952	3.99465
Atox1	115.295	79.7592	101.363	95.9669	139.232	118.081	122.996	120.025	97.3178	84.2717	84.5197	98.5064	105.754	109.751	137.971	137.586	96.9207	110.879	101.885	93.4128	102.633	122.02	81.121	83.8379	118.595
Atp10a	47.2064	56.7462	61.2317	64.7099	42.4637	53.5956	41.2697	55.0337	55.0548	66.4969	51.9759	45.6485	51.1035	52.0741	46.6746	42.7235	62.0135	59.0454	62.9663	59.8312	45.7599	42.4312	63.8863	57.2017	63.6983
Atp10b	0	0	0	0	0	0	0	0	0	0	0	0	0	0	0	0	0	0	0	0	0	0	0	0	0
Atp10d	9.01601	10.93	11.6699	13.5699	8.03767	10.5657	9.73145	11.7326	12.0615	13.2227	13.0978	10.6328	9.71212	9.14662	8.5128	7.33831	12.4089	12.3365	14.0606	12.3095	9.04436	8.57749	12.7	10.5826	12.6156
Atp11a	49.5592	63.6445	63.2741	75.7066	51.8565	55.4721	45.29	56.1723	65.4992	75.2422	66.1522	51.6878	53.589	49.1818	54.2867	48.0655	68.4611	61.4402	68.8503	68.0853	45.8963	42.9513	72.5045	62.6564	71.143
Atp11b	48.4893	61.0231	61.4828	66.5572	47.9632	52.9051	48.2978	56.7177	68.9184	68.6423	70.3517	59.4119	54.749	50.1859	51.5801	46.7994	64.0733	61.3307	66.1994	62.8384	52.7209	48.7399	67.8447	58.4593	54.6435
Atp11c	15.1502	16.507	17.3504	21.7275	13.2169	16.0296	12.6585	16.4047	18.6075	21.3224	21.2462	19.9072	16.6623	14.0844	13.58	12.3052	16.9318	16.121	21.2362	17.051	15.9276	13.9737	20.3251	19.8794	15.29
Atp12a	0.127888	0.165783	0.318635	0.273175	0.263881	0.218707	0.280296	0.308463	0.290643	0.210889	0.29859	0.137678	0.141406	0.257614	0.330992	0.28188	0.34558	0.250528	0.351402	0.325059	0.135104	0.10456	0.227161	0.197871	0.212586
Atp13a1	15.5123	19.4146	21.357	24.6592	15.5539	17.8833	20.3334	19.9191	23.5527	22.4287	23.8304	15.9437	15.9937	14.8445	19.2625	16.2099	21.3317	22.111	24.9107	22.6995	14.7306	15.1107	21.5415	16.7725	25.1054
Atp13a2	25.6461	33.3288	30.0308	33.4604	25.3488	28.9173	26.2341	29.978	32.1239	34.255	29.5645	26.4581	27.0764	26.5302	25.8551	26.4591	33.427	31.8139	31.4475	31.589	23.3251	23.7376	30.8436	30.2379	39.5778
Atp13a3	27.7043	30.7601	39.7287	36.5965	29.7286	27.5233	26.3093	31.1809	33.6397	36.603	38.9378	29.0808	29.7597	25.3113	34.8255	29.1851	31.8735	31.1299	38.3327	34.566	26.2439	24.2576	36.5124	29.8377	32.7547
Atp13a4	0.011072	0	0	0	0	0	0	0	0	0	0	0	0	0	0	0.0058465	0.012516	0.024496	0.010407	0	0	0.00973	0	0	0
Atp1a1	181.393	192.527	210.974	257.011	135.747	216.979	213.125	223.468	247.478	240.893	227.011	217.616	191.481	169.529	147.489	127.103	223.921	236.369	261.421	242.853	181.667	160.397	225.991	191.93	223.852
Atp1a3	0	0	0	0	0	0	0	0.033824	0	0.021745	0.011541	0	0.012963	0.032527	0	0	0.018281	0	0	0	0.029703	0.014251	0	0.018159	0
Atp1a4	0	0	0	0	0	0	0	0	0	0	0	0	0	0	0	0	0	0	0	0	0	0	0	0	0
Atp1b1	0.178439	0.03175	0.332741	0.466385	0.258707	0.25764	0.427016	0.248099	0.346483	0.281461	0.281196	0.150045	0.334303	0.237139	0.304959	0.250916	0.20018	0.226786	0.250807	0.285342	0.32736	0.183388	0.26554	0.067091	0.131611
Atp1b2	0.105487	0	0	0	0	0	0	0	0	0	0	0	0	0	0	0	0	0	0	0	0	0	0	0	0
Atp1b3	248.319	260.566	242.865	292.989	184.121	269.228	288.752	287.88	308.858	294.195	271.562	309.533	275.664	224.366	195.117	180.94	234.786	273.915	297.718	270.483	278.25	256.891	279.023	259.088	230.821
Atp1b4	0	0	0	0	0	0	0	0	0	0	0	0	0	0	0	0	0	0	0	0	0	0	0	0	0
Atp23	15.8457	15.0711	17.0724	18.9736	17.1897	16.0159	17.8929	16.0348	17.2368	17.1885	16.8325	16.2663	16.9452	14.506	17.9066	15.7483	16.6781	17.2318	17.4984	15.3069	15.6958	16.0986	18.6112	14.915	15.0309
Atp2a1	0.172161	0.288932	0.422877	0.325069	0.49532	0.115605	0.267879	0.179121	0.377762	0.235703	0.462268	0.196057	0.227991	0.230817	0.568382	0.464792	0.478086	0.317807	0.361926	0.422119	0.166602	0.205417	0.393571	0.254925	0.529517
Atp2a2	112.789	131.278	135.926	160.809	92.5828	129.419	116.776	138.901	145.641	153.435	145.747	123.049	111.927	118.185	101.541	87.5087	143.793	143.679	164.232	146.763	104.753	95.5088	151.114	129.783	140.667
Atp2a3	0	0	0	0	0	0	0	0	0	0	0	0	0	0	0	0	0	0	0	0	0	0	0	0	0
Atp2b1	11.8947	13.8894	15.1738	17.322	11.1429	13.2713	12.9977	14.3937	17.6689	17.4614	16.6958	13.8323	13.3142	12.5335	12.1974	9.83933	14.5241	15.8341	17.0921	16.2835	11.428	10.8462	18.116	13.4019	13.3218
Atp2b2	0	0	0.010284	0.0214	0.0099075	0.031328	0	0	0.012627	0.057851	0.022905	0.008252	0	0	0	0.0232615	0	0.011962	0.020325	0	0	0.019001	0.041563	0.012082	0
Atp2b3	0.009959	0.02096	0.018965	0	0.0282975	0.009621	0.008865	0.041585	0.011633	0.013316	0.014048	0	0.015904	0.010026	0.011537	0.005264	0.022526	0.011027	0	0.012192	0.009122	0.008751	0	0	0.033968
Atp2b4	9.2901	12.3756	11.5345	13.6259	7.93342	10.1087	6.10578	9.73516	9.945	14.6678	10.9754	7.89896	9.36315	9.76123	8.62907	7.43878	13.8931	11.0601	11.9076	11.3653	8.00649	6.62495	12.6195	13.4062	14.4333
Atp2c1	29.4389	33.1377	33.4968	33.2553	28.4546	31.6268	26.8006	30.0407	32.7578	38.7775	36.3397	33.9824	31.3226	27.9195	29.2845	26.9332	29.6518	31.8148	34.239	30.8862	30.0646	29.5713	36.5087	34.5612	28.3652
Atp2c2	0	0.039523	0.035598	0.024714	0.058785	0.024133	0.066814	0.013043	0.043777	0.016733	0.053089	0.068433	0.049926	0.012564	0.043337	0.0470985	0.042354	0.013807	0.058715	0.045773	0.068692	0.032951	0.016007	0	0.042471
Atp4a	0	0	0	0	0	0	0	0	0	0	0	0	0	0	0	0	0	0	0	0	0	0	0	0	0
Atp4b	0	0	0	0	0	0	0	0	0	0	0	0	0	0	0	0	0	0	0	0	0	0	0	0	0
Atp5a1	592.022	646.397	603.02	629.39	507.435	604.982	628.806	622.876	672.025	675.361	620.927	669.274	604.26	575.988	475.8	485.468	608.458	648.879	649.093	665.282	609.275	570.809	666.54	654.168	601.862
Atp5b	792.254	865.764	858.089	893.987	691.425	839.265	902.064	847.013	981.153	969.74	905.909	951.601	877.795	764.553	667.333	654.619	859.719	962.126	906.116	983.927	848.915	794.999	924.123	851.77	889.965
Atp5d	498.299	485.843	445.789	474.681	399.148	519.326	500.002	511.53	482.759	481.456	457.421	456.309	489.056	523.436	397.248	406.427	440.762	513.126	460.536	465.32	476.635	469.699	450.777	491.996	536.188
Atp5e	8219.3	7063.82	5944.25	6768.1	7919.4	7302.66	7993.43	7151.96	6400.75	6265.23	5813.35	6855.46	6829.81	7418.28	8250.13	8128.31	5955.25	6386.22	6547.47	5527.63	7772	8794.41	6468.13	7446.37	7346.19
Atp5f1	335.76	330.012	355.599	318.502	397.594	329.074	318.803	321.296	331.261	329.001	304.027	338.792	329.342	323.292	377.019	394.292	334.018	330.397	325.784	347.789	346.522	346.788	349.104	346.308	303.108
Atp5g1	520.545	435.947	455.677	461.965	488.287	504.929	604.374	493.386	439.65	426.779	438.958	479.716	458.771	454.92	492.746	484.536	453.171	470.511	495.209	490.809	459.415	516.109	421.894	420.105	485.811
Atp5g2	353.276	316.679	365.541	376.744	333.79	371.016	365.953	381.051	351.869	307.039	319.474	318.562	333.386	397.47	326.772	332.659	339.946	396.219	352.982	394.968	332.287	315.913	309.882	291.104	421.393
Atp5g3	935.415	1017.98	916.707	923.281	969.294	958.283	966.106	959.592	1045.82	1019.46	1011.41	1074.93	1019.36	811.779	924.271	881.187	958.296	953.44	894.82	960.965	1065.13	1058.16	1028.6	1005.12	859.15
Atp5h	754.296	684.029	686.733	586.079	880.366	683.31	773.776	685.592	700.422	643.15	669.476	778.233	757.982	668.753	842.057	853.314	651.601	645.093	633.646	663.007	810.947	871.397	713.182	672.803	645.069
Atp5i	561.785	398.824	668.064	519.137	780.218	558.947	475.158	530.431	528.316	430.387	288.711	500.057	490.351	587.364	734.961	720.959	579.36	580.795	507.609	588.832	539.447	558.613	493.645	403.188	639.937
Atp5j	765.87	674.834	778.616	699.167	871.119	772.89	734.3	758.128	753.187	591.132	647.355	716.084	748.887	803.551	836.004	860.412	738.017	730.858	670.721	736.073	731.8	742.661	648.898	651.968	732.021
Atp5j2	1093.25	864.055	878.366	888.889	1102.53	1009.77	1167.99	958.847	953.505	765.065	831.839	1001.06	999.24	1009.59	1092.68	1062.89	879.845	903.485	876.712	906.506	1049.04	1174.04	861.377	893.373	957.11
Atp5l	108.014	86.4836	145.841	96.4233	217.294	105.815	97.2102	98.3987	110.972	90.7555	88.5248	100.69	117.885	106.554	171.096	180.219	124.766	120.912	89.6217	152.014	119.973	126.834	132.753	100.17	119.131
Atp5o	631.499	572.73	603.896	586.032	601.097	618.949	663.879	612.988	632.564	559.827	550.875	634.402	594.751	616.781	588.517	578.196	628.815	634.565	611.966	631.917	632.436	637.614	577.698	572.773	605.364
Atp5s	13.3832	13.5042	13.5418	12.66	15.1936	13.4106	9.57398	13.4033	12.5752	11.7524	10.6881	14.8721	15.3075	13.1359	14.4969	15.0646	12.8885	11.2982	11.1149	9.76526	14.443	15.5943	11.0455	14.1083	10.8713
Atp5sl	36.7955	36.4724	32.3666	32.2507	30.1802	34.6418	37.0746	34.596	31.7779	36.0523	34.7204	32.9673	31.4727	35.5545	27.9021	30.4623	32.7376	33.5291	30.8035	33.3177	30.1864	31.0602	33.8217	39.7413	34.2392
Atp6ap1	189.704	209.864	191.8	223.235	116.367	236.577	161.57	202.68	224.285	215.146	197.13	207.141	217.308	266.675	129.876	119.769	200.789	206.797	220.93	193.732	177.631	158.103	184.996	206.774	219.587
Atp6ap1l	0	0	0	0	0	0	0	0	0	0	0	0	0	0	0	0	0	0	0	0.057659	0	0	0	0	0
Atp6ap2	194.794	200.64	190.812	193.073	138.026	204.417	175.337	198.045	211.95	192.061	196.857	195.101	209.117	231.432	149.16	136.261	196.479	200.27	195.959	194.65	179.161	167.028	188.296	199.217	194.78
Atp6v0a1	21.0933	25.794	23.8458	26.0437	16.2165	23.9278	20.0161	22.4453	25.866	24.8925	24.2014	18.8588	19.6896	25.1897	17.2152	15.8688	24.3464	24.4815	27.2837	24.9318	17.5803	15.8266	23.8845	23.8757	26.1094
Atp6v0a2	13.3631	15.723	16.8706	19.7818	13.2908	14.0532	16.0655	15.5883	16.8184	18.5184	18.6977	14.1798	15.5608	12.6846	16.0033	13.3897	15.8572	16.2525	18.6463	17.1047	14.8735	12.9444	19.0826	15.6139	15.8933
Atp6v0a4	0	0	0	0.016017	0	0	0	0	0.018941	0	0	0.0320485	0	0	0	0	0	0	0	0	0	0	0	0	0
Atp6v0b	201.322	195.263	192.139	175.358	180.509	197.348	224.43	193.48	179.032	175.583	168.016	182.553	206.535	204.886	188.642	173.381	177.803	184.164	187.856	176.797	178.251	194.975	183.17	194.695	202.447
Atp6v0c	256.102	253.765	254.674	259.61	191.501	279.68	286.132	272.625	267.77	252.359	253.897	249.136	259.363	312.109	202.206	195.333	237.04	280.396	268.426	269.712	226.281	217.016	232.664	249.761	284.504
Atp6v0d1	73.5867	74.4412	74.6008	78.9715	58.2058	79.6467	88.531	76.3076	81.4991	74.7574	72.5905	76.3067	73.1806	83.5235	64.5253	61.5205	73.9911	80.9856	84.9176	78.4776	70.9641	64.8741	72.075	77.5756	77.7731
Atp6v0d2	0.069275	0.148449	0.224907	0.067729	0.157353	0.133245	0.15573	0.14444	0.040328	0.09392	0.025389	0.201528	0.417743	0.172197	0.550254	0.289032	0.271464	0.075167	0.162153	0.082668	0.095351	0.15266	0.441287	0.117491	0.114204
Atp6v0e1	223.217	190.859	181.055	201.077	153.084	222.858	207.444	223.511	190.999	190.782	184.876	199.462	213.461	237.681	167.13	154.151	185.811	190.622	198.31	177.072	194.219	194.766	176.541	183.881	189.954
Atp6v1a	44.5277	64.6292	47.702	51.474	35.8881	50.0345	40.9695	47.6941	55.4142	61.7539	52.9507	50.4323	48.5625	49.0483	33.2328	35.9907	51.6688	47.8477	51.4219	50.0687	46.5685	42.0637	56.4381	66.6372	51.583
Atp6v1b1	0	0	0	0	0	0	0	0	0	0	0	0	0	0	0	0	0	0	0	0	0	0	0	0	0
Atp6v1b2	41.7942	51.5262	51.2158	46.7755	38.1266	47.0627	49.5203	44.6736	47.3464	51.4878	44.14	47.743	50.9724	49.7571	39.0644	39.0874	46.5499	52.5534	52.1362	49.7236	44.7206	40.8428	50.5131	52.1346	49.6963
Atp6v1c1	65.5443	71.1544	72.8977	68.6375	61.4771	68.7105	67.7568	66.1166	66.1271	70.1043	66.89	61.7709	70.3484	71.9843	67.7392	62.0475	71.9424	70.4213	70.7818	66.9135	62.1566	58.22	71.371	73.9183	68.4986
Atp6v1c2	0.027583	0.065967	0.103104	0.108261	0.02472	0.029708	0.05543	0.032188	0.160725	0.167051	0.044985	0.169396	0.154937	0.061502	0.220387	0.04305	0.960106	0.134391	0.057841	0.07396	0.084956	0.081592	0.140808	0.139356	0.122426
Atp6v1d	128.317	124.807	129.601	118.121	112.467	128.842	128.993	124.862	122.73	116.529	110.507	120.263	130.206	144.353	113.402	117.097	127.325	119.024	120.73	124.271	125.37	118.413	118.53	130.153	125.32
Atp6v1e1	191.595	201.699	186.429	182.937	164.741	204.662	181.624	188.484	190.783	195.896	175.573	190.8	196.88	208.857	156.706	167.749	190.272	191.748	188.52	186.323	188.084	174.979	188.492	202.398	182.786
Atp6v1e2	0.505414	0.788239	0.528375	0.413697	0.504459	0.439226	0.452111	0.499108	0.632342	0.488162	0.42804	0.337334	0.525757	0.557665	0.61407	0.520153	0.574244	0.692114	0.385234	0.590063	0.365948	0.57791	0.436695	0.55688	0.672656
Atp6v1f	190.053	166.49	184.082	158.301	173.417	188.341	199.153	181.479	154.658	143.693	157.021	159.397	182.035	202.444	178.842	174.578	183.768	168.292	166.736	178.325	173.531	176.415	151.346	159.285	192.09
Atp6v1g1	452.853	424.294	445.367	360.765	503.398	411.93	412.951	387.701	360.106	388.899	367.883	405.112	466.638	425.175	468.26	489.298	421.634	400.845	354.29	398.241	464.302	491.255	424.09	467.014	397.916
Atp6v1g2	9.92435	10.8331	10.4523	11.2907	11.099	9.8193	11.0111	11.2516	10.9909	10.4031	11.2045	8.50464	9.81464	9.8503	12.4227	11.245	10.4845	9.72878	10.5238	10.3397	10.2408	8.49335	11.1277	12.3116	10.3611
Atp6v1g3	0	0	0.256161	0	0	0	0	0	0	0	0	0	0	0	0	0	0	0	0	0	0	0	0	0	0
Atp6v1h	29.9316	30.5378	29.6875	27.525	23.1796	29.4221	29.4191	27.9746	28.5448	29.5834	28.7316	31.6818	31.8406	32.1531	22.1312	22.9492	30.8549	31.8358	29.789	28.7355	29.4706	29.0504	30.4599	31.9974	26.7595
Atp7a	4.03061	5.38742	5.37764	6.01066	3.25037	4.30055	3.46876	4.4342	4.93122	6.54856	5.38479	4.73068	4.40362	4.26908	3.63508	3.23583	5.83619	5.34665	6.03346	4.91162	3.39143	3.35927	6.51725	5.48018	5.24694
Atp7b	1.47319	2.4181	2.4989	2.55673	2.01491	1.61559	1.63098	1.66972	2.40515	2.83285	2.12337	1.65835	1.87296	1.80158	2.28753	2.19149	2.56377	2.22513	2.42937	2.41814	1.87905	1.60127	2.73363	2.13302	2.73158
Atp8a1	6.2149	6.72248	6.33013	8.24507	5.57096	5.46535	5.19641	6.60466	7.08075	7.75087	9.1929	6.32952	6.56391	4.65955	6.14551	4.69718	8.69279	6.87739	8.97121	8.48905	4.43078	4.58968	9.50836	5.0738	9.78616
Atp8a2	0.11764	0.041261	0.046679	0.009708	0.041574	0.009471	0.043632	0.040935	0.045807	0.013107	0.020738	0.034315	0.03131	0	0.090868	0.042799	0.033263	0.021711	0.073732	0	0.044899	0.025841	0.062829	0.010951	0.033444
Atp8b1	0.008632	0	0	0.017105	0	0	0.01536	0.009011	0.010085	0.011533	0.012152	0	0.00689	0	0	0	0	0.019135	0.008117	0.031746	0.015812	0	0.011067	0	0.009832
Atp8b2	22.7229	28.4532	26.478	29.3655	21.8571	24.5019	20.2478	24.5181	25.9892	30.7464	28.0185	21.5868	23.5719	21.7488	23.7073	22.7609	27.0679	25.5541	29.6233	27.7341	22.1207	19.7877	28.4503	28.5269	29.0479
Atp8b3	0.227781	0.184226	0.192106	0.208319	0.222069	0.143912	0.140312	0.210358	0.245648	0.152185	0.191202	0.249222	0.160842	0.2118	0.193034	0.184225	0.158605	0.233031	0.15652	0.257726	0.184558	0.100057	0.235882	0.283656	0.319267
Atp8b4	0.078799	0.082755	0.061572	0.099446	0.043525	0.06924	0.082807	0.104708	0.108823	0.057382	0.085527	0.0697345	0.074303	0.072219	0.074868	0.081127	0.056776	0.079499	0.053902	0.087955	0.052484	0.062922	0.137823	0.095901	0.073587
Atp9b	4.8587	6.09339	5.49762	6.33148	4.49615	5.12087	4.77754	5.23334	6.50298	6.79507	6.5751	4.7918	5.087	4.79629	5.83428	4.65109	6.04955	5.77323	6.50805	5.96462	4.83348	4.45532	6.44695	5.7017	6.73398
Atpaf1	31.6848	35.1729	36.268	37.2689	32.3269	33.7644	33.1514	36.5439	33.1791	37.0697	36.1852	33.9271	33.0717	30.304	29.2938	33.0781	37.0911	37.0604	37.3311	35.655	33.3313	30.0791	38.278	34.35	35.6059
Atpaf2	26.0334	28.0195	28.5318	29.6738	27.3043	27.331	27.8433	28.0509	26.6732	30.6741	29.0284	26.9187	24.5756	25.3503	25.2992	27.8366	28.0299	28.9102	28.7347	29.6765	25.4431	23.9078	30.003	28.6923	26.2836
Atpif1	276.471	229.86	246.541	239.299	266.422	264.828	256.414	277.362	234.396	202.744	218.658	222.377	248.303	292.957	238.984	251.922	281.599	266.905	232.43	278.932	227.689	227.986	223.308	212.083	274.405
Atr	7.12732	9.66714	9.54497	9.72892	7.69734	6.9557	6.86509	8.1042	9.17663	11.6244	9.84552	8.49313	7.7717	6.60668	7.68753	7.60372	9.80751	8.89182	9.66643	9.46737	8.05244	7.4416	12.6362	9.28636	9.77117
Atraid	129.142	115.176	99.0148	111.392	96.5012	128.067	122.474	119.558	123.602	106.09	108.495	121.844	118.669	134.906	98.5238	96.0588	112.125	108.168	103.642	107.803	120.559	125.306	103.422	117.307	118.838
Atrip	5.28552	6.13387	6.25177	6.30463	4.87524	5.69204	5.9657	6.41997	6.44683	6.66841	5.83283	5.52693	5.88796	5.40095	5.54907	5.06169	6.26562	6.32721	7.25371	6.85346	5.54995	5.75443	7.14723	6.09791	6.83031
Atrn	3.39271	4.48785	4.49312	5.42627	3.27085	3.75286	3.27225	3.96914	4.28839	5.49451	5.39214	3.59592	3.68165	3.90497	3.58713	3.2084	5.45278	4.40811	5.2252	4.72464	3.21591	2.88429	5.69543	4.47566	4.96647
Atrx	27.9123	30.5278	30.7658	40.4534	21.3298	28.152	24.1191	31.0427	33.1311	39.1317	41.6949	33.2387	31.6475	25.4079	23.3366	21.5449	34.5897	32.614	37.9303	33.7421	29.5526	26.7741	40.0718	32.3975	32.9118
Atxn1	1.12866	1.17846	1.44689	1.33111	1.06309	0.91975	0.712532	0.954438	1.00846	1.08852	1.26837	0.726029	0.933709	0.727308	1.29177	0.947037	1.29126	1.2066	1.01444	1.22478	0.989054	0.91541	1.38277	1.12235	1.71174
Atxn10	141.343	173.396	140.964	141.908	105.763	149.912	134.061	139.274	152.829	171.676	135.188	151.114	149.695	157.628	102.513	104.533	142.398	147.734	143.512	138.828	148.352	143.08	158.547	185.162	149.244
Atxn1l	7.17552	8.98459	10.1789	11.0856	9.44789	7.35137	7.48464	8.50067	10.1741	10.4606	11.3901	7.30967	7.65919	7.11867	9.37261	9.17197	9.85026	9.32724	9.97284	10.0912	6.74629	6.14395	10.6489	8.29908	11.0404
Atxn2	24.0523	29.6472	31.8186	30.459	22.9818	25.875	23.965	26.307	27.5068	31.5758	28.8994	24.2992	24.4203	28.5701	23.6745	23.8785	30.8948	29.7369	32.2067	30.7635	23.2524	20.232	32.2434	28.0884	31.74
Atxn2l	59.0626	78.948	80.6851	84.1349	66.0711	62.9594	63.5659	64.4297	74.0586	79.0611	73.4888	54.5245	61.4946	67.9436	71.1607	70.1508	81.8084	74.9985	83.3298	82.0238	53.0304	50.9429	81.4017	72.8736	91.5128
Atxn3	14.2948	15.421	15.5358	13.8623	16.9282	14.0602	12.8232	15.0364	15.4127	14.7621	13.6168	13.4951	14.8538	14.9761	15.9699	15.5841	16.4808	16.2019	14.4012	15.2196	12.0254	11.9907	15.4964	13.3358	15.7031
Atxn7	3.68015	4.17362	4.93484	5.27699	3.68116	3.60236	3.2233	3.52436	3.14546	4.16613	5.06944	3.53065	3.02163	3.36925	4.13678	3.91615	4.28604	4.75022	4.77737	4.33824	3.15153	3.36817	4.37373	4.79558	5.01355
Atxn7l1	2.59871	3.38285	3.4382	2.93991	2.78723	2.78247	2.70526	2.65983	2.3357	2.77824	2.37837	2.89472	3.34282	3.70497	2.73669	2.86931	3.04837	2.78472	2.90883	3.33232	2.87393	2.8062	2.78706	3.0569	3.11525
Atxn7l2	7.49995	8.48475	10.0729	8.97383	8.3639	7.68314	7.80597	8.21	9.11674	8.7044	8.2638	5.92829	7.39058	8.34722	9.74148	9.36045	8.69817	8.13293	10.1224	9.73282	6.64766	6.58383	10.2962	7.91874	10.7068
Atxn7l3	17.9401	21.4141	23.4463	25.0924	20.59	19.8725	20.9623	19.7915	22.6536	24.1488	25.7236	18.7757	18.0143	15.6028	21.2128	19.4552	21.3392	21.7976	24.9501	24.4326	18.1841	17.4178	24.7747	20.6533	20.9634
Atxn7l3b	19.4867	23.765	22.4868	24.0671	22.785	22.3164	21.9803	22.5624	25.2976	24.6909	25.4243	21.8021	21.6581	19.5003	21.5997	20.8065	23.029	23.2371	25.2802	23.2916	21.0529	20.4167	24.4432	22.7003	22.2272
Auh	21.8356	18.6999	21.2315	22.7177	21.575	19.9427	22.8633	21.2365	21.5993	21.0696	22.4476	18.0176	20.6307	18.7526	20.8279	22.8722	20.5517	20.8745	23.8205	21.2347	20.8472	20.3612	21.2515	20.5078	20.2829
Aunip	6.17694	6.23082	7.66893	7.65286	7.98667	6.27667	8.03461	7.15188	8.71888	7.42152	7.8593	6.94603	5.75439	5.63089	8.17086	7.60921	8.24749	7.66397	8.5165	8.5569	5.34264	5.48862	7.93102	6.35333	7.04422
Aup1	43.0233	45.3328	50.6779	52.8847	41.5255	46.7302	51.0023	50.0334	55.8014	48.2904	50.573	42.6848	42.5983	43.4437	50.0897	42.9591	47.1663	48.9665	60.4379	49.9804	39.7091	36.8741	46.4206	38.9981	53.283
Aurka	24.6492	26.5555	24.5977	28.5315	20.5889	24.852	25.9431	26.8024	29.148	28.6783	25.5263	25.9081	23.5038	25.8211	20.3964	20.4823	27.6341	28.9563	27.9127	29.1834	24.4831	22.3173	27.5841	24.642	27.8552
Aurkaip1	653.472	635.677	612.263	530.223	684.281	584.463	604.76	581.135	561.322	575.408	569.994	635.68	653.96	609.649	679.439	689.474	546.191	585.007	534.82	598.522	651.788	671.354	605.276	630.824	596.113
Aurkb	68.1706	80.7528	70.5407	74.6978	62.6238	69.276	65.6948	75.4653	65.645	83.8076	73.1961	70.5731	64.2733	74.5597	59.2088	62.6565	77.3335	76.6946	75.155	75.1368	69.8369	62.9464	76.5649	76.4645	74.1385
Aurkc	88.9555	99.2652	93.7199	97.5154	79.3184	90.2906	89.8768	94.2974	103.122	96.7064	90.4775	84.9013	86.8244	92.0451	82.821	83.9903	93.9347	98.5901	95.0696	94.2905	88.8105	78.7891	94.392	91.106	94.0399
Auts2	0	0	0	0	0	0	0	0	0	0	0	0	0	0	0	0	0.019691	0	0	0	0	0	0	0	0
Aven	60.6335	69.0004	67.7983	65.9038	67.3186	63.1335	59.3819	61.5522	61.643	76.5377	66.5484	68.2008	65.1467	58.9614	67.7145	64.9855	65.4437	63.0225	69.4769	70.6583	68.3843	64.128	74.4242	69.5368	58.8572
Avil	0	0	0.074754	0.090853	0.0248575	0.025353	0.046812	0	0.01533	0	0.018611	0.056009	0.052466	0	0.121357	0.0635495	0.029659	0.014499	0.012337	0.0801	0.024059	0.046165	0.033631	0	0
Avl9	10.7327	12.1363	12.7242	12.6203	9.95734	10.57	9.20005	11.8663	10.7637	13.5654	13.0985	11.2264	10.5327	10.0195	10.74	10.5505	12.0488	11.2368	12.6182	11.4541	10.3426	9.29456	13.471	12.5664	11.9001
Avpi1	126.316	124.929	113.424	98.4007	107.69	120.422	105.377	107.721	97.4862	108.977	91.7347	94.0959	94.9016	148.515	100.146	109.998	119.106	115.906	95.5134	105.779	95.3269	102.956	103.064	108.184	129.932
Avpr1a	0	0	0	0	0	0	0	0	0	0	0	0	0	0	0	0	0	0	0	0	0	0	0	0	0
Avpr1b	0	0	0	0	0	0	0.032857	0	0	0	0	0	0	0	0	0	0	0	0	0	0	0	0	0	0
Avpr2	0	0	0	0	0	0	0	0	0	0.059397	0	0.0335745	0	0	0	0	0	0	0	0	0	0	0	0	0
Awat1	0	0	0	0	0	0	0	0	0	0	0	0	0	0	0	0	0	0	0	0	0	0	0	0	0
Awat2	0	0	0	0	0	0	0	0	0	0	0	0	0	0	0	0	0	0	0	0	0	0	0	0	0
Axdnd1	0.078436	0.016577	0.1633	0.154869	0.189785	0.090834	0.139972	0.016371	0.091553	0.063129	0.066973	0.178875	0.1631	0.031494	0.180855	0.084296	0.141597	0.121009	0.147338	0.114538	0.086252	0.027588	0.160629	0.017573	0.159242
Axin1	30.7866	35.1729	38.258	38.3533	32.1217	33.2193	35.6186	33.6828	39.7271	41.4741	38.4006	33.6845	32.5251	30.5954	33.4708	31.6129	36.5971	37.2913	39.2854	40.7069	32.8171	29.6056	40.2779	36.5496	35.1572
Axin2	5.57442	7.06956	9.19295	9.2719	7.96418	6.35859	8.73983	7.56717	8.98851	9.10346	8.23324	7.1711	7.9116	5.3906	7.6408	7.61916	9.14827	9.93711	8.45681	9.65841	6.51683	6.52471	9.45301	6.45281	8.92236
Axl	301.655	359.521	340.651	353.314	272.252	331.563	248.74	334.028	346.088	403.149	308.843	290.249	311.261	323.875	286.373	289.519	365.382	347.875	330.949	349.016	290.776	276.219	369.052	363.763	397.291
Azgp1	0	0	0	0	0	0	0	0	0	0	0	0	0	0	0	0	0	0	0	0	0	0	0	0	0
Azi2	33.2349	40.4769	37.8075	40.8306	33.9556	35.4111	32.3685	37.2119	37.8106	41.5868	40.2751	35.698	35.1864	35.2456	34.7231	34.9994	39.1451	38.4147	40.3697	37.7981	34.8601	32.691	41.815	41.2608	36.5037
Azin1	102.569	120.132	120.738	121.828	99.7582	105.865	91.5657	105.29	124.693	135.157	138.567	108.478	105.38	96.7615	100.977	98.6621	113.937	113.008	125.281	117.861	107.921	100.443	129.746	131.787	102.445
Azin2	0	0	0	0	0	0	0	0	0	0	0	0	0	0	0	0	0	0	0	0	0	0.022792	0	0	0
B2m	701.013	714.801	651.414	652.788	507.267	756.977	620.777	772.302	637.918	645.968	665.462	696.801	730.93	759.531	546.732	518.3	659.512	634.563	651.738	631.814	622.166	588.249	629.344	678.263	624.836
B3galnt1	10.9216	11.321	12.2665	11.0807	10.1962	11.7945	9.54788	11.3892	12.0059	13.2921	11.1719	12.517	12.115	11.3373	10.8907	10.6448	12.8561	12.0714	10.7838	11.8453	10.9593	10.4204	11.9917	11.7899	11.6601
B3galnt2	39.486	42.6491	42.943	48.3047	40.2506	40.9305	37.1062	40.8418	47.4042	46.5386	52.3235	40.1099	38.598	35.7153	40.5109	36.9059	42.0272	40.1513	46.5232	43.1298	39.8737	37.4312	45.9562	41.3563	40.2793
B3galt1	0.456137	0.186885	0.278528	0.308808	0.155021	0.583223	0.355712	0.348342	0.315803	0.528389	0.331279	0.229766	0.267377	0.248317	0.517135	0.279752	0.360468	0.259381	0.301358	0.337047	0.269097	0.345653	0.503208	0.311039	0.321138
B3galt2	0	0	0	0	0	0	0	0	0	0	0	0	0	0	0	0	0	0	0	0	0	0	0	0	0
B3galt4	8.74844	8.51796	8.65004	10.4862	8.90994	9.51784	12.6918	11.0251	11.0308	9.19248	8.57156	9.07446	8.61184	8.59696	9.49532	8.28492	9.06138	10.3363	11.3945	11.2015	8.92612	8.6288	10.1025	8.05455	10.6603
B3galt5	0	0.170642	0	0	0	0	0.047459	0	0	0.071755	0	0	0.042338	0	0	0.082729	0	0	0	0	0	0	0	0	0
B3galt6	16.0188	18.7065	20.1016	21.4602	15.8778	18.8644	18.7158	18.3964	22.1541	21.1168	21.7741	19.1527	19.1994	16.0966	17.8688	15.0024	21.614	20.6686	22.9158	22.8704	17.9758	17.3533	20.7541	19.7777	22.7643
B3gat1	0	0	0	0	0	0	0	0	0	0	0	0	0	0	0	0	0	0	0	0	0	0	0	0	0
B3gat2	0	0	0	0	0	0	0	0	0	0	0.058537	0	0	0	0	0	0.164956	0	0	0	0	0	0	0	0
B3gat3	42.4573	41.6659	40.3428	40.7708	41.045	44.4303	36.0928	35.9844	40.0194	40.4556	36.7064	33.7821	39.8634	42.2622	42.0259	42.419	39.7017	40.1834	41.0801	42.8203	35.6581	34.7915	38.88	44.1486	46.0092
B3glct	23.8102	22.8332	25.3978	28.9051	19.3232	25.3974	24.548	25.7999	27.1045	27.2081	25.0415	28.4273	24.7458	20.4305	20.6885	18.6039	24.2835	27.2696	27.9359	27.5321	24.9963	22.84	25.4688	24.99	23.5693
B3gnt2	55.9219	58.9498	57.6384	65.1232	47.2378	61.0341	51.4392	56.3752	65.6051	62.9764	64.317	59.2492	52.6186	62.4168	50.3597	48.9465	54.7043	56.6311	62.1866	54.798	50.6779	48.2307	57.0382	64.3907	51.0055
B3gnt3	0.026618	0	0.024899	0.026131	0	0.051273	0	0	0	0	0	0	0.021354	0	0.030407	0.01386	0.059798	0.029071	0	0	0	0	0	0	0
B3gnt4	0.168968	0.102658	0.067917	0	0.0553615	0.139552	0.064836	0	0.112573	0.065066	0.06961	0.0184975	0.096754	0.048254	0.19342	0.051298	0.461399	0.105665	0.090558	0.029117	0.287728	0.085017	0.061663	0.027152	0.026916
B3gnt5	0	0	0	0	0	0	0	0	0	0	0	0	0.034372	0	0	0	0	0	0	0	0	0	0	0	0
B3gnt6	0	0	0	0	0	0	0	0	0	0	0	0	0	0	0	0	0.042921	0	0.035925	0	0	0	0	0	0
B3gnt7	0	0	0	0	0	0	0	0	0	0	0	0	0	0	0	0	0	0	0	0	0.05872	0	0	0	0
B3gnt8	0	0	0	0.045868	0.04125	0	0	0	0	0	0.035315	0	0.038098	0	0	0	0.052595	0	0	0	0	0	0	0	0.051025
B3gnt9	7.65166	8.22644	7.43755	9.00473	6.38516	8.9147	9.16257	8.84747	7.62695	8.95079	6.40655	7.39078	7.89631	7.71803	7.33201	6.5321	7.96099	7.76742	9.34133	8.06593	6.98929	6.40421	8.1521	8.2068	8.4085
B3gntl1	14.0065	16.9646	13.6835	15.8756	14.0403	14.032	13.9552	15.4919	12.4312	15.7675	13.507	14.8285	14.4526	13.1648	12.4851	14.9197	17.2185	14.5537	15.9764	14.7892	14.0243	12.4277	13.8146	17.2506	14.2518
B4galnt1	0	0	0	0	0	0	0	0	0	0	0	0	0	0	0	0	0	0	0	0	0	0	0	0	0
B4galnt2	0	0	0.022058	0	0	0	0	0	0	0	0	0	0	0	0	0	0	0	0	0	0	0	0	0	0
B4galnt3	0	0	0	0	0	0	0	0	0.01606	0	0	0.0210165	0.010996	0	0	0	0	0	0	0	0	0	0	0	0
B4galnt4	0.18686	0.152987	0.11856	0.267193	0.155303	0.270757	0.092428	0.151712	0.315268	0.152726	0.190492	0.140714	0.157514	0.083588	0.264486	0.202115	0.234767	0.229799	0.283005	0.228654	0.190188	0.109465	0.14635	0.127593	0.235911
B4galt1	19.1308	21.8837	21.1599	21.4998	15.4966	20.8091	18.4181	21.9087	21.0608	23.56	21.4537	17.3329	19.5004	21.902	15.8824	15.693	23.6335	21.5197	22.1299	20.2632	16.6745	17.0642	21.6732	21.5302	22.4989
B4galt2	12.8228	14.4984	12.9609	15.8486	11.2567	12.2909	12.0628	12.8224	13.4105	14.0786	11.9366	11.1728	11.29	13.9065	13.5787	13.1142	14.1836	13.429	14.944	14.401	11.1667	9.80957	13.9141	13.6108	15.8131
B4galt3	24.0679	27.4491	25.6674	27.6179	21.1462	25.8727	22.064	26.1397	26.9727	28.1662	23.4416	23.496	24.2098	26.0376	22.97	21.6548	27.1297	27.8539	26.1864	26.7155	21.2723	21.1543	26.8688	27.1473	28.564
B4galt4	20.6155	25.1282	22.347	22.2942	21.6492	21.524	19.0986	20.5435	24.731	24.1838	24.158	25.2739	24.3257	25.0732	21.6013	21.0117	23.7284	24.7878	23.0124	23.7604	22.9525	21.9033	24.2201	24.9596	21.8891
B4galt5	32.2044	38.3736	38.8239	42.9435	31.912	34.4674	32.5795	34.773	37.3518	41.0944	41.593	33.2092	29.1813	28.6098	33.7197	29.0733	30.8902	36.7254	42.3832	41.2989	29.3169	26.0304	37.5854	36.9662	36.8193
B4galt6	13.7026	14.4897	13.4247	14.2861	12.5639	10.3432	10.5441	13.4498	13.1601	14.7177	16.4071	11.7226	14.0107	12.9106	12.8557	11.044	13.8463	12.0237	14.3816	13.2032	12.3108	12.4225	15.6144	13.6943	13.9099
B4galt7	34.7834	36.4228	39.1515	39.3412	40.0459	37.8999	45.0062	40.7959	40.2747	39.8165	34.8051	39.2128	41.3864	33.4296	43.4029	41.2265	37.9217	43.508	41.6105	42.6207	38.2703	39.6827	40.5432	35.5929	46.9941
B4gat1	32.6063	33.5125	33.1746	38.9081	24.2369	39.7755	39.4812	36.8581	39.3957	34.6444	32.5184	33.4135	33.4471	38.8938	26.5021	23.2753	34.2085	38.3456	36.0064	37.0578	31.9505	30.9565	32.7125	32.7102	37.7953
B9d1	9.3974	9.17488	7.13854	9.97781	7.72838	8.7929	10.4255	9.09251	7.95863	8.21818	8.06609	7.8381	8.13761	7.04141	7.58182	7.82186	7.05131	8.61794	8.14907	8.32465	10.2405	8.44951	8.08807	8.80791	8.35588
B9d2	102.274	101.886	83.4956	96.8593	87.2544	100.024	134.742	96.7515	96.0304	112.599	100.485	103.923	105.557	77.6523	94.117	94.8949	94.0547	93.927	98.4589	97.6914	98.8001	104.337	97.7451	97.7638	89.4868
Baalc	0	0	0	0.048893	0.111634	0.048342	0	0.05251	0.058571	0	0.113705	0	0	0.099461	0.282311	0.052281	0.112164	0.108018	0.047077	0.177607	0.04631	0	0	0	0
Babam1	94.4272	89.7067	98.7375	101.887	84.5619	98.7681	102.306	100.089	102.852	91.8582	90.4733	90.1981	89.7891	94.3503	87.2942	87.256	99.7624	102.703	96.6123	113.353	83.2275	83.9134	95.4931	86.9512	104.867
Bace1	14.3602	16.3154	15.4321	18.5278	12.3558	15.6094	14.0743	14.543	17.5478	18.4193	18.7493	13.4951	14.5933	14.0555	12.5312	12.0445	16.9151	14.9089	18.0526	17.5502	13.3524	11.9903	16.9445	16.4702	17.4414
Bace2	0	0	0	0	0	0	0	0	0.075968	0	0	0	0	0	0	0	0	0	0	0	0	0	0	0	0.035944
Bach1	7.39548	9.67656	9.02144	8.68539	6.92949	7.14906	6.1518	8.55084	8.10261	9.55702	8.6281	7.92178	8.82339	7.03798	6.79252	6.85853	8.98766	7.92256	8.53658	8.27864	7.7921	7.19863	8.92764	9.43857	9.22229
Bach2	0	0.058719	0	0	0	0	0	0	0.021568	0	0.03963	0.0730185	0	0	0.021261	0.0100475	0.020833	0	0	0.044858	0	0.01626	0	0.020736	0
Bad	15.2298	13.3995	17.7033	16.7424	18.3075	15.6271	17.4862	14.18	16.8926	15.8585	13.0156	15.7879	15.5208	14.1829	16.6185	16.8508	17.2355	17.2853	16.7335	18.7849	15.3571	14.3545	14.2363	13.5967	18.4394
Bag1	55.1746	58.7791	53.933	57.5475	54.5382	58.3146	55.5178	56.071	61.2895	58.4525	59.01	61.0171	59.8798	56.8796	54.5368	56.054	60.5714	56.9004	58.7376	53.2223	57.9894	52.0015	55.3309	58.3667	55.6674
Bag2	36.7829	37.3613	42.6157	38.3025	35.0697	38.0788	42.0677	40.7985	39.2228	37.7512	41.7985	32.8332	35.6463	32.0556	37.6001	37.3269	38.8287	38.4021	43.9723	41.2037	34.3999	33.1974	39.4678	38.6663	36.415
Bag3	60.5926	72.4682	71.583	71.6887	51.7859	71.9428	65.6199	67.8218	66.4983	73.7985	70.6078	61.2002	62.7372	69.7447	51.5777	53.5105	72.1067	73.0248	70.5638	74.2042	59.3969	53.6972	70.8699	69.5867	80.7988
Bag4	12.7931	15.4845	15.3441	14.9935	12.9776	12.718	11.0791	13.1642	13.7101	15.7351	16.0253	13.0803	12.3711	13.466	12.7181	13.1819	15.5326	14.051	15.024	14.7125	12.2597	11.2021	16.4938	14.9596	14.4374
Bag5	72.5778	75.7322	86.4247	85.6054	86.1305	75.4606	79.1888	76.7126	80.9047	82.5386	81.6855	75.2559	74.2578	72.4272	81.5139	82.9871	78.2495	82.1943	83.4034	84.5202	75.7133	71.8376	84.2618	72.9298	73.2074
Bag6	136.288	154.978	166.111	171	132.177	150.033	162.476	157.921	169.809	174.922	161.137	138.661	136.838	140.615	136.524	134.184	167.195	173.441	178.334	179.306	132.056	120.55	166.815	152.073	186.356
Bahcc1	9.92128	11.7435	13.0844	13.127	10.7076	10.1332	7.64465	10.3541	9.97772	13.7249	13.2595	9.43202	9.59277	9.69499	11.3187	10.57	14.5407	12.0764	11.7277	13.2761	8.28621	7.66445	12.9046	11.213	18.233
Bahd1	17.8577	20.6973	23.2594	24.3432	17.6114	20.0574	18.9063	19.8877	22.7517	24.5278	21.6311	18.6913	18.1515	18.9983	18.0275	16.6787	23.4599	22.4658	22.7708	24.3654	17.7659	16.8377	22.584	21.358	24.7798
Baiap2	80.8132	84.1955	67.9741	84.7972	54.9273	88.4309	64.9043	79.1042	80.6687	83.3334	73.6744	64.1657	64.8025	88.8778	53.5947	58.2799	74.8255	72.0185	76.0655	73.5628	62.9002	56.5929	73.5067	94.6612	83.9975
Baiap2l1	30.2615	34.4789	34.1199	31.396	24.7525	30.7159	25.925	31.064	28.3544	33.252	30.2357	25.9259	28.3211	33.1991	24.7154	24.806	33.0848	32.5599	31.8746	29.6487	26.0866	24.348	33.9433	33.2482	30.7664
Baiap2l2	0.232984	0.213755	0.092751	0.227942	0.287461	0.09605	0.239294	0.069402	0.348826	0.225448	0.170407	0.168035	0.187254	0.463616	0.680577	0.314962	0.298279	0.325386	0.405205	0.238637	0.15269	0.205333	0.296922	0.15043	0.32982
Baiap3	0.033124	0.034885	0.052505	0.043707	0.0366285	0.031994	0.0295	0.046102	0.06448	0.059091	0.085807	0.0386565	0.035277	0.022219	0.115017	0.107311	0.099854	0.036643	0.041514	0.054007	0.040459	0.038813	0.127337	0.024682	0.062672
Bak1	61.5298	66.7482	67.5196	72.3542	57.9663	68.2042	70.171	67.039	71.7696	69.211	68.6345	62.8129	57.958	62.3265	54.9401	56.8524	62.5025	70.4624	73.7127	73.8839	54.6999	51.7089	67.8184	70.7338	70.7836
Bambi	9.23872	9.02893	9.82092	10.1862	8.43516	10.6198	10.6904	11.8149	9.71576	11.633	10.5343	8.23721	7.92742	9.47967	8.52018	8.89885	9.1932	9.97834	9.8872	9.95565	7.96243	9.50199	8.72554	9.24024	8.844
Banf1	843.729	839.445	791.175	800.819	739.666	836.881	713.899	813.61	795.844	811.437	748.477	785.031	865.479	964.826	721.434	746.798	890.494	840.846	741.338	865.372	788.527	755.277	803.232	832.003	857.609
Banf2	0	0	0	0	0.461404	0.417381	0	0	0	0.663599	0.399419	0.344381	0.332928	0.413138	0.835094	0.760918	0.422001	0	0	0	1.18667	0.787956	1.00006	0	0.756425
Bank1	16.7968	19.1604	19.7072	21.0088	19.3369	16.5181	16.1824	18.6306	18.8648	21.584	22.2613	17.1009	19.0503	15.2345	20.7532	19.337	19.2754	17.0359	21.1795	18.4269	18.7068	18.0698	22.4149	19.5447	18.4012
Banp	20.6292	26.3273	22.7683	24.1201	19.3503	23.1078	19.8262	22.7923	21.6103	26.1389	23.9358	20.6394	21.6465	24.1202	20.2544	19.922	24.9165	24.6849	22.2806	26.1732	20.5117	17.1323	25.1925	24.0688	25.656
Bap1	48.7021	57.1036	57.9807	62.0083	51.1268	49.6963	53.426	53.4544	62.9439	57.8397	60.1709	50.0381	50.5493	50.9882	50.5038	50.1465	58.8378	59.8245	58.8038	63.3573	50.5936	45.5654	62.1329	55.8612	57.8123
Bard1	3.30832	4.36889	4.66067	4.40294	4.3037	3.31344	3.66017	3.88957	4.00692	4.72582	5.19717	3.86262	3.96018	3.24002	4.18055	3.64591	4.08532	3.95489	4.78487	4.9263	3.76331	3.59963	5.04147	4.08513	4.36228
Barhl1	0	0	0	0	0	0	0	0	0	0	0	0	0.024644	0	0	0	0	0	0	0	0	0	0	0.034626	0
Barhl2	0	0	0	0	0	0	0	0	0	0	0.031191	0.032376	0.033881	0	0	0.021597	0	0	0	0	0	0	0	0	0
Barx1	0	0	0	0	0	0	0	0	0	0	0	0	0	0	0	0.0339065	0.074533	0	0	0	0	0	0	0	0
Barx2	0	0	0	0	0	0	0	0	0	0	0	0	0	0	0	0	0	0.069479	0	0	0	0	0	0	0
Batf	14.0257	11.7491	13.2356	14.5367	12.8375	12.6903	14.7396	13.6204	12.6655	14.9667	11.7722	13.6235	15.4387	12.7602	13.2829	14.6643	13.0972	14.2506	12.6191	13.1334	13.9117	15.9882	14.4621	10.7461	14.394
Batf2	4.91085	5.89473	4.8032	4.72113	4.59135	5.77858	5.3342	4.64567	5.26361	3.85537	4.32449	4.73946	4.62838	5.40802	4.79903	4.5314	5.23564	5.14987	5.11549	5.37696	4.61882	4.75439	4.56109	5.06546	4.85909
Batf3	0	0	0	0.315732	0.124358	0.323496	0.684673	0.358757	0.77879	0.515085	0.311236	0	0.264048	0	0.329861	0	0	0	0	0	0	0	0	0	0
Bax	102.731	99.0888	97.2593	87.8329	96.2751	102.994	106.098	98.2641	88.1085	89.833	97.4846	91.9208	100.799	94.8029	105.386	100.063	102.327	91.6985	94.7618	89.6258	89.8172	88.6479	97.1954	98.4363	99.2285
Baz1a	27.1364	31.6109	35.6789	35.16	27.5624	25.7423	28.4681	30.1242	33.9558	38.6912	35.9106	33.7318	31.6824	24.1549	28.3036	26.4128	33.2847	35.5905	35.089	36.2308	28.8609	25.9611	40.6612	31.8285	30.9521
Baz1b	31.3522	41.193	45.364	47.3645	35.3793	34.3626	40.0846	39.6987	43.642	52.2167	47.795	39.9687	36.1412	28.7768	35.4156	33.9684	45.456	47.0356	48.4177	49.7916	34.435	30.5331	55.1358	40.969	43.1228
Baz2a	22.9963	26.9275	27.9862	31.316	23.7229	24.2481	20.2327	26.0779	24.498	30.6224	31.6947	20.9652	22.5259	23.1118	22.9382	23.3159	29.0536	27.1692	29.7688	29.3532	19.4655	18.3773	31.0153	27.1281	31.7826
Baz2b	1.67427	2.00602	2.02169	2.19269	1.48492	1.8245	1.2252	1.76974	2.02455	2.37019	2.14306	1.7673	1.48091	1.8718	1.5007	1.66287	2.17612	1.92654	1.92371	1.82597	1.54222	1.2936	2.5592	2.44474	1.90288
Bbc3	30.2513	35.9989	30.0352	37.5826	25.1013	33.3171	48.1272	34.32	30.3785	41.373	47.4731	37.9248	35.5833	37.5569	25.9498	28.3556	32.408	32.798	41.2135	28.2721	34.4667	23.5699	33.1316	43.3124	33.9172
Bbip1	46.6743	40.4081	44.3455	40.2914	51.0691	41.6021	42.5498	40.0906	39.6155	37.2733	33.8635	38.5968	38.0114	45.0698	50.5076	49.9953	44.7137	39.003	38.4617	35.2504	43.6545	44.089	36.559	37.1355	34.8321
Bbof1	6.21257	6.89328	6.18724	4.51955	4.98038	4.965	4.52092	4.49913	5.55034	5.21085	5.13292	5.63644	6.95536	6.4872	4.86248	5.25021	6.69267	4.97219	5.1682	5.36192	5.4444	5.40487	5.18865	7.00135	5.21089
Bbox1	0	0	0.019128	0	0	0	0	0	0	0	0	0	0	0.020342	0.023327	0.0106365	0.022875	0	0	0	0	0	0	0	0
Bbs1	7.11059	8.15742	7.59792	8.24366	6.65615	5.73174	5.70522	6.11032	8.20708	7.59194	7.27381	5.57383	5.99562	5.78833	5.65278	6.4722	8.71175	5.98693	6.81212	7.1608	5.45379	5.97354	7.75907	7.95785	7.73962
Bbs10	5.48068	7.07352	6.25506	6.10227	6.68114	5.52174	5.75625	5.22396	7.23944	6.30781	6.28948	5.48472	6.78323	7.04313	6.82516	6.63795	7.2485	5.93781	5.33351	5.37647	5.88385	6.24233	6.71116	5.77289	7.05243
Bbs12	3.5322	3.75828	4.07924	3.81792	3.19334	3.63585	3.99342	3.49674	3.96425	3.72031	3.40077	3.95325	3.52399	2.85984	3.82516	3.47972	3.51788	4.01349	3.77791	4.01744	3.54792	3.41338	4.18942	3.7195	3.50776
Bbs2	0.052481	0.086617	0.166686	0.118895	0.183891	0.043364	0.033338	0.054869	0.061385	0.079834	0.073616	0.026016	0.059783	0.068137	0.26612	0.222974	0.384937	0.209954	0.077402	0.139128	0.08235	0.111971	0.173512	0.058361	0.146368
Bbs4	18.0228	20.733	17.9626	18.109	16.8574	18.1366	14.6359	17.4153	17.5988	19.3531	17.6421	18.281	19.6439	19.4442	16.3499	17.4519	18.5851	16.6712	17.5831	17.164	18.0869	18.7047	18.5425	23.161	20.3068
Bbs5	0	0	0.119378	0	0.0149605	0	0.172943	0	0	0	0.023426	0	0.077345	0	0.145955	0.0166265	0.071928	0.06978	0.060113	0.076784	0.058879	0	0	0	0.035388
Bbs7	24.6492	27.0482	28.0844	26.8453	22.8554	25.5049	24.7668	25.4863	26.7344	29.3079	26.6932	24.8342	24.3867	23.4834	24.3132	23.4862	25.6404	27.442	27.4756	26.8862	25.4679	22.6747	31.359	25.6332	26.964
Bbs9	8.978	10.6215	9.69431	10.5366	7.47748	8.8729	8.45034	8.73526	10.2655	11.7083	9.78239	9.20216	9.96675	10.285	7.51706	7.66902	10.4742	9.98076	10.4573	9.82217	8.92385	8.4074	10.6617	11.2891	9.99575
Bbx	25.7241	29.5649	28.5706	31.7215	22.576	25.2561	20.5183	26.2176	26.1036	31.8459	32.6796	25.1605	24.7598	26.3503	22.944	22.2486	29.4792	27.4801	30.3677	28.5318	23.8553	20.6295	33.8686	28.7977	27.9995
Bcam	0	0	0	0	0	0	0	0	0	0	0	0	0	0	0	0	0	0	0	0	0	0	0	0	0
Bcan	0	0	0	0	0	0.029254	0	0	0	0	0	0	0	0	0	0	0	0	0	0	0	0	0	0	0
Bcap29	71.4758	70.4695	81.0817	77.8577	67.2562	74.0969	67.3583	71.0798	72.8304	77.1811	80.1175	75.2866	73.0166	66.9271	73.4645	68.5788	76.4407	73.7568	74.6515	71.8767	69.2631	74.0747	74.3157	73.7853	68.4189
Bcap31	264.645	251.17	249.392	276.868	183.664	293.212	265.247	288.369	298.498	261.164	259.051	297.304	298.556	315.011	196.924	174.821	266.879	278.528	282.632	271.943	262.837	254.942	242.579	249.807	266.288
Bcar1	39.9927	44.0804	49.988	50.5341	43.679	44.3122	46.3808	46.1184	47.0168	50.0816	45.5095	42.9086	38.5744	38.7354	41.5078	43.384	50.5461	52.7155	51.6127	52.8833	41.479	38.609	51.4356	45.0008	51.0737
Bcar3	52.5762	44.7332	51.2313	63.7813	46.2602	54.248	52.2789	57.0917	51.0883	64.6322	51.302	49.793	44.9387	47.2926	49.3728	46.3386	53.1695	57.4201	56.4734	55.2674	41.9229	44.6755	53.9364	50.498	57.3083
Bcas1	0.146881	0	0.065475	0.140866	0.09718	0.210403	0.067075	0	0.085068	0.101783	0	0	0	0	0	0.036695	0.080856	0	0.27337	0.084247	0	0	0	0.169279	0.153385
Bcas2	88.4607	87.7268	94.2905	90.8169	95.2688	89.7969	103.603	93.171	94.0142	85.3654	89.2122	94.7458	88.7913	84.1824	92.2503	87.2967	89.9733	89.3218	92.8139	92.5197	92.2209	91.2875	92.1658	80.1828	77.5773
Bcas3	5.19534	7.11943	6.901	7.30887	4.08664	6.28205	6.23051	5.6968	6.93072	7.32622	7.07034	5.22828	5.73616	6.36625	4.37572	4.63912	6.48879	6.76347	7.31584	6.77452	5.48675	4.93213	6.93097	6.24531	6.92468
Bcat1	20.2558	27.1661	23.4617	25.3473	20.1322	20.4601	15.3759	19.3746	18.5806	27.4086	26.6304	16.4762	16.0884	22.6235	20.3073	19.8148	28.0853	21.8017	22.2647	23.1052	16.4671	15.375	27.5	27.9982	26.6314
Bcat2	0.865587	0.369468	0.459534	0.822964	0.292958	0.334661	0.362599	0.392724	0.337535	0.234896	0.399838	0.593318	0.69764	0.519931	1.18898	0.531761	0.421126	0.2842	0.809582	0.486789	0.583073	0.510331	0.369578	0.293969	0.352917
Bccip	109.807	112.935	113.887	96.8899	115.635	98.3133	110.583	103.705	107.444	115.513	110.836	119.938	111.76	90.3055	106.969	105.399	105.075	104.819	107.672	111.286	118.128	110.353	125.788	107.837	88.7693
Bcdin3d	16.5912	18.6672	19.4653	17.9525	17.891	17.1512	19.2803	19.8194	20.9723	18.5455	20.0732	16.9233	17.1516	17.5497	16.5102	17.7609	19.2855	19.3007	20.9309	20.7977	18.133	16.133	22.0846	16.8752	19.8518
Bche	0	0	0	0	0	0	0	0	0	0	0	0	0	0	0	0	0	0	0	0	0	0	0	0	0
Bckdha	81.3867	89.3886	84.5199	93.1352	65.0453	81.4565	122.268	90.8218	101.539	95.815	117.083	81.6173	86.9664	90.8737	65.821	67.4935	91.9759	98.4136	100.603	94.8481	81.4158	72.3441	83.4722	80.2696	95.9738
Bckdhb	23.1886	25.8515	25.5574	27.0598	21.1697	24.3712	26.7835	25.4832	24.8231	28.8883	22.608	27.1651	24.4702	23.1196	21.5112	22.0463	24.1102	27.2652	27.3752	25.5714	24.86	22.0624	29.164	29.1827	22.7427
Bckdk	66.5525	66.9006	68.5352	70.9718	58.7105	68.2416	65.9817	69.8654	65.6008	70.1222	68.9539	56.4248	57.4399	64.5866	62.6544	59.7494	65.2881	62.7086	73.5376	67.4809	55.8171	56.3416	66.0357	66.7903	70.9182
Bcl10	61.7634	58.2754	69.4149	71.0943	63.1132	65.487	61.8095	66.7062	63.8592	61.9865	61.7936	60.643	55.478	59.9346	64.8494	65.9857	62.9062	70.8563	67.9699	66.7854	57.2667	56.4408	62.2062	57.6132	61.8325
Bcl11a	0	0.018534	0.016544	0.017276	0	0	0	0	0	0	0	0	0	0	0	0	0	0	0	0	0	0	0	0	0
Bcl11b	0	0	0	0	0	0.02853	0.013182	0	0	0	0	0	0	0.014842	0	0	0	0	0.013883	0	0.013543	0	0	0	0
Bcl2	4.60759	5.09071	6.16556	6.36562	4.97916	4.66259	4.26988	5.12017	4.99832	6.64016	6.82921	4.93942	4.76301	4.0329	5.33354	4.8869	5.77894	4.99763	5.85612	6.12129	4.54105	4.37962	6.03462	5.33551	6.48128
Bcl2l1	51.8992	50.4	52.2556	59.1084	47.1771	51.7584	53.2486	52.9057	55.8875	54.2954	57.9298	45.3996	43.1229	43.6662	45.8441	45.4413	47.7861	51.7691	58.5054	56.0165	45.0961	40.3317	54.1677	46.6942	51.2065
Bcl2l10	0	0	0	0	0	0	0.126919	0	0	0	0	0	0.110336	0	0	0	0	0	0	0	0	0	0	0	0
Bcl2l11	2.85735	4.01121	4.04933	3.60169	3.0125	2.87242	2.63133	3.3621	3.56114	3.57937	3.33563	2.44658	3.74604	3.97901	3.52814	2.97686	4.01464	3.25017	3.35427	3.49334	2.73724	2.7663	3.72873	3.56396	3.62989
Bcl2l12	42.5356	37.2507	37.4073	43.0011	35.536	42.3836	39.5739	42.0689	37.647	39.1259	40.5199	33.3402	33.0053	48.7684	35.3494	35.5281	38.2575	38.1387	46.0491	41.5956	32.2478	29.605	37.4396	38.023	48.6555
Bcl2l13	57.2037	63.2819	65.2415	62.5494	57.0434	58.2992	58.4156	57.3422	65.3061	65.6766	62.7295	54.2132	56.0299	60.6963	56.315	55.1652	63.8628	65.0292	66.7372	66.9652	53.1649	50.3009	64.2786	59.8825	65.926
Bcl2l14	0	0	0	0	0	0	0	0	0	0	0	0	0	0	0	0	0	0	0	0	0	0	0	0	0
Bcl2l15	0	0	0	0	0	0	0	0.171077	0	0	0	0	0	0	0.339611	0	0	0	0	0	0	0	0.202368	0	0.156074
Bcl2l2	7.66604	9.87765	9.93947	10.4243	9.68825	8.07193	8.25299	8.10731	9.94332	9.66327	9.57901	8.09188	8.7876	7.22158	9.92477	10.0169	9.80399	9.28187	9.13536	10.0367	7.47871	6.7901	8.98233	9.61961	10.3021
Bcl3	1.15307	1.07372	1.66903	1.27517	1.33725	1.36671	1.34998	1.56239	1.56546	1.35774	1.24713	1.49034	1.76336	1.75458	1.13038	1.93298	1.76162	1.45518	1.15084	2.28442	0.635006	1.52534	0.880593	1.13202	2.31145
Bcl6	18.7049	20.4316	20.2613	23.6733	16.346	20.2401	18.6309	20.1047	22.703	21.1415	19.5116	17.3816	18.7934	19.9587	15.6755	16.7495	20.4771	20.8154	23.3485	21.5132	18.0195	15.6232	21.4615	18.2724	22.9431
Bcl6b	0.298243	0.30131	0.271424	0.258065	0.286637	0.287992	0.232542	0.233471	0.333758	0.249587	0.343121	0.130546	0.347535	0.224903	0.22986	0.233716	0.407154	0.302081	0.268592	0.212433	0.284624	0.218452	0.318367	0.194585	0.337915
Bcl7a	50.7087	52.9687	42.8302	44.0881	46.5745	46.064	52.989	52.872	45.1511	58.6624	53.7527	52.6316	58.4639	41.2047	48.1622	47.2912	48.4124	43.4976	50.8948	42.6001	50.4941	56.3194	43.5364	57.0894	40.1764
Bcl7b	34.0916	32.8924	35.6371	34.5548	33.3867	34.4995	35.3168	32.4856	30.8747	33.0609	31.6724	25.6495	29.8847	35.6232	36.3737	34.9286	36.8858	33.5318	33.9585	36.0341	27.8384	27.9147	30.1279	29.7088	33.3803
Bcl7c	131.931	129.124	132.95	148.277	140.843	135.519	163.038	142.065	135.753	134.021	129.467	138.044	133.579	119.077	149.835	143.639	152.705	145.268	148.715	149.781	134.398	133.609	141.422	126.238	135.605
Bcl9	9.15882	11.1137	11.6341	11.328	9.23882	9.65984	8.20386	9.45463	10.1601	12.3193	11.8727	8.40244	9.49894	9.33229	9.57959	9.08347	11.2645	11.314	11.7518	11.7243	8.7847	7.79568	11.4659	10.3985	12.8417
Bcl9l	27.6627	37.2097	36.6032	37.8867	29.6453	30.2008	28.177	30.686	33.7897	38.8618	35.0085	26.6759	30.5242	29.951	27.19	28.2192	35.959	35.698	36.5052	38.5319	28.4503	25.6889	40.3462	36.5117	43.0785
Bclaf1	29.1968	30.7078	33.6759	35.0072	26.7688	28.9894	29.242	31.6654	30.2755	38.7154	34.7634	32.1626	27.088	25.8646	29.0467	26.4434	32.128	33.8065	38.0311	37.3004	27.8695	25.1192	40.5762	31.49	30.7872
Bco1	0.176895	0.218046	0.133637	0.174457	0.238614	0.221845	0.231133	0.22238	0.240225	0.286209	0.227267	0.321254	0.257386	0.075039	0.203595	0.181592	0.358966	0.246899	0.232525	0.300741	0.145913	0.171147	0.203674	0.188991	0.294323
Bco2	4.73038	5.72484	3.83914	5.16874	3.70636	5.43046	4.10069	4.06893	5.57203	5.74662	5.44719	4.54081	4.26395	5.20689	3.30579	3.64466	4.72647	4.57956	4.6249	3.99859	4.86028	4.978	5.18449	6.27355	4.82283
Bcor	6.85895	8.83451	9.84729	11.0295	6.76428	8.13881	6.87202	8.47689	9.51409	10.1322	9.56313	6.86862	7.36088	8.00906	7.32057	7.17489	8.97025	9.64874	10.7197	10.0154	6.65203	6.0931	10.6733	9.14239	10.1971
Bcorl1	6.71148	7.56111	8.54894	8.74555	7.27845	7.92934	7.13254	8.13219	7.42605	9.83808	9.02289	7.12685	7.44066	7.18232	6.9667	6.73288	8.82775	8.76789	9.32083	8.98476	6.91312	5.9994	9.5249	8.39721	9.75581
Bcr	17.588	21.1122	20.7628	21.9576	16.6585	18.9054	17.8956	20.1861	21.6412	23.6303	21.5386	17.1023	16.3403	18.5839	15.9403	16.3667	21.0323	20.7387	21.221	21.5114	16.6421	15.2808	22.4651	20.6408	22.2883
Bdh1	37.1876	34.8996	42.1181	45.096	36.6188	40.4267	46.9603	44.1051	40.019	40.1799	40.6546	40.3021	37.4308	37.7931	34.1919	33.1705	40.5008	46.2825	44.8728	46.7359	39.6825	37.2788	41.3938	36.8336	42.091
Bdh2	21.3897	22.61	20.467	18.7661	18.7793	22.5342	22.3617	19.4144	20.2294	19.3092	23.3617	22.0878	26.604	21.849	19.6997	19.7314	19.7525	20.2693	21.2161	18.6497	23.8225	22.7774	21.1692	24.4848	23.5163
Bdkrb1	0	0	0	0	0	0	0	0	0	0	0	0	0	0	0	0	0	0	0	0	0	0	0	0	0
Bdkrb2	0	0	0	0	0	0	0	0	0	0	0	0	0	0	0	0	0	0	0.112833	0	0	0	0	0	0
Bdnf	3.85958	5.04357	4.54512	4.08229	3.46069	3.95015	2.31629	4.06372	3.60982	4.30132	4.08169	2.31343	4.16767	6.36688	3.50236	3.79569	4.0765	4.21599	4.16532	2.93002	2.94906	3.18719	4.1613	4.87773	3.77243
Bdp1	6.60853	8.22976	8.74712	8.89865	7.12734	6.49715	5.65157	7.34895	6.33785	10.5087	9.4721	7.15952	6.81441	5.61892	7.05066	6.532	8.9754	7.51147	9.18462	8.38244	6.02463	5.86951	11.4241	9.12106	7.86325
Bean1	0.060493	0.175716	0.372328	0.044803	0.034779	0.175154	0.013491	0.17361	0.088268	0.14196	0.064509	0.023114	0.145118	0.652954	0.104662	0.065105	0.204807	0.100039	0.042616	0.147314	0.041574	0.013297	0.116157	0.186306	0.307274
Becn1	57.8093	66.1107	67.8419	63.7514	68.144	59.2819	62.8679	63.2851	65.0599	66.6952	61.4411	64.3813	61.4536	56.9263	66.5838	68.8583	65.6858	67.7554	64.7309	66.3511	63.2776	58.2912	66.8572	59.451	65.2064
Becn2	0	0.026922	0	0.024854	0.0232785	0	0	0	0.088478	0	0	0.019388	0	0	0	0.0136615	0	0.055322	0	0.121927	0	0	0	0	0
Begain	0	0	0	0	0	0	0	0	0.02622	0	0.016168	0	0	0	0	0.012174	0	0	0	0	0	0	0.02873	0	0.025123
Bend3	4.81583	5.75356	6.32875	6.77337	5.39069	4.86825	6.02963	5.5557	5.8215	7.26104	6.00431	4.65062	4.75889	3.73096	5.64836	5.18602	5.36358	6.40928	6.85993	6.17735	4.95203	3.717	7.7294	5.17912	6.1906
Bend4	11.3994	13.7285	16.6517	17.9694	13.9763	12.4327	12.8458	14.9723	16.2396	17.0566	16.9448	12.8748	13.0478	11.73	14.674	14.1116	16.0284	15.9189	17.4779	16.9198	11.642	11.4661	18.5031	13.3878	16.0272
Bend5	0	0	0	0	0	0	0	0.047866	0	0	0	0	0	0.045422	0	0	0	0	0	0	0	0	0	0	0
Bend6	26.5101	29.0189	29.8223	25.3569	26.5122	27.7509	16.9817	25.5356	23.1575	30.1316	24.6944	19.9871	25.0154	30.1467	29.1581	31.0802	30.3348	25.2584	25.3439	26.478	23.4732	22.5795	27.0587	29.9214	26.7188
Bend7	0	0	0	0	0	0	0	0	0	0	0.030881	0	0	0	0	0	0	0	0	0	0	0	0	0	0
Best1	0	0	0	0	0	0	0	0	0	0	0.010931	0	0	0.030862	0	0	0	0.016942	0.014437	0.01871	0	0	0	0	0
Best2	0	0	0.075134	0.098205	0.054582	0.019227	0.106929	0.062408	0.116299	0.026809	0.099967	0.0787655	0.095792	0.059914	0.137428	0.116401	0.112287	0.065686	0.037427	0.048312	0	0.052626	0.127468	0	0.111785
Best3	0	0	0	0	0.009895	0.040289	0	0.021798	0	0	0	0	0	0	0	0	0	0	0	0	0	0	0	0	0
Best4	0	0	0	0	0	0.01763	0	0	0	0	0	0	0	0	0	0.0099365	0.0206	0	0	0	0	0	0	0	0
Bet1	211.742	225.883	179.429	180.011	210.357	194.581	189.895	183.641	182.784	209.287	229.019	215.555	238.674	198.963	212.975	211.163	185.457	167.15	184.98	168.154	233.933	222.345	187.854	221.983	159.415
Bet1l	8.66358	10.472	10.5052	10.4721	8.66018	8.9452	7.99539	9.34064	9.80878	9.23011	9.8125	8.22105	8.60191	9.94014	10.1548	10.3768	9.80827	9.8071	9.86555	9.74173	8.14362	7.35727	10.3645	9.93164	11.7894
Bex4	0	0	0	0	0.119884	0	0	0	0	0	0	0	0	0	0	0.153717	0	0	0	0	0	0	0	0	0
Bfar	7.91241	9.62798	7.84575	7.52175	6.57992	8.19737	6.83579	8.71867	8.73891	9.60245	9.43713	8.54613	7.93862	9.66106	6.68394	5.97929	7.56478	6.75408	7.80381	7.4006	7.73501	7.09036	9.52223	8.50348	8.80302
Bfsp1	0.023597	0.026883	0.118333	0.096189	0.0546565	0.048676	0.042245	0.024614	0.110055	0.095379	0.054739	0.215992	0.101298	0.094368	0.135118	0.129261	0.053076	0.110491	0.088534	0.06088	0.139002	0	0.064521	0.056869	0.028122
Bfsp2	0	0	0	0	0	0	0	0	0	0	0	0	0	0	0	0	0	0	0	0	0	0	0	0	0
Bglap	0.836785	0.860106	0.684167	0.821188	0.993978	0.918869	1.08203	0.777167	0.774721	1.03151	1.35995	0.541565	0.616691	0.571134	1.26043	0.948849	0.977294	0.943486	0.874814	0.773251	0.531868	0.710886	1.30742	0.687257	1.13915
Bgn	1075.8	1079.33	844.314	1121.99	605.305	1279.95	633.166	1100.57	933.112	1059	934.425	1041.97	1058.93	823.896	635.656	622.594	1025.48	916.565	992.956	973.913	1094.27	942.811	858.516	1162.37	1192.85
Bhlha15	0	0	0.100923	0	0	0.11204	0.109633	0	0	0	0	0.234024	0.096098	0	0.125463	0	0.1269	0	0.109422	0.25875	0.10859	0	0.147202	0.139004	0.350886
Bhlha9	0	0	0	0	0	0	0	0	0	0	0	0	0	0	0	0	0	0	0	0	0	0	0	0	0
Bhlhb9	34.7485	38.525	41.5869	42.3044	34.3497	34.8464	35.9591	40.8241	42.1445	42.5253	40.0079	44.4001	41.2718	35.0577	35.8818	32.7341	40.2657	40.645	42.5908	41.1599	42.7789	38.3812	45.1602	39.1551	36.519
Bhlhe40	11.6128	14.352	18.5377	9.49971	9.08198	13.4133	6.86994	10.8244	8.89389	11.9129	9.7947	5.54387	13.0248	19.7192	10.2261	12.128	17.6038	15.2832	9.1271	8.20641	7.92162	7.96444	9.11496	14.0382	17.2513
Bhlhe41	24.4762	31.1564	30.7515	24.0101	19.8403	27.5301	24.7886	23.472	19.5195	28.432	21.0281	21.2432	25.5104	29.3356	20.8456	22.8434	31.1136	28.5869	24.1843	25.8147	21.0266	17.7366	24.5409	31.9142	29.0555
Bhmg1	0	0	0	0	0	0	0	0	0	0	0	0	0	0	0	0	0	0	0	0	0	0	0	0	0
Bhmt	0	0	0	0	0	0	0	0	0	0	0	0	0	0	0	0	0	0	0	0	0	0	0	0	0
Bhmt2	0	0	0	0	0	0	0	0	0	0	0	0	0	0	0	0	0	0	0	0	0	0	0	0	0
Bicc1	12.4848	15.3189	12.9636	14.1088	10.7806	12.7402	9.41677	12.5417	13.1524	15.4601	12.685	12.4095	11.9833	11.7081	10.1353	10.685	13.7945	12.5295	13.1939	12.1872	11.8802	10.7823	13.7919	14.7247	13.9184
Bicd1	0.90254	0.72443	0.765616	0.931445	0.668573	0.53048	0.66954	0.505221	0.487782	0.592666	0.822528	0.651253	1.0582	0.528633	0.959261	0.772914	1.0157	0.60331	0.681571	0.93143	0.746709	0.464939	0.815824	0.643142	0.762998
Bicd2	24.0053	27.8548	29.1616	32.3931	23.4009	26.7046	24.7191	28.3639	29.2983	32.4444	32.4436	24.1901	25.4952	24.0258	23.3295	23.1324	30.5574	30.2007	31.9043	29.958	24.9005	22.479	30.1801	26.6357	31.4285
Bicdl1	0.309439	0.275921	0.180937	0.200133	0.258122	0.252858	0.307489	0.347835	0.152886	0.175242	0.303094	0.224974	0.266235	0.323179	0.330362	0.325809	0.268983	0.236812	0.246075	0.247185	0.316195	0.303344	0.213464	0.306084	0.377845
Bicdl2	0	0	0.02398	0	0.011505	0.024668	0.022942	0	0	0.034542	0.129531	0.019626	0	0	0	0.0405155	0.057552	0	0	0.030843	0	0	0	0	0
Bid	68.7943	66.6156	66.9901	62.4834	61.234	69.4183	59.4753	66.6492	59.3632	62.2599	57.2756	60.5119	66.1316	74.9728	59.3698	64.215	70.4059	66.9932	58.388	65.6982	62.969	56.5455	64.1693	71.6545	75.9701
Bik	0.077454	0	0.043338	0	0.231403	0.136268	0.085583	0	0.110052	0.105251	0.085716	0.0936285	0	0	0.053157	0.169757	0.105463	0.041882	0.07247	0.111538	0.035546	0.083597	0	0.087751	0.102304
Bin1	31.0456	32.3189	32.6158	34.8041	28.8386	35.3018	33.372	36.0632	32.8173	33.8143	33.9478	30.3813	32.4506	35.0973	29.2223	27.7681	34.8871	32.5045	33.5748	33.2256	30.6309	27.7569	33.0626	33.6859	34.7479
Bin2	0.023005	0	0	0	0.064682	0	0	0.023998	0	0	0.016556	0.045445	0	0.023007	0	0	0	0.025199	0	0	0	0.020248	0	0	0.025686
Bin3	25.9738	26.7842	24.922	26.908	21.9277	27.0691	27.1665	26.8222	25.9913	26.6859	24.5668	26.437	25.8645	28.3353	19.8473	21.0423	27.7647	25.3344	24.965	25.9317	27.1466	23.5438	25.4859	27.8247	26.6299
Birc2	7.59821	9.80179	8.29461	7.73967	7.60528	7.14223	7.44833	7.33425	8.38653	8.43319	8.58506	9.3745	7.57375	7.01883	7.47936	7.0291	8.42476	7.46449	7.92441	8.29343	7.6483	7.484	9.87162	9.65475	7.96695
Birc5	176.683	165.392	177.3	159.053	202.985	166.894	177.504	164.908	173.267	158.298	151.149	176.519	167.111	161.837	178.179	191.253	172.818	182.624	168.365	182.465	187.797	184.473	173.44	171.253	188.635
Birc6	5.66259	6.84242	7.52532	9.05787	5.84111	5.64362	4.82008	5.96898	5.59804	10.1881	9.12528	5.93673	5.4763	5.03063	5.75073	5.62619	8.0648	6.88915	8.21882	7.88291	5.001	4.556	10.5002	8.65315	7.98569
Birc7	0	0	0	0	0	0	0	0	0	0	0	0	0	0	0	0	0	0	0	0	0.058433	0	0	0.072897	0
Bivm	32.0974	37.2655	34.3136	37.2073	30.6497	31.1519	31.7676	32.9145	34.7605	38.0936	37.569	31.049	32.8534	30.9707	32.334	31.8333	34.875	34.2014	37.8351	34.582	29.8675	29.6492	38.0378	35.7648	32.9381
Blcap	25.0808	29.7223	31.9293	30.6157	26.5206	28.015	30.0832	28.7851	32.7008	30.1878	29.6447	26.8153	31.6093	30.1033	27.7013	27.1262	30.2981	29.1466	33.5515	30.3031	28.2594	25.9092	29.6747	30.1304	34.1469
Blk	0.029617	0	0.027617	0.02903	0.013236	0	0	0.030884	0.034505	0	0	0	0	0	0	0	0	0	0	0	0	0	0.075557	0.066809	0
Blm	27.9848	35.1586	36.4314	35.1894	27.1518	29.4115	27.9448	33.0947	35.5779	37.6059	34.543	32.7344	29.1244	26.9161	26.5467	25.9744	37.3379	33.0373	35.0578	34.2042	29.2351	27.8252	39.9299	32.6978	31.8831
Blmh	62.7914	73.9346	71.1701	72.5541	62.291	64.0919	76.2175	72.1447	77.0059	77.7269	81.3241	73.6623	66.3076	58.8894	56.6779	57.2918	70.7429	75.011	77.3402	77.4738	68.4822	67.4992	80.9894	71.5599	66.6053
Blnk	0.415863	0.554377	0.778391	0.701606	0.47961	0.531508	0.479526	0.5362	0.685596	0.556768	0.6233	0.573859	0.430002	0.46737	0.678842	0.524208	0.635718	0.702887	0.574727	0.791716	0.504255	0.47302	0.67375	0.478762	0.554481
Bloc1s1	135.987	117.684	124.196	118.758	178.857	126.332	133.768	130.238	123.525	112.824	114.943	131.99	129.008	114.798	169.469	168.918	119.375	112.18	104.607	109.046	139.942	153.243	108.588	123.31	126.875
Bloc1s2	81.3032	59.4098	93.4628	76.414	98.6481	75.2235	90.0595	78.5969	70.0943	58.1953	60.5919	60.8594	68.6441	80.7989	105.463	105.277	87.6413	72.514	73.1639	78.0726	60.5576	62.0386	64.3347	65.3822	79.3204
Bloc1s4	38.1483	41.8888	42.8135	39.331	41.1006	40.674	41.2058	41.525	39.0234	40.4851	34.8387	36.6386	40.2751	38.6204	42.843	41.6215	47.3635	43.3278	40.69	42.395	39.1131	35.5596	42.0657	40.5591	41.8855
Bloc1s5	26.8777	29.5065	26.2224	25.3431	25.2282	26.9284	24.6307	27.5043	29.2206	26.8607	24.0973	27.6504	29.9457	28.624	23.1965	24.4638	26.75	26.7517	26.8728	26.8189	28.5453	27.3835	27.1616	32.5116	27.1143
Bloc1s6	17.4405	19.719	20.8628	17.0067	21.3595	17.5041	17.2467	17.1867	17.4657	19.8099	18.7109	18.86	18.5345	19.4494	20.0834	21.0893	19.6007	18.8946	18.0194	17.8546	20.4404	19.9487	20.5074	20.2635	18.5417
Blvra	85.1296	81.5672	70.3029	72.3305	64.0306	80.6151	82.4539	83.7692	85.7812	78.1444	71.6739	90.198	91.6417	67.4973	57.912	57.4773	75.9164	78.4275	72.341	78.6857	92.9029	90.9372	77.7147	88.4292	70.1787
Blvrb	487.014	424.134	400.883	446.499	362.915	497.719	532.065	496.592	451.602	444.664	550.026	496.491	474.677	444.076	351.787	356.997	433.535	447.501	451.507	453.165	462.594	457.69	401.196	439.297	437.665
Blzf1	16.4925	18.1816	18.7791	18.2769	15.829	17.282	17.4611	17.2902	19.5154	19.333	18.6056	18.2471	17.2511	16.621	16.163	14.9734	18.1551	18.6814	19.4602	19.406	16.7382	14.8711	20.4584	19.3957	15.7164
Bmf	3.37741	3.86029	3.20354	4.30236	2.63546	3.74703	3.45039	3.71022	3.98924	3.67638	3.91727	2.42962	3.3825	2.98016	3.34891	2.94491	3.34206	3.46309	3.54372	3.47091	2.71125	2.8211	3.61823	3.73719	3.52233
Bmp1	25.9405	36.2026	31.8493	36.1171	24.5371	32.8517	25.5356	30.4923	38.4133	36.4872	33.7729	24.0506	25.8222	33.161	27.4965	25.5042	33.2075	30.6673	34.2907	29.9673	24.0761	21.8844	32.6953	37.5651	37.3287
Bmp10	0	0	0	0	0.340616	0	0	0	0	0	0	0	0	0	0	0	0	0	0	0	0	0	0	0	0
Bmp15	0.121442	0	0	0	0.017837	0.038889	0.036487	0.084377	0.235473	0.110127	0.02995	0.0800345	0.032601	0.040132	0.137136	0.021545	0	0	0.075729	0.04802	0.037161	0	0.051499	0	0.176565
Bmp2	4.94954	6.19391	8.81326	7.72625	5.39331	6.22482	9.41599	8.09503	9.04225	7.62152	10.9861	8.63378	8.05797	6.82675	6.17869	5.55152	7.93938	9.10815	9.48392	7.54539	6.49984	6.87021	6.84537	5.59002	7.63206
Bmp2k	11.0781	13.1244	14.2713	13.9091	11.7906	11.8659	10.5861	12.3198	12.1247	15.9808	13.681	12.7148	12.2823	9.93162	10.9641	11.3629	13.3933	12.9391	13.8774	13.752	11.6711	10.7998	15.964	13.4379	12.8828
Bmp3	0	0	0	0	0	0.025542	0	0	0	0	0	0	0	0	0	0	0	0	0	0	0	0	0	0	0
Bmp4	0	0	0	0	0	0	0	0	0	0	0	0	0	0	0	0	0	0	0	0	0	0.037368	0	0	0
Bmp5	0	0.010647	0	0.010016	0	0	0	0	0.011817	0.013529	0	0	0	0	0	0.005347	0	0	0.009511	0	0	0	0	0	0
Bmp6	1.41878	1.64749	1.50732	1.89054	1.19154	1.35271	1.53851	1.63136	1.63487	1.84904	1.64182	1.2516	1.55499	1.4172	1.46711	1.41468	3.21684	1.3773	2.04477	1.85016	1.11126	1.24134	1.18661	1.002	1.30674
Bmp7	0	0	0	0	0	0	0	0	0	0	0.026331	0	0	0	0	0	0	0	0	0	0	0	0	0	0
Bmper	0	0	0.013348	0	0.013157	0	0.025112	0	0	0	0	0.0986395	0	0	0	0.0151125	0	0	0	0	0	0	0	0	0
Bmpr1a	23.2969	25.4011	26.4466	28.307	22.573	23.9446	22.0511	24.4116	26.2719	27.8271	29.5592	24.2666	22.6735	22.2487	23.0096	21.4128	24.0802	25.8883	29.1948	25.4508	21.9469	21.2094	27.9629	24.5622	22.7621
Bmpr2	9.52191	10.2503	11.6862	12.3755	8.55529	8.7831	6.51926	10.2483	7.92593	13.1252	14.1629	8.3108	10.5393	9.26734	9.85222	8.25812	11.6126	10.3867	10.5798	11.1303	8.54626	7.50812	11.9062	11.1933	11.7968
Bms1	45.5049	55.215	58.7719	52.599	43.6671	44.2902	46.6505	50.7344	51.8402	57.8682	52.3573	48.0774	46.9225	45.5601	43.0563	43.1073	58.1343	56.5533	54.0212	59.6436	44.4341	40.0382	65.9309	50.3964	51.3929
Bmt2	22.1687	27.9911	24.6665	25.5272	23.026	22.0972	19.771	22.498	24.3463	27.439	26.0571	21.4928	24.0778	27.8172	23.2933	25.3774	24.1702	24.2377	25.0727	23.3258	21.1479	22.1134	27.1898	26.4082	22.9393
Bmx	0	0	0	0	0	0	0	0	0	0	0	0	0	0	0	0	0	0	0	0	0	0.018917	0	0	0
Bnc1	0	0	0	0	0	0	0	0	0	0	0	0	0	0	0	0	0	0	0	0	0.011723	0	0	0	0
Bnc2	0.903573	1.77524	1.26035	1.32635	0.973522	0.952058	0.834077	1.07805	1.02271	1.60723	1.16702	0.849226	1.15604	1.10248	1.11859	0.918095	1.43575	1.19653	1.33667	1.30152	0.970098	0.948975	1.92861	1.52428	1.33292
Bnip1	39.7298	36.3611	40.7413	38.7735	39.7903	36.8476	43.3158	41.676	35.2578	39.5769	34.3044	39.2108	38.247	37.486	41.9325	43.6715	37.4569	41.3591	39.271	43.3259	39.0737	42.2222	38.7077	36.3921	39.9172
Bnip2	34.9822	42.4128	42.9014	42.3358	37.1056	38.7536	31.1459	36.7617	40.5859	43.6569	42.761	35.3997	35.2131	36.0175	37.1833	36.5234	41.0972	39.5391	42.3669	40.3436	34.7928	30.7878	44.8928	43.2808	36.2045
Bnip3	43.0406	59.6264	50.4301	36.4206	51.8343	48.1474	31.2555	35.135	35.1688	42.0736	34.7162	37.261	36.5607	86.4695	46.2466	64.9733	64.3477	50.4777	35.3243	40.1906	34.2375	37.4568	35.2805	38.6503	50.5939
Bnip3l	52.8566	63.3766	59.2141	53.541	53.5964	54.1142	45.3842	51.5659	58.5527	57.5481	54.3569	52.8309	53.8598	69.2165	51.4559	56.9548	61.7396	60.8711	48.5014	51.5987	50.1171	52.9024	56.8134	55.1705	58.3996
Bnipl	0.526454	0.747069	1.01658	0.844592	0.873588	0.505533	0.457168	0.702424	0.973474	0.649704	0.795373	0.296527	0.497117	0.642963	1.11609	1.05201	0.931607	0.676234	0.838343	0.760747	0.351603	0.400777	0.887708	0.851973	0.653211
Boc	5.31379	6.27921	6.38922	6.98947	4.56222	6.70737	5.11954	6.56755	7.40688	6.54358	5.91514	6.68531	5.94099	5.86443	5.26681	4.60417	6.98598	6.75521	6.50068	6.32078	5.42154	4.90477	6.4081	5.82255	7.64709
Bod1	162.306	159.386	169.41	164.409	172.076	146.473	182.222	160.821	163.164	166.611	137.276	150.862	136.949	167.303	160.552	163.81	151.313	170.607	174.136	182.756	149.602	147.071	184.929	148	159.106
Bod1l1	9.01371	11.3412	11.9165	12.5348	8.96239	9.63093	7.59653	10.2376	10.8651	14.9383	13.4252	10.5576	10.6416	9.09346	8.94877	8.47935	12.2502	11.0296	12.2625	11.5451	9.61282	7.75093	14.9369	13.105	10.9668
Bok	0	0.03549	0	0	0	0	0	0	0	0	0	0	0	0	0	0	0.037148	0	0	0	0	0	0	0	0
Bola1	124.698	102.553	99.6886	111.701	123.167	125.311	123.523	112.877	100.123	94.7848	85.3637	116.391	116.161	126.923	113.997	116.62	110.091	105.232	97.2515	101.324	110.347	122.675	103.946	126.493	121.153
Bola2b	78.6412	65.9229	66.7767	68.873	94.0697	69.5531	81.8988	71.0428	67.9321	58.2801	64.0607	65.558	71.738	75.8642	93.9562	90.0755	69.7737	68.1786	64.5643	71.2874	75.376	83.5279	64.3053	57.7679	81.5887
Bola3	77.6448	63.8945	81.8414	76.8319	90.1602	72.0296	92.4599	84.8097	61.5755	56.4156	64.286	71.4766	68.4717	65.4397	91.8041	94.1547	80.5817	89.5685	78.7544	80.7458	74.7135	73.5901	70.533	56.9168	77.2695
Bop1	37.7216	41.1072	44.2159	45.7089	34.5071	41.3183	45.7205	46.1446	43.2273	47.5007	43.2385	40.6126	38.739	37.1215	33.9979	34.1517	44.3569	47.1551	47.6142	49.0874	38.1593	35.7195	45.4066	38.9987	44.5631
Bora	18.121	23.0368	21.4262	22.6382	20.2476	18.2333	20.3391	19.9865	23.0813	22.8034	21.2403	20.4607	19.5364	16.3679	20.9434	20.2627	21.6649	21.0391	21.8998	22.7866	21.2625	19.2138	24.6038	21.3224	21.2564
Borcs5	9.26384	10.5287	8.91438	10.1456	8.09754	9.45969	8.92971	9.83318	9.81019	10.3689	9.75052	7.64815	9.52348	7.98033	7.35722	8.32044	7.89507	9.11278	10.2781	9.26248	8.13033	7.18846	10.4366	9.74816	9.08777
Borcs8	31.2715	26.685	35.9617	29.9689	39.1319	27.5664	37.9791	32.3458	33.5158	29.8523	32.0165	30.7676	33.9905	31.9267	35.0818	35.3396	29.8938	32.4154	30.7011	31.5278	33.3508	33.6737	35.1796	28.5209	34.5656
Bpgm	37.2036	38.073	39.7089	37.6168	38.9857	32.3919	38.5113	37.8087	41.6356	41.4226	41.7198	41.0906	40.2449	33.365	38.3931	38.4656	37.601	38.2382	37.4602	39.134	39.7481	41.1472	40.5343	37.4865	38.1981
Bphl	34.2607	32.7912	30.9077	33.0912	28.9317	32.0417	29.7024	30.5276	33.2228	32.7563	32.2594	32.1814	31.5377	30.0414	27.6574	29.2842	32.5905	30.3472	30.7096	33.0485	33.2147	28.2456	29.6327	34.6668	30.4126
Bpi	0	0.028635	0.025136	0.026383	0.0487885	0.025886	0.024092	0.028033	0.031326	0.145125	0.019461	0.061821	0.043128	0.053657	0.030697	0.013992	0	0.029349	0.025198	0.064662	0	0.094675	0.068617	0	0.029853
Bpifa1	0	0	0	0	0	0	0	0	0	0	0	0	0	0	0	0	0	0	0	0	0	0	0	0	0
Bpifa2	0	0	0	0	0	0	0	0	0	0	0	0	0	0	0	0	0	0	0	0	0	0	0	0	0
Bpifa3	0	0	0	0	0	0	0	0	0	0	0	0	0	0	0	0	0	0	0	0	0	0	0	0	0
Bpifb1	0.030141	0.064376	0.028091	0.029536	0.0410125	0.087032	0.081159	0.09429	0.140455	0.04076	0.043872	0	0.048407	0	0.03433	0.0156445	0.101423	0.098473	0.028241	0	0	0.079659	0.038442	0	0.099985
Bpifb2	0	0	0	0	0	0	0	0	0	0.133998	0.048215	0	0	0	0	0	0	0	0	0	0.030256	0	0	0	0
Bpifb3	0	0	0	0	0	0	0	0	0	0	0	0	0	0	0	0	0	0	0	0	0	0	0	0	0
Bpifb4	0	0	0	0	0	0	0	0	0	0	0	0	0	0	0	0	0	0	0	0	0	0	0	0	0
Bpifb6	0	0	0	0	0	0	0	0	0.157962	0	0.024831	0	0	0	0.154027	0	0	0	0	0	0	0	0	0	0
Bpifc	0.386685	0.607875	0.306344	0.420786	0.335207	0.587738	0.382926	0.487913	0.616336	0.511999	0.642352	0.650192	0.520645	0.326021	0.25308	0.431804	0.388857	0.446379	0.363084	0.295138	0.336438	0.286641	0.430347	0.365397	0.387089
Bpnt1	16.7843	17.4699	16.5205	16.7816	13.2191	17.1916	14.1165	17.1373	15.7444	15.909	17.1713	14.9849	15.539	18.1925	13.3275	13.4798	16.3725	16.3809	16.3111	16.9865	14.9033	13.9287	15.449	16.7175	15.7426
Bptf	14.6664	17.9314	19.4105	21.2238	14.849	15.3508	13.8817	16.233	15.2204	23.423	21.329	15.6437	15.451	13.6923	14.4645	14.0648	19.6465	17.9044	20.9373	18.7727	14.2379	11.922	23.8619	20.0307	19.4008
Braf	9.90171	12.2475	12.3397	11.7233	11.3701	10.0096	8.21553	10.2843	10.1385	13.678	11.9728	10.594	11.1757	10.2329	12.1233	11.0512	12.2989	11.2033	12.321	12.4106	9.10148	8.44002	12.9928	12.185	12.5931
Brap	27.0897	29.1329	30.8216	33.3884	27.0069	27.065	33.2701	29.1011	31.4489	32.1516	32.5884	30.5358	27.3898	27.9003	26.5234	25.9906	32.6799	31.3288	32.8025	30.5815	26.2189	24.4602	30.109	28.0516	29.5026
Brat1	6.6104	9.5192	7.85532	9.79431	7.56175	6.86776	7.92907	8.1798	10.8039	10.0022	8.85321	6.6697	7.76453	6.41105	7.39482	7.78242	8.35627	8.02841	8.85067	8.42063	7.14501	6.66929	10.1795	9.00567	9.91464
Brca1	36.1354	39.9946	47.8428	46.2326	36.8417	35.0127	42.0585	40.3223	43.1209	49.9017	43.9412	41.6244	40.1849	33.0405	41.3406	38.2019	44.9902	46.9388	55.4173	48.8893	36.867	34.8507	54.358	41.6315	41.215
Brca2	2.771	3.34752	3.72206	4.60334	3.28131	2.76699	2.72921	3.4523	2.74931	4.37901	4.47327	2.97986	2.96853	2.61598	3.34197	3.24154	4.22175	3.69142	4.43071	4.07226	2.90824	2.65291	5.07502	3.65491	4.35621
Brcc3	16.1758	15.631	14.1155	14.4434	14.5421	13.526	13.7308	14.751	14.9019	16.5176	15.3945	16.8518	15.9332	14.0881	14.9884	14.6923	14.737	14.259	15.9256	14.981	16.3066	14.6205	15.3685	14.8638	13.5422
Brd1	12.1183	15.5182	15.6043	16.4252	13.1213	13.5582	13.6941	13.8626	16.7877	16.1032	16.0452	13.1067	13.473	13.6305	12.4531	11.6902	14.4855	14.5667	15.446	16.1426	13.155	11.9056	17.5048	14.4314	14.3499
Brd2	120.594	138.515	160.667	160.776	131.283	130.864	142.261	137.506	146.249	157.772	142.224	113.937	115.89	113.799	141.277	135.855	151.155	152.843	166.469	161.141	113.108	103.996	161.434	134.922	149.856
Brd3	23.8232	25.4669	28.3587	29.605	23.7698	26.1902	22.8635	26.9952	28.4698	26.6519	28.599	22.1037	23.6702	24.2893	22.6442	22.9912	28.7115	27.7354	28.7172	29.1504	21.4499	19.7123	27.4492	25.6278	29.3717
Brd4	31.8587	39.5189	44.4726	46.2827	35.2575	35.4762	36.0475	36.5831	39.47	44.0107	45.2273	31.9606	33.6537	32.6868	35.1412	36.1449	42.9179	41.1138	45.2245	45.6974	33.068	29.0507	44.4091	37.4314	46.0556
Brd7	130.058	146.1	146.856	144.973	128.486	129.771	123.879	137.265	146.912	159.66	140.272	137.51	140.207	131.764	131.678	126.965	141.916	143.919	150.64	154.771	137.015	123.399	158.87	143.164	133.327
Brd8	7.669	9.96589	9.71263	9.59761	7.82017	8.43136	7.72544	8.36514	10.2288	9.77966	9.74267	7.32897	8.01131	8.95261	8.67018	8.0999	10.4078	9.31317	9.44705	9.79458	8.1796	5.85004	10.6945	9.42283	9.80988
Brd9	29.7821	33.4625	33.9116	34.1565	30.9868	28.0613	30.7069	29.6052	33.885	35.5565	35.1912	27.3426	29.9983	28.4958	32.4889	31.5538	33.4015	31.2121	34.0388	30.6652	28.1184	27.1134	34.4077	30.997	32.9406
Brdt	4.0922	3.91576	3.89039	3.54574	3.05568	4.46318	3.14928	3.73111	3.24222	4.06041	3.31707	3.5819	4.33508	4.48055	3.30674	3.57192	3.3683	3.45393	3.95511	3.14908	3.5873	3.53299	3.5935	4.31752	3.33678
Bre	90.1738	102.738	95.1046	99.0368	73.9289	98.6399	85.4552	99.6726	95.0771	96.6158	91.9121	90.0263	92.1855	110.047	69.0338	74.5768	89.3153	96.3901	96.8546	93.438	91.9603	83.6661	90.5536	106.82	98.463
Brf1	51.7727	56.1051	64.6423	70.9261	58.3644	61.0597	66.6882	64.8732	72.367	69.8182	69.3496	59.3216	56.3247	52.5909	58.6571	57.0842	64.6763	67.1245	67.466	69.6053	54.8319	51.6998	67.4122	58.3554	62.3317
Brf2	4.68145	5.1852	5.74574	5.92798	4.3693	5.63495	6.47322	5.53796	5.98188	5.63985	5.12139	4.88534	5.33054	5.17634	5.16132	4.67241	5.4692	5.91606	6.53554	6.38811	5.81166	4.37634	6.92667	5.16085	5.95744
Bri3bp	39.3399	44.9953	48.6686	48.8225	40.0747	40.8552	37.6117	45.0443	48.6021	51.9249	46.9879	40.6729	42.465	37.1775	42.7371	40.15	48.4106	47.002	48.1382	48.2338	38.9707	36.9074	49.6132	42.2665	48.7426
Bricd5	0.320727	0.524828	0.693774	0.557613	0.578567	0.190159	0.419789	0.334541	0.604014	0.565438	0.267024	0.202934	0.356058	0.369796	0.564577	0.743668	0.776563	0.539753	0.277649	0.505645	0.203603	0.304068	0.598657	0.222073	0.659627
Brinp1	0	0	0	0	0	0	0.016069	0	0	0	0.012848	0	0	0	0	0	0	0	0	0.043684	0.01649	0	0	0	0
Brinp2	0	0	0	0	0	0	0	0	0	0	0	0	0	0	0	0	0	0	0	0	0	0	0	0	0
Brinp3	0.178673	0.085855	0.476232	0.320622	0.445505	0.235106	0.405902	0.322057	0.417074	0.305134	0.335461	0.398375	0.207884	0.130401	0.430504	0.366644	0.348131	0.429392	0.350853	0.395094	0.208394	0.214258	0.270235	0.200211	0.183064
Brip1	5.96956	8.40394	7.82431	8.97743	5.99387	6.26652	6.80598	7.79084	8.25039	9.86977	8.38742	7.05501	6.29321	6.15271	5.90883	6.0421	8.64715	7.39746	8.52499	8.04811	6.20414	6.2998	9.73082	7.60445	8.06851
Brix1	71.777	66.712	76.5232	75.5064	61.5584	66.8198	73.651	79.1751	74.2133	72.494	69.5399	70.474	67.1381	60.0555	65.8857	61.9835	69.9478	72.7498	77.5779	74.5479	68.6504	65.8252	71.7921	63.1581	60.2558
Brk1	166.906	153.764	172.542	160.213	215.752	175.39	170.468	161.55	156.965	144.325	148.426	142.868	160.232	175.164	205.269	222.839	168.481	157.598	154.011	170.426	154.335	167.119	149.497	166.338	171.627
Brms1	39.7353	37.5077	45.6164	45.7473	40.4779	41.748	47.8259	42.7604	47.5158	38.6097	42.6493	39.7957	36.6542	38.4201	36.8644	37.9485	40.4813	42.4465	45.5556	46.4913	38.3363	33.1264	44.3702	36.4272	43.6159
Brms1l	27.2963	32.9716	33.7737	33.0099	29.6219	27.2646	29.0954	28.2525	31.5072	32.3172	36.7373	28.7902	25.0588	25.3147	31.7541	31.4023	34.5718	32.3934	37.0713	37.4912	29.2997	25.9469	31.6017	25.6768	27.7557
Brox	30.2027	34.7759	33.2819	35.6992	26.1086	30.2323	28.0285	29.5371	34.0176	36.1529	35.2472	28.4952	29.2833	34.0858	28.673	29.22	31.4407	31.9427	34.163	31.3474	27.3499	26.4245	35.8991	33.1467	30.143
Brpf1	11.4645	12.9382	14.6571	16.9689	11.5742	11.8625	14.9097	13.8262	13.7334	15.0174	14.5039	11.4403	11.3794	9.87764	11.0693	11.7117	13.7079	14.6877	16.1357	15.3534	11.2567	9.5473	16.1865	12.5028	14.4937
Brpf3	14.9942	17.0806	19.2419	20.8338	15.148	15.8034	17.6295	16.9946	17.828	19.9516	19.2433	13.1646	14.7847	15.4362	16.0856	15.6265	18.4982	18.4763	21.4368	19.688	13.7656	12.332	19.1635	15.6077	19.4618
Brs3	0	0	0	0	0	0	0	0	0	0	0	0	0	0	0	0	0	0	0	0	0	0	0	0	0
Brsk1	0	0	0	0.022106	0	0	0	0	0	0	0.016157	0	0.036009	0.089912	0	0.02391	0	0	0.02108	0	0	0	0	0	0
Brsk2	0	0	0	0	0	0	0	0	0	0	0.013475	0	0	0	0	0	0	0	0	0	0	0	0	0	0
Brwd1	4.79033	6.70499	6.95577	6.63079	5.84213	4.42945	4.52822	5.00194	5.82018	8.05659	6.86131	4.74943	5.11897	4.49422	6.69534	5.95679	6.71894	6.07463	6.7607	6.9061	4.42854	4.01817	8.19863	6.42024	6.75781
Brwd3	29.927	33.5875	37.4902	42.265	31.9261	28.5392	31.3605	31.0862	26.5919	41.9588	38.7558	32.3409	27.6549	22.7916	32.4093	29.3074	39.8522	37.7246	40.1725	40.3713	27.8318	25.5055	43.3085	34.9342	38.0865
Bscl2	5.55686	5.62883	4.98467	5.10469	4.10059	5.55957	5.05081	5.55758	5.51372	5.25179	4.95303	5.37965	5.60484	7.27988	4.80321	4.32833	5.67189	5.18957	4.972	5.57921	4.42161	3.73272	5.65647	5.38001	6.47905
Bsdc1	15.7368	17.7031	18.351	18.3615	14.9172	16.9598	17.1319	17.0321	18.218	19.0618	18.1976	16.8538	16.8444	18.4926	16.5956	15.0988	19.0648	16.8178	18.3175	18.4364	16.3327	14.9309	18.1323	17.7647	18.904
Bsg	696.304	716.978	676.418	676.773	512.54	799.075	641.279	717.818	690.847	678.966	619.445	705.356	710.194	825.974	514.514	502.152	750.874	721.402	668.139	690.392	619.696	598.026	616.851	675.963	775.286
Bsn	0.015852	0.029824	0.05463	0.034605	0.0542165	0.009192	0.02532	0.016532	0.025895	0.029503	0.017671	0.0024095	0.040355	0.003196	0.033181	0.0239415	0.043063	0.021141	0.047675	0.039019	0.005792	0.019454	0.004062	0.024678	0.025428
Bsnd	0	0	0	0	0.073001	0	0	0	0	0	0	0	0	0	0	0	0	0	0	0	0	0	0	0	0
Bsph1	0	0	0	0	0	0	0	0	0	0	0	0	0	0	0	0	0	0	0	0	0	0	0.270784	0	0
Bspry	0	0	0	0	0	0	0	0	0	0	0	0	0	0	0	0.0089645	0	0	0	0	0	0	0	0	0
Bst1	0	0	0	0.066902	0.0159015	0	0	0	0	0.091636	0	0	0	0	0	0.0360055	0.073329	0	0	0.076702	0	0.030151	0	0.076241	0
Bst2	621.824	692.192	616.807	646.504	471.161	722.283	860.379	846.936	661.794	692.94	568.176	643.924	661.963	723.812	479.494	467.912	618.718	664.684	623.522	628.626	588.637	567.663	664.041	673.243	716.792
Bsx	0	0.068911	0	0	0	0	0	0	0	0	0	0	0	0	0	0	0.139406	0	0	0	0	0	0	0	0
Btaf1	14.9186	18.446	21.1733	21.3122	16.5254	14.1492	16.4273	17.6927	17.7409	23.4082	22.25	15.3013	14.8582	13.059	18.0243	15.8216	20.8622	19.9004	22.2698	21.8744	13.5819	12.6084	24.5044	20.0787	18.7621
Btbd1	70.5242	84.4879	78.011	72.5912	75.846	73.2042	61.258	68.5111	72.9016	82.7192	71.0848	68.9384	72.1028	78.7075	71.64	76.9795	79.4422	73.1143	71.7104	73.9794	70.4428	66.8328	78.8667	85.8791	72.5205
Btbd10	13.4643	14.7036	16.5878	15.2277	14.392	13.0678	15.7643	13.664	15.7298	16.001	15.5498	14.9757	13.8383	12.9955	14.3508	13.7546	14.6349	15.8164	16.1149	17.615	14.2962	13.6638	16.5411	15.0625	13.4472
Btbd11	0	0	0	0	0	0	0	0	0.012425	0	0.015021	0	0	0	0	0	0.012027	0.011771	0	0	0	0	0.013632	0	0
Btbd16	1.74473	2.16062	1.45651	1.35412	1.46272	2.43818	1.39827	1.81741	1.96934	1.4997	1.19823	1.67345	2.73714	2.31191	1.56403	1.68409	1.27579	1.33576	1.25701	1.87441	2.01482	1.80511	2.34111	1.93079	1.44945
Btbd17	0	0	0	0	0	0	0	0	0	0	0	0	0	0	0	0	0	0	0	0	0	0	0	0	0
Btbd18	0.054801	0.069253	0.125096	0.043387	0.128202	0.031759	0.048804	0.045763	0.076807	0.073317	0.092907	0.0383715	0.175083	0.011028	0.063433	0.0878875	0.136293	0.084876	0.072116	0.026807	0.020081	0.067422	0.014045	0.03675	0.087105
Btbd19	3.80711	4.66676	3.6032	3.30127	2.80104	4.32228	3.93752	3.86739	4.37145	2.6094	3.95331	2.73373	3.80646	4.1671	2.95445	3.06013	4.4005	3.64517	3.78371	3.19104	3.30407	2.90583	3.7786	4.26475	3.74337
Btbd2	68.0289	77.2818	67.7172	73.9991	63.5181	71.5492	66.3025	69.89	77.7233	76.3915	65.0317	60.9423	68.1596	76.5228	61.2845	65.7949	74.1959	71.0748	68.491	72.7384	64.5529	62.2625	70.4478	76.8948	81.5413
Btbd3	12.471	14.5174	14.7629	14.838	13.3328	13.4518	11.612	14.0752	13.9897	15.8506	14.924	13.0038	12.6238	12.2079	12.8927	12.7523	14.3417	13.9095	15.2296	14.6408	13.1973	12.2512	15.861	15.5203	14.9579
Btbd6	43.6361	46.7095	45.6995	46.7713	46.0655	42.0644	47.3676	45.0791	48.7803	49.2155	46.9016	38.8032	41.5013	44.0192	43.9415	46.6563	41.6157	45.1164	46.5084	44.3654	41.024	42.32	46.9511	48.5903	47.187
Btbd7	15.0246	18.3488	18.4604	19.1264	15.6692	15.0963	11.6864	14.9842	15.7267	20.1824	21.1324	12.9057	14.9434	13.7853	14.8359	14.2323	18.814	16.0474	19.0323	16.3435	13.3616	12.493	20.7828	19.8528	17.7891
Btbd9	40.8368	45.1816	41.9749	44.5317	38.048	41.3011	38.5658	42.7768	42.5968	46.4678	44.1897	38.9965	37.6146	43.6421	36.7867	35.5371	43.6334	42.0961	44.7985	43.6465	40.8542	36.1189	43.9014	45.0577	43.0031
Btc	0	0.019707	0	0	0	0	0	0.019418	0	0	0	0	0	0	0	0	0	0	0	0	0	0	0	0	0
Btd	9.25479	11.478	9.59927	10.7079	6.93722	11.539	8.68356	11.4363	11.8911	11.0727	10.7603	10.1632	10.1232	13.1501	6.68118	6.21524	9.7935	9.27718	10.4064	9.4262	8.59682	8.31156	10.1289	11.106	12.8018
Btf3	994.745	934.311	982.371	1003.78	848.116	1018.18	1075.2	1055.86	1005.66	955.751	961.428	1082.93	996.371	968.824	863.431	837.456	1054.18	1042.57	1030.5	1046.37	1007.23	987.991	983.213	895.855	933.746
Btf3l4	103.423	94.8955	102.227	97.7177	105.941	96.9534	101.696	100.165	99.3205	93.5821	107.159	106.79	98.5459	101.627	100.644	103.073	100.52	92.9855	101.832	93.4716	103.617	105.862	92.823	100.776	92.6391
Btg1	203.5	195.398	177.242	183.381	138.53	216.94	116.993	185.901	170.224	205.495	174.884	147.044	183.631	234.441	145.501	158.873	156.954	159.657	174.305	142.711	155.783	150.711	164.664	241.253	158.957
Btg2	11.2224	11.1484	13.3912	12.6445	14.5383	12.8741	10.1892	11.7387	13.5648	10.6686	13.8132	15.6477	20.9776	9.81284	14.2609	17.3478	14.728	12.9585	12.9318	13.0992	19.3945	16.7949	8.77599	10.8702	14.1021
Btg3	0	0	0	0	0	0	0	0	0.038403	0	0.024108	0.065175	0	0	0	0	0.036946	0	0	0	0	0	0	0	0
Btg4	0.260845	0.339733	0.142563	0.202212	0.299482	0.200042	0.283485	0.10867	0.363583	0.071432	0.353966	0.0805565	0.168602	0.15426	0.408418	0.244436	0.289963	0.33487	0.243511	0.489257	0.335503	0.276536	0.06618	0.118995	0.168029
Btk	0	0	0.098827	0.062039	0.039783	0.020251	0.037565	0	0	0.113038	0.045208	0	0.016824	0.021028	0.072322	0.027429	0	0.16132	0.039421	0.050839	0.077021	0	0.026849	0.023591	0.023518
Btla	0.056094	0	0	0	0	0	0	0	0	0	0.042554	0	0	0	0.062534	0	0	0	0.157001	0.065497	0	0	0	0	0
Btn1a1	0.032277	0.033986	0.030707	0.063893	0.0458055	0.062355	0.028742	0.022462	0.025133	0.014393	0.053185	0.008212	0.060151	0.021654	0.037367	0.045882	0.085147	0.059523	0.040454	0.039481	0.039424	0.047273	0.027575	0.012024	0.048874
Btnl10	0.438205	0.449657	1.477	0.656706	2.12741	0.35373	0.349163	0.62878	0.59064	0.442933	0.542426	0.287838	0.640066	0.491702	2.22742	1.96996	0.946779	1.52632	0.491785	0.772373	0.335292	0.36152	0.961057	0.554664	0.972811
Btnl2	0	0	0	0	0	0	0	0	0	0	0	0	0	0	0	0	0	0	0	0	0	0	0	0	0
Btrc	11.1187	13.3775	12.0275	11.3716	8.95433	11.0643	10.1098	11.0552	10.7999	12.1314	12.6864	11.3847	10.7629	11.9252	8.33572	9.28165	12.5444	12.1468	11.788	11.8047	11.5828	9.35541	12.5814	14.6384	11.1388
Bub1	25.9962	35.8237	32.4248	32.5255	25.1588	26.9232	28.3184	30.8602	34.2259	36.4245	31.352	31.5738	28.8965	30.3259	24.5597	24.0211	33.2233	33.1509	32.2472	34.5209	29.4841	27.7289	37.8815	31.1151	31.9504
Bub1b	45.9736	57.4686	53.289	57.7631	45.0951	48.7422	50.1358	51.3404	57.7581	65.2116	55.3979	55.6819	48.2503	46.4618	41.7431	41.8492	55.4017	59.3636	58.5584	60.1642	50.1618	45.7648	63.8761	55.9736	57.0152
Bub3	95.4757	101.633	97.3823	101.237	76.8241	92.0231	96.2398	96.7813	101.859	107.631	99.2383	99.8229	87.8549	91.8547	75.481	74.7125	97.6759	103.344	103.798	106.506	89.5468	88.5406	105.91	99.1607	95.9191
Bud13	21.0285	25.3772	26.8332	25.945	20.493	22.5458	23.423	24.8896	25.7985	25.9978	23.5317	21.9826	21.9924	23.4312	21.9652	21.1601	25.4198	25.3501	25.8005	27.1907	21.4151	19.4034	27.2012	25.3241	26.2257
Bud31	154.666	140.122	147.743	157.852	131.514	153.773	168.636	171.224	155.437	141.324	155.534	167.327	156.837	156.292	133.621	137.438	144.938	150.155	160.721	148.838	162.005	154.683	147.861	133.092	132.152
Bves	0	0	0	0	0	0	0	0	0	0	0	0	0	0	0	0	0	0	0	0	0	0	0	0	0
Bysl	5.63321	6.2124	6.46861	5.00229	4.31697	5.34641	6.11775	5.7009	5.97711	6.39045	6.04305	5.45212	5.38663	4.58806	4.17782	5.12535	5.35873	6.74367	6.51771	5.38044	4.35972	4.72282	6.85817	5.77518	6.28637
Bystin	0	0	0	0	0.0265045	0	0	0	0	0.162197	0	0	0	0	0	0.029786	0	0	0	0	0	0	0	0	0
Bzw1	77.5114	73.4735	81.1351	81.4426	72.8144	74.3523	74.4181	79.2271	78.0838	75.4885	80.0918	79.6724	75.8004	71.0631	69.7915	71.7433	76.869	79.9695	79.481	76.4165	77.4541	73.5676	74.7466	77.6919	70.9928
Bzw2	172.627	175.545	189.835	176.196	165.08	168.801	176.142	181.544	172.561	180.456	175.828	184.282	180.5	166.477	150.174	155.013	187.418	202.679	181.314	203.855	176.844	171.654	196.1	166.162	177.34
C1d	47.7031	43.5003	46.9521	40.3162	45.1869	37.9056	41.1137	41.3984	43.1842	44.4244	44.6517	50.0402	46.2027	37.8192	42.6725	46.1404	39.3497	39.4689	43.8377	41.9074	44.8415	45.6145	48.4449	45.226	34.3158
C1galt1	27.6982	29.6856	31.0879	34.0085	29.9579	25.9082	24.9901	25.7941	28.3595	34.163	30.9733	29.6314	27.3955	25.2332	29.1761	29.1502	29.2365	28.8563	30.9518	30.1327	27.752	27.5747	37.0082	32.6729	28.7355
C1galt1c1	56.2007	61.8584	58.2495	62.9241	49.0587	60.4689	62.5929	62.3402	74.0746	65.4541	66.0256	79.8086	69.3124	57.284	51.052	47.2324	56.9362	58.947	63.2297	60.088	68.5039	69.9809	65.1161	62.6997	54.0088
C1galt1c1l	0	0	0	0	0	0	0	0	0	0	0	0	0	0	0	0	0	0	0	0	0	0	0	0	0
C1qa	0	0	0	0	0	0	0	0	0	0	0	0	0	0	0	0	0	0	0	0	0	0	0	0	0
C1qb	0	0	0	0	0	0	0	0	0	0	0	0	0	0	0	0	0	0	0	0	0	0	0	0	0
C1qbp	127.203	117.492	128.304	129.286	99.7669	127.441	138.209	134.654	123.977	131.348	144.079	133.54	127.766	114.63	112.372	106.061	124.425	131.316	133.711	142.306	138.467	126.478	137.615	117.591	105.553
C1qc	0	0	0	0	0	0	0	0	0	0	0	0	0	0	0	0	0	0	0	0	0	0	0	0	0
C1ql1	0.033099	0	0	0	0	0	0	0	0.038544	0	0	0.0654165	0	0.032935	0	0	0	0	0	0	0	0	0	0	0
C1ql2	0.07197	0.079199	0	0	0	0	0	0	0	0	0	0	0	0	0	0.0371955	0	0	0	0	0	0	0	0	0
C1ql3	0.298051	0.34625	0.211721	0.323802	0.228026	0.445898	0.186101	0.2955	0.173965	0.159853	0.349505	0.306571	0.285985	0.433989	0.206308	0.207903	0.235478	0.361525	0.279975	0.163348	0.259456	0.248954	0.30525	0.333761	0.26923
C1ql4	0	0	0.021507	0	0	0	0	0	0	0	0	0	0	0	0	0	0	0	0	0.027661	0	0	0.029261	0	0
C1qtnf1	2.40352	1.73966	1.96432	2.1839	1.48882	2.14491	1.68129	2.11837	2.13088	1.86484	1.30434	2.12218	1.79916	2.17725	1.46755	1.47744	2.23594	2.01271	2.1724	1.72708	1.83736	1.64171	1.98027	1.56314	2.21163
C1qtnf2	0	0	0	0	0	0	0	0	0	0	0	0	0	0	0	0	0	0	0	0	0	0	0	0	0
C1qtnf3	0.113218	0.119369	0.119444	0.174148	0.134484	0.08503	0.044842	0.106414	0.235034	0.134764	0.187077	0.15137	0.120627	0.025295	0.218119	0.175641	0.170541	0.138983	0.189143	0.061433	0.126778	0.099516	0.225593	0.084427	0.228002
C1qtnf4	167.48	150.553	125.442	149.351	114.448	182.256	182.248	174.043	142.244	153.037	140.101	144.147	141.847	176.146	110.005	115.915	147.052	156.99	154.895	148.832	125.009	122.229	131.644	143.41	173.15
C1qtnf5	12.3649	11.4395	11.521	12.3467	8.21098	14.5108	13.1955	15.161	11.9625	13.2185	13.0596	14.222	14.9023	12.75	7.91764	7.88452	12.6622	11.6451	13.2299	11.0924	12.3619	10.8644	10.6955	14.8308	11.8702
C1qtnf6	0.021143	0	0.030177	0.020928	0.034623	0.051058	0.009413	0.033105	0.074086	0	0.022389	0.0080685	0.016885	0.021278	0.01224	0.0111695	0.011953	0.046795	0.029812	0	0.009684	0.018579	0.040643	0	0.036026
C1qtnf7	0	0	0	0	0	0	0	0	0	0	0	0	0	0	0	0	0	0	0	0	0	0	0	0	0
C1qtnf9b-as1	0	0	0	0	0	0	0.356202	0.745711	0	0	0.323527	0	0.273482	0.332362	0	0	0	0	0	0	0	0	0	0	0
C1r	238.013	279.15	243.043	337.738	148.063	298.316	239.995	318.462	336.127	287.412	287.322	305.62	287.117	237.783	159.81	141.652	293.417	281.783	309.214	294.082	259.624	227.397	270.702	254.304	300.184
C1rl	4.34417	5.11404	4.56042	5.2767	2.81081	4.80226	4.08403	4.73284	5.67097	5.60758	5.27585	4.8118	4.65852	5.51258	3.06514	3.18375	5.03604	5.19583	5.25271	5.38139	4.11508	3.49684	4.37793	4.48616	5.83494
C1s	70.3521	80.373	70.1612	89.7003	49.0175	80.7702	89.6384	93.9118	92.8963	86.0769	75.5891	99.5353	86.929	54.7843	48.5291	41.7921	75.5511	78.4589	88.6733	83.1867	87.0967	78.3044	85.5973	75.1883	76.06
C2	0.172031	0.165254	0.148007	0.231598	0.188875	0.271669	0.195357	0.212169	0.164291	0.230757	0.200289	0	0.10006	0.266882	0.126216	0.166282	0.229396	0.155112	0.117511	0.057097	0.171975	0.137518	0.180157	0.087596	0.158765
C2cd2	14.1706	16.0604	17.3924	18.7667	14.2362	15.6014	13.0654	15.1961	18.5523	20.4195	17.9817	16.273	15.0397	14.0768	14.8168	12.7226	16.442	18.2302	18.8895	17.1136	14.0248	13.086	18.9055	16.2369	17.4226
C2cd2l	12.6196	14.3906	14.2868	14.9638	11.0628	14.5963	12.01	12.5517	14.8203	14.1138	14.1231	11.7752	12.3535	13.538	11.7422	11.346	13.4857	13.6834	14.697	14.2405	11.167	10.9179	15.3167	13.9146	16.6804
C2cd3	4.85694	5.99884	6.43823	6.84685	4.93669	5.3556	5.0548	5.73419	5.80858	7.35442	6.92925	5.22442	4.81721	4.92201	5.15444	5.13809	6.41881	6.38359	7.07742	6.71739	4.69711	4.2321	7.69172	6.19364	6.79865
C2cd4a	0	0	0	0	0	0	0	0	0	0	0	0	0	0	0	0	0	0	0	0	0	0	0	0	0
C2cd4c	0	0	0	0	0	0	0	0	0	0	0	0	0	0	0	0	0	0	0	0	0	0	0	0	0
C2cd5	19.9669	26.2677	23.4303	25.429	18.4899	19.2974	19.2361	20.3688	22.1132	26.4954	25.9255	19.2771	19.9937	20.9981	20.2588	19.4171	23.4354	23.4402	24.2484	24.0278	18.097	17.1189	27.6591	24.9314	23.1736
C3	2.59681	2.02418	3.04672	5.02958	2.09852	2.52437	3.32688	4.0864	4.38885	3.12586	3.33219	4.83817	3.80191	0.773861	1.91362	1.67666	3.40844	3.50729	4.40323	4.21262	3.6398	3.20007	3.13738	1.49496	4.10449
C3ar1	1.92675	2.49953	2.8252	2.90046	2.36274	2.12937	2.0121	2.00968	3.24497	2.13456	2.96432	2.55227	2.22549	1.87852	2.68176	2.35115	2.53141	2.47447	2.6123	2.72473	2.14553	1.9244	2.81191	1.70596	2.74381
C4bpb	0.665783	0.492957	0.766377	0.648615	0.608858	0.199835	0.357312	0.130092	0.242014	0.283187	0.47662	0.324715	0.486889	0.206147	0.563339	0.465265	0.74331	0.493865	0.428066	0.345129	0.343815	0.367122	0.370462	0.283264	0.236162
C5ar1	0.043803	0.047252	0	0	0.176475	0.042055	0.039536	0	0	0.11939	0.032582	0.0866175	0.07062	0.043354	0.098657	0.114645	0	0.094357	0	0.051786	0	0.193286	0.167044	0.049751	0.047553
C5ar2	0.589024	0.721833	0.829957	0.668565	0.459276	0.676887	0.385161	0.803526	0.449119	0.640667	0.521446	0.280341	0.526464	0.747814	0.623171	0.466806	0.6627	0.5461	0.701362	0.574764	0.311557	0.338958	0.636839	0.713024	0.759237
C6	0.412026	0.421752	0.425114	0.45417	0.318447	0.386543	0.367056	0.405497	0.233716	0.709058	0.424634	0.424899	0.564286	0.402571	0.285957	0.354283	0.119734	0.403454	0.564261	0.417144	0.366681	0.289697	0.527877	0.368552	0.360457
C7	0.118798	0.188143	0.148151	0.211195	0.219331	0.128124	0.052166	0.085004	0.162556	0.27671	0.173363	0.100775	0.136332	0.107531	0.10534	0.158002	0.1204	0.163975	0.248371	0.125204	0.082016	0.079224	0.147065	0.209953	0.151221
C8a	0	0	0	0	0	0	0	0	0	0	0	0	0	0	0	0	0	0	0	0	0	0	0	0	0
C8b	0	0	0	0	0	0	0	0	0.032647	0	0	0	0	0	0	0	0	0	0	0	0	0	0	0	0
C8g	0.174554	0.360426	0.301583	0.269648	0.274286	0.313333	0.433283	0.224265	0.433482	0.372703	0.461075	0.365404	0.350643	0.452981	0.22451	0.451349	0.439546	0.305816	0.274457	0.451144	0.40172	0.354261	0.282088	0.314876	0.656399
C9	0	0	0	0	0.0232625	0	0	0	0	0	0.01826	0	0	0	0	0	0	0	0	0	0	0	0	0	0
Ca1	0	0	0	0	0	0	0	0	0	0	0.056701	0	0	0	0	0	0	0	0	0	0	0	0	0	0
Ca10	0	0	0	0	0	0	0	0	0	0	0	0	0	0	0	0	0	0	0	0	0	0	0	0	0
Ca11	0.031329	0	0.029162	0.061364	0.01397	0.030148	0.112533	0.065334	0	0.042396	0.11422	0	0.050333	0	0	0.066705	0.105372	0.102257	0	0	0	0.027604	0.079893	0.035366	0.034587
Ca12	0	0	0	0	0	0	0	0.091398	0	0	0	0	0	0	0	0.029507	0	0	0	0	0	0	0	0	0
Ca13	6.31308	6.63776	5.64708	7.28444	5.50948	5.9577	6.23767	7.54824	6.91029	6.81959	7.17727	6.35261	6.44209	6.38217	5.45707	5.7683	6.57494	6.56362	7.38748	6.95423	5.85982	5.8069	7.47081	7.04889	5.85283
Ca14	0.01625	0.068716	0.169061	0.09623	0.0827305	0.047062	0.101522	0.135664	0.094833	0.087221	0.104194	0.133543	0.103989	0.097845	0.056178	0.0958165	0.348288	0.071597	0.076341	0.079054	0.119136	0.085742	0.041614	0.036419	0.12827
Ca2	0	0	0	0	0	0	0	0	0	0	0	0	0	0	0	0	0	0	0	0	0	0	0	0	0
Ca3	21.9246	42.5436	11.553	17.2711	12.9583	25.5518	15.0583	18.968	17.7184	38.4978	16.7493	12.6293	12.5473	5.00911	12.7223	15.2323	14.1745	13.598	17.1597	14.9958	15.6441	12.6432	26.9064	59.2436	15.5622
Ca4	4.70498	4.18803	5.74434	5.47238	4.96265	4.46316	6.04794	6.05584	5.37667	4.87258	5.98795	5.1592	3.93649	2.37646	5.43003	4.71923	5.34423	6.18644	5.90061	6.2184	4.36564	4.66498	5.03043	2.59669	4.56627
Ca5a	0	0	0.046746	0	0.022281	0	0.046419	0	0.059563	0	0	0	0	0	0	0.0261195	0	0	0	0.12032	0.047102	0.090583	0	0.116897	0.110223
Ca5b	94.9217	107.4	101.223	100.369	90.6851	100.048	81.7174	96.8303	97.3421	100.381	103.393	93.0922	110.045	108.262	98.2307	99.9497	103.607	96.1522	102.102	99.6493	102.545	98.7345	96.8876	103.866	103.885
Ca6	0.147492	0	0.044922	0	0.0223915	0	0.044473	0.102428	0	0	0	0.037927	0	0	0	0	0	0	0	0	0	0.043418	0.062414	0.055988	0.052993
Ca7	0	0	0	0	0	0	0	0	0	0	0	0	0	0	0	0	0	0	0.053328	0	0	0	0	0	0
Ca9	3.96779	4.22689	4.41413	3.92821	2.85761	3.76845	3.08311	3.0372	3.74482	4.04823	3.17038	4.17856	3.52833	4.19401	3.34408	3.5415	3.70548	3.2843	3.29361	3.40603	3.30809	3.49087	3.44164	4.16312	5.11975
Caap1	15.6032	17.9632	20.2539	19.6969	17.0996	16.4962	16.7347	16.795	19.0853	20.7463	18.2905	17.3049	15.3381	16.5013	17.3546	18.2743	18.2946	17.0574	20.2334	18.9377	14.9888	14.922	21.4754	17.986	14.8624
Cab39	20.3771	23.107	23.3685	23.2732	19.2033	20.4926	19.2908	21.2218	22.7346	23.8927	21.0968	20.9425	21.4433	21.1701	20.3884	19.9566	22.77	21.8824	24.0591	23.2428	21.4234	18.7188	25.2222	23.5929	21.5477
Cab39l	22.4294	25.5157	22.2292	22.771	20.8673	22.7463	20.9181	22.4894	22.7099	23.5902	21.1344	22.3723	24.9307	25.758	21.4877	22.5687	21.9979	22.2785	21.4276	21.5801	23.0325	23.301	23.8424	27.4841	21.4396
Cabin1	15.7937	17.6474	20.3899	21.1843	15.7768	16.7904	17.2004	17.8693	17.7456	21.5252	19.5986	14.8065	15.3022	15.0345	15.7517	15.8311	19.5132	19.5263	20.9388	20.8379	14.5193	13.1818	21.1115	17.2924	21.8131
Cables1	3.86052	4.68472	4.50622	5.58628	3.86213	3.64436	4.95755	4.24132	4.38008	5.58964	5.65485	5.14711	4.70625	3.85561	3.67772	3.73384	3.99091	4.19118	4.97128	5.20704	3.75261	4.35076	4.66619	5.30208	4.00816
Cables2	75.8585	73.225	74.9844	90.9182	61.515	80.7984	79.596	83.1882	80.512	79.2009	91.3849	64.5496	62.0407	69.4847	66.7515	64.1135	64.1655	69.7339	96.1714	74.4583	64.623	55.7542	76.9715	83.4339	72.597
Cabp1	0.02355	0.025028	0.044202	0.046311	0.0434405	0.020298	0.063241	0	0.098229	0	0.135703	0.046524	0.056628	0.084307	0.026971	0.0114155	0	0.023099	0	0.028425	0.043185	0.037052	0	0	0.052551
Cabp2	0.484437	0.4286	0	0.105493	0.0646275	0.212218	0.103492	0.166994	0.36846	1.34441	0.48176	0.074948	0.181922	0	0.166142	0.0557825	0.337369	0.158569	0.148943	0.169131	0	0.099358	0	0.393485	0
Cabp5	0	0	0	0	0	0.143428	0	0	0	0	0	0	0	0	0	0	0	0	0	0	0	0	0	0	0
Cabp7	0	0	0	0	0	0	0	0	0	0	0	0	0	0	0	0	0	0	0	0	0	0	0	0	0
Cabs1	0	0	0	0	0	0	0	0	0	0	0	0	0	0	0	0	0	0	0	0	0	0	0	0	0
Cabyr	1.02647	1.32146	1.93358	1.99989	1.81361	0.914324	1.02257	1.29719	1.76286	2.30808	2.06067	1.10388	1.05767	1.34995	2.44371	2.06593	1.68555	1.07714	1.37422	1.68059	0.995667	1.03481	1.87105	1.62045	1.67962
Cacfd1	6.41051	6.87999	6.12837	6.2153	5.66287	6.74654	5.80874	5.84793	7.86153	6.28476	7.2271	6.36513	6.242	6.19951	5.24932	5.82508	6.32074	6.05692	6.26183	6.01636	6.64496	6.06389	5.85119	6.55173	6.50319
Cachd1	6.92838	10.3566	9.94162	9.65535	6.64478	8.76575	7.9315	9.0778	9.84217	10.4152	10.3711	6.50612	8.30957	7.98375	6.90866	6.39516	10.5318	9.66637	9.90386	10.3798	6.56221	6.44807	11.059	8.64363	10.3811
Cacna1a	0	0	0	0	0	0	0.005898	0	0.007753	0	0.004656	0.005058	0	0.013381	0	0	0.007514	0	0	0	0	0.005827	0	0.0074	0
Cacna1b	0.341674	0.09836	0.273212	0.292758	0.297004	0.113093	0.192735	0.321831	0.492975	0.891156	0.226586	0.342315	0.614101	0.18761	0.090543	0.212997	0.088306	0.155754	0.260994	0.038288	0.213609	0.150763	0.282447	0.087058	0.160133
Cacna1c	8.33672	11.6099	12.2193	14.9567	9.72378	9.91739	9.17861	11.6831	13.0114	13.7229	12.7627	8.98215	10.576	8.4903	12.153	10.586	12.7209	13.2538	12.8451	12.7869	8.29045	8.67019	12.1778	11.4442	14.9367
Cacna1d	0	0	0.005597	0.005807	0.0028315	0	0.015604	0.006111	0.013681	0	0	0.004461	0	0.005904	0.006804	0.0063255	0.01326	0.006502	0.005506	0.007196	0.005359	0	0	0	0.006692
Cacna1e	0.005529	0	0	0	0	0	0	0	0	0	0	0	0.00441	0	0	0	0	0	0	0	0	0	0	0	0
Cacna1f	0	0.019771	0	0	0.0180915	0.006076	0	0.006556	0.029354	0	0.008808	0.0171815	0.005009	0.006339	0.021891	0.0033325	0.078233	0.006981	0.005912	0.02315	0.0115	0.022059	0.0242	0.014004	0.007176
Cacna1g	2.65593	3.37433	2.92114	4.15159	2.41498	2.74927	2.67771	2.80139	3.88624	3.35806	3.95194	2.44807	2.39176	2.93798	2.50124	2.31471	3.76172	3.45831	3.74316	3.48014	2.20459	1.91762	3.43765	3.08093	4.34532
Cacna1h	0	0	0	0	0.002634	0	0	0	0	0.007257	0	0	0	0	0.006328	0.002888	0	0.006047	0	0	0	0	0	0	0
Cacna1i	0.077369	0.403351	0.471584	0.328242	0.223482	0.462959	0.04617	0.098621	0.160311	0.301045	0.14808	0.0196725	0.227235	0.188549	0.355306	0.408356	0.232081	0.420323	0.209261	0.19674	0.118133	0.249572	0.241474	0.348082	0.27973
Cacna1s	0	0.011139	0.039222	0.050394	0.0477215	0	0	0.065324	0	0.027255	0.072616	0.214726	0.05848	0.010648	0.023275	0.033379	0.069573	0.023418	0.028966	0	0.018578	0.04496	0	0	0.034733
Cacna2d1	6.12381	7.12279	7.33024	8.27268	5.2442	7.01053	4.65545	6.8793	7.35374	9.89702	7.89342	6.83744	6.78134	6.88977	5.71456	5.2658	7.59482	7.12951	8.15877	6.72697	5.91741	5.40154	8.74818	8.60428	7.3095
Cacna2d2	0.504153	0.696983	0.620929	0.796834	0.625965	0.60312	0.419866	0.501255	0.73517	0.42979	0.505986	0.521461	0.698337	0.684913	0.766327	0.772056	0.789732	0.500468	0.555999	0.610663	0.484744	0.46054	0.564919	0.513845	0.90678
Cacna2d3	0	0	0	0	0.010236	0	0.009713	0	0.012739	0	0.015408	0	0.008711	0.010975	0	0	0.123301	0	0	0	0	0	0	0.02438	0
Cacna2d4	0	0	0	0	0	0	0	0	0	0	0	0	0	0	0	0	0	0	0	0	0	0	0	0	0
Cacnb1	0	0	0.029236	0	0.014659	0	0	0.032753	0	0	0.045814	0	0	0	0	0.016286	0	0	0.029426	0	0	0	0	0	0.069348
Cacnb2	0	0	0	0	0	0	0	0	0	0	0	0	0.008827	0	0	0	0	0	0	0	0	0	0	0	0
Cacnb3	16.3018	17.1789	17.283	19.3737	16.8336	16.2618	16.8855	16.5977	19.8172	19.5563	18.2821	15.4756	14.0957	16.1332	17.8774	16.8633	17.482	17.7692	19.071	18.753	14.6115	14.156	19.0054	16.395	19.7579
Cacnb4	2.801	3.85516	2.69884	3.28802	2.89888	2.93574	1.86949	2.27062	2.23573	2.92963	4.06707	1.51659	2.46693	3.32204	2.81246	3.06332	2.85937	2.76317	2.67773	2.83084	2.11308	1.89011	3.02284	3.00516	3.2366
Cacng1	0	0	0	0	0	0	0	0	0	0	0	0	0	0	0	0	0	0	0	0	0	0	0	0	0
Cacng2	0	0	0.068181	0	0	0	0	0	0	0	0	0	0	0	0	0	0	0	0	0	0.141174	0	0	0	0
Cacng3	0	0	0	0	0	0	0	0	0	0	0	0	0	0	0	0	0	0	0	0	0	0	0	0	0
Cacng4	0	0	0.029734	0.010309	0.014555	0.01006	0.027818	0	0	0.013929	0.029402	0	0.024951	0.020964	0	0.0167105	0.153086	0.023053	0.01958	0	0.03816	0.027454	0	0	0.023666
Cacng5	0	0.073634	0	0	0	0	0	0	0	0	0	0	0	0	0	0	0	0	0	0	0	0	0	0	0
Cacng6	0	0	0	0	0	0	0	0	0	0	0	0	0	0	0	0	0	0	0	0	0	0	0	0	0
Cacng7	0	0	0	0	0	0	0	0	0	0	0	0	0	0	0	0	0	0	0	0	0	0	0	0	0
Cactin	26.8478	26.8248	29.6677	33.0014	26.2425	28.5882	35.6683	29.3937	30.7488	31.588	26.0347	24.7829	24.215	23.6624	26.1374	26.0277	33.0981	33.2095	32.2707	35.2952	24.1106	21.7204	30.6986	26.7066	33.4096
Cacul1	31.3845	33.6681	37.6517	39.774	34.1453	32.8147	30.985	34.3662	34.6846	37.9109	39.2265	31.1833	30.9482	30.0605	35.7221	33.9005	35.7443	37.7152	38.2827	37.8244	29.5043	28.0332	38.007	34.4963	33.7561
Cacybp	337.163	330.548	381.464	326.333	407.275	318.645	374.561	357.948	339.182	345.451	335.078	377.505	358.083	290.705	390.29	387.98	337.534	346.675	341.939	347.241	383.923	390.945	365.815	322.952	285.745
Cad	31.3735	37.339	47.0857	48.8919	34.7414	35.2695	35.3857	40.0038	38.9694	53.5422	47.1493	33.4852	32.0308	29.8256	34.4683	35.5357	44.3428	44.7149	49.5339	49.7556	32.8939	27.1244	52.3285	41.9986	48.6433
Cadm2	0	0.021624	0.019203	0	0.009665	0.019664	0	0.06383	0	0	0.014617	0.015607	0	0.08169	0	0.0331935	0	0.022387	0.038278	0	0	0	0	0	0
Cadm3	0	0	0	0	0	0	0	0	0	0	0	0	0	0	0	0	0	0	0	0	0	0	0	0	0
Cadps	1.35211	1.36938	1.60256	2.0141	1.22053	1.4096	1.334	1.77947	1.6564	1.93753	2.19616	1.44822	1.63503	1.12295	1.1219	1.11706	1.55809	1.47199	1.97278	1.38697	1.45604	1.31018	1.91245	1.38113	1.55972
Cadps2	0	0	0	0	0	0	0	0	0	0	0	0	0	0	0	0	0.012289	0	0	0	0	0	0	0	0
Cage1	0.935664	0.9727	1.72414	1.08947	1.79133	0.984492	1.07235	1.12831	1.14398	1.01646	1.03329	1.05779	1.2545	1.00023	2.34926	1.90294	1.25176	1.78218	1.09968	1.32341	1.21669	1.01008	1.33422	0.849396	1.50596
Calb1	0.072845	0	0.064983	0	0.0321555	0	0.066517	0	0	0	0.226805	0.200799	0.059138	0	0.080117	0	0	0	0	0.083614	0.067005	0	0	0	0
Calb2	0	0	0	0	0	0	0	0	0	0	0	0	0	0	0	0	0	0	0	0	0	0	0	0	0
Calcoco1	31.9027	35.9622	29.042	38.6206	24.1845	32.4477	29.9324	32.6538	38.7789	31.4332	38.6679	23.9465	31.1391	42.6725	22.7625	24.0064	35.1428	27.7109	32.4533	32.259	26.8107	25.1065	31.6852	37.8737	35.5298
Calcoco2	89.459	105.053	98.4848	99.4179	78.3398	93.6262	89.9973	92.6541	102.051	102.795	103.148	100.504	100.313	96.8091	77.4221	77.7409	97.8292	100.141	97.7088	99.4137	92.7238	89.08	101.706	104.168	92.3695
Calcr	0.1412	0.196412	0.101255	0.120178	0.150647	0.179568	0.006738	0.071191	0.123942	0.182111	0.185014	0.078512	0.107938	0.199814	0.184696	0.190656	0.188692	0.126078	0.132605	0.120879	0.117961	0.097917	0.184619	0.266732	0.158623
Calcrl	0.008164	0	0.04672	0.024264	0.003936	0.023667	0.021779	0.0426	0.009537	0.021814	0.045932	0	0.026064	0.016446	0.028438	0.0265735	0.052565	0.045257	0.036384	0.010011	0.022429	0.021514	0.073269	0.036435	0.01861
Cald1	97.585	99.2015	94.0609	109.229	81.5335	100.352	87.6623	100.644	102.534	107.091	102.807	111.939	103.025	86.1822	78.1216	78.9385	101.878	93.2905	107.268	99.4713	107.515	97.3233	103.63	106.701	91.5115
Calhm1	0.121995	0.350114	0.299873	0.515261	0.218254	0.312517	0.183281	0.720457	0.141923	0.442556	0.391238	0.142992	0.294759	0.161242	0.183652	0.296391	0.272505	0.351273	0.266251	0.289374	0.149321	0.107618	0.155194	0.276692	0.487644
Calhm2	5.3403	4.84981	4.72349	6.37939	4.00417	5.5802	5.20121	5.86237	7.13966	6.42756	5.68528	5.73119	4.68999	4.90679	4.03064	3.69358	5.72581	5.70801	5.95338	6.00686	5.14963	4.33873	5.28888	6.07394	5.24962
Calhm3	1.44122	1.55832	1.43375	1.49571	1.51919	1.46155	1.32602	1.80735	1.51055	1.28523	1.56349	1.31672	1.26454	1.715	1.37572	1.49567	1.52045	1.44927	1.34612	1.38331	1.06427	1.2694	1.67481	1.64373	2.16846
Calm1	142.219	138.195	139.598	132.927	127.299	138.445	127.927	130.843	127.866	141.914	122.127	139.184	145.333	127.447	119.351	120.059	129.266	137.476	132.402	139.108	144.357	137.451	146.684	153.168	128.483
Calm2	1032.26	1105.24	983.822	948.107	1202.82	988.783	914.779	975.928	1163.2	1019.08	981.422	1134.41	999.535	1023.79	1005.53	1083.73	940.771	944.334	888.493	969	1127.95	1135.47	1029.96	1111.85	856.46
Calm3	185.23	212.631	222.919	219.299	199.631	206.582	195.323	198.905	197.955	221.898	195.016	186.47	195.332	201.496	188.958	196.549	233.573	221.334	207.18	221.181	192.068	174.86	202.049	203.825	238.601
Calml3	0	0	0	0	0	0	0	0	0	0	0	0	0	0	0	0	0	0	0	0	0	0	0	0	0
Calml4	0	0.079533	0	0.138679	0	0	0.065966	0	0	0	0	0.0560905	0	0	0	0	0	0	0	0	0	0	0	0	0
Calml5	0	0	0	0	0	0	0	0	0	0	0	0	0	0	0	0	0	0	0	0	0	0	0	0	0
Calmodulin	2.62375	4.17212	6.74118	5.06693	8.79278	1.76449	1.31212	2.27364	5.16284	3.54778	4.00623	1.24545	3.29025	3.36232	7.51462	5.43831	6.04303	2.91037	3.54887	7.57222	2.30994	2.4222	4.64679	4.22739	7.14345
Caln1	0	0	0	0	0	0	0	0	0	0	0	0	0	0	0	0	0	0	0	0	0	0	0	0	0
Calr	1979.5	2233.94	1949.29	2250.98	1201.21	2218.46	1932.35	2114.65	2450.54	2377.4	1996.2	2504.54	2325.35	2347.74	1487.32	1333.03	2122.64	2070.06	2442.69	2053.52	2048.96	1843.52	2222.35	2295.14	1913.31
Calr3	8.59786	8.93046	9.05893	8.51641	7.35152	9.74605	8.03144	8.2825	10.8915	7.94522	8.57655	7.74389	9.69101	12.3563	7.43797	7.38337	10.9939	9.4932	8.01071	10.5795	6.71814	6.64614	8.33123	7.26128	10.9357
Calu	282.124	317.728	294.091	309.345	214.276	311.791	223.867	282.726	328.413	324.256	286.16	300.07	280.096	322.221	227.516	208.482	318.64	305.676	304.019	303.495	260.346	240.414	293.86	332.632	296.107
Caly	0	0	0	0	0	0	0	0	0	0	0	0	0	0	0	0.0895965	0	0	0	0	0	0	0	0	0
Camk1	56.095	53.6255	48.7249	49.3519	45.846	53.305	48.8974	52.8831	46.6184	51.0604	51.32	51.8363	55.9638	50.6163	42.1994	45.5133	50.7712	55.5052	47.7743	52.4401	54.0528	47.6339	50.8772	54.6666	52.4
Camk1d	0.031474	0	0	0.005202	0	0	0	0.010945	0.012252	0	0.033596	0	0.005104	0	0	0.00871	0	0.006526	0	0.019338	0.08278	0.013803	0	0	0
Camk1g	0	0	0	0	0	0	0	0	0	0	0	0	0	0	0	0	0	0	0	0	0	0	0.039842	0	0
Camk2a	0	0	0	0.119333	0	0.029305	0	0.031751	0	0.082368	0.022171	0	0	0.030338	0	0	0	0	0	0	0	0	0	0	0
Camk2b	0	0.020542	0.024405	0.136814	0.083606	0.050231	0.023364	0.054391	0	0.027587	0.075423	0.09149	0.104572	0.026037	0.0298	0.0140695	0.087886	0.02849	0.048896	0	0.023912	0.183669	0.033289	0.029358	0.173953
Camk2g	23.5353	27.6909	27.7526	30.2749	25.2051	24.7082	22.0096	25.1577	27.6478	29.5578	28.0731	23.2937	23.4728	26.5355	25.3893	24.5715	28.5343	27.8638	27.9236	29.5202	21.9361	19.9688	30.1981	27.2196	30.6731
Camk2n2	359.588	369.661	255.098	381.543	230.047	350.999	291.822	350.732	336.011	392.588	362.122	321.865	273.76	391.553	260.321	280.604	245.316	329.488	419.908	273.209	275.032	324.85	319.811	472.392	309.691
Camk4	0.028126	0.059983	0.026268	0.02759	0	0	0	0.029332	0.098324	0	0	0.021571	0.022573	0.028056	0.032088	0.014625	0.09472	0	0	0.067576	0	0.099085	0.179448	0	0.031185
Camkk1	3.42979	3.80529	4.14183	5.25244	5.17699	4.45706	3.35059	4.1585	4.54925	3.72842	5.197	3.06102	4.13981	3.58864	4.35929	4.4538	4.63321	3.58987	5.41033	4.1883	3.55487	4.0275	4.12772	3.4252	4.14435
Camkk2	8.28191	10.4763	10.046	9.98751	8.40482	8.56722	8.45404	8.91785	10.6414	10.5816	11.2066	9.65098	9.13115	8.14411	8.32056	8.18074	9.70044	10.0364	9.93664	9.75126	8.56686	7.79766	10.737	10.3395	10.1878
Camkmt	14.4276	12.703	13.0852	13.9776	13.9273	14.2682	12.6507	12.9851	14.243	13.9451	13.0977	13.4918	13.1924	14.2774	12.5664	12.2503	14.2441	13.0285	13.2031	14.2361	13.1212	12.4525	13.9384	13.2771	12.7298
Camkv	0	0	0.014871	0	0	0	0	0	0	0	0	0	0	0	0.018117	0	0	0	0.01476	0.038245	0	0	0	0	0
Camlg	52.5727	43.1251	56.1498	49.7306	51.3957	49.5773	55.6609	45.6382	47.5545	44.1225	52.3234	57.8251	52.4944	47.0527	58.8709	51.088	50.4593	53.3419	55.0277	57.2908	53.411	54.589	47.2348	43.7968	46.5657
Camp	0.414794	0.213348	0.75827	0.325037	0.556709	0.447407	0.97278	0.346365	0.549515	0.713759	0.766517	0.257742	0.240303	0.363604	0.894398	0.571534	0.417037	0.369181	0.560016	0.397014	0.24385	0.301828	1.37915	0.412903	0.354355
Camsap1	9.78575	11.4978	12.6954	11.9645	10.3461	9.84459	9.29515	10.4286	11.5775	12.9244	11.6201	9.88631	10.5597	9.50519	10.1942	9.62646	11.6288	11.4519	12.0073	11.8385	9.7775	8.59667	13.757	11.3862	12.0147
Camsap2	13.3869	16.9688	17.5285	18.8819	15.1286	15.1518	12.3225	15.3631	15.7722	20.7432	19.1	14.8308	14.5655	13.8484	14.4624	13.7017	17.3925	17.5597	18.8196	17.4418	13.9922	13.0756	20.7538	17.9618	17.0751
Camsap3	0.029626	0.051956	0.064477	0	0.0043645	0.018871	0.043158	0	0.045012	0.012589	0.020617	0.0072455	0.015761	0.009708	0.0334	0.010189	0.021847	0.021247	0.027032	0.02332	0.01795	0.017303	0.01198	0.021415	0.055662
Camta1	8.51571	12.1972	11.2522	11.6682	13.0712	8.30516	6.7966	8.79824	9.89845	10.075	10.237	6.00991	8.92316	8.96955	15.4222	14.3568	11.6155	9.74412	10.7044	9.77381	7.33762	7.34437	10.5967	8.71535	13.2251
Camta2	5.05844	5.66048	4.92185	5.83811	4.16483	4.93505	3.97365	4.59297	5.39677	5.53944	4.88026	4.69301	4.67354	5.22714	4.38928	4.24248	4.93558	4.73659	4.6124	4.96455	4.07794	3.47423	4.58849	5.54391	6.10438
Cand1	38.6177	51.4618	50.1226	50.2144	34.5785	40.3254	41.7651	44.8724	46.3643	58.6161	48.9236	47.0176	42.5079	38.7946	33.7695	35.8604	49.032	50.2749	52.0229	51.9772	42.1561	37.012	59.0153	50.8465	48.3198
Cand2	6.32643	7.08596	7.05473	8.06004	5.44464	6.68357	6.78003	6.86111	6.98999	8.1389	8.03114	6.10567	6.32998	6.26146	5.25117	5.12557	7.89542	7.77185	7.5293	7.78296	6.0871	5.64189	7.40302	6.69807	8.76891
Cant1	43.9534	49.3401	51.1775	54.0112	42.6817	51.7386	49.3392	49.004	57.0851	54.0104	47.5926	44.6842	47.7277	48.96	41.9423	42.192	50.1045	50.809	50.5409	53.9829	43.128	40.5015	52.2704	47.5572	55.9851
Canx	246.132	290.594	279.189	310.74	176.059	277.534	239.608	276.118	333.334	330.348	282.508	312.056	284.746	270.076	204.995	173.207	286.5	286.822	331.066	299.095	260.229	244.251	326.308	297.88	263.691
Cap1	187.499	213.421	192.565	208.853	146.766	205.683	183.536	196.548	210.718	209.107	199.864	192.587	195.942	206.98	145.155	146.719	200.642	200.332	210.211	203.513	188.979	169.55	198.316	218.963	190.537
Cap2	0.035241	0	0	0.052099	0.015999	0.068006	0	0	0.041286	0.094502	0	0.0134755	0.028218	0	0.040555	0.018807	0.039721	0.019371	0	0	0.016158	0.015518	0.022533	0.039745	0
Capg	196.91	195.643	179.951	192.381	151.164	204.401	190.269	198.221	216.163	201.889	203.697	201.615	188.291	214.945	139.077	146.172	193.031	202.404	192.303	204.804	185.263	171.788	187.563	198.948	196.445
Capn1	38.0126	41.4492	36.9459	44.698	30.1978	41.2708	41.5679	41.5098	45.8815	43.0565	45.9803	43.4881	38.4326	37.3808	28.992	29.6605	38.2436	40.748	45.1837	44.4249	40.3275	35.3441	40.7417	41.4375	40.6272
Capn10	8.94995	11.909	11.0543	13.2091	11.4092	10.6969	10.9996	10.6836	12.6529	11.769	11.6109	8.05685	9.40207	10.568	11.8157	11.2034	12.2655	11.8328	12.3705	12.1332	8.27656	8.68768	12.4134	11.3078	12.7499
Capn11	0.084001	0.12437	0.174678	0.149186	0.070558	0.064839	0.119977	0.14025	0.11764	0.225499	0.143696	0.150915	0.040321	0.202254	0.193505	0.0712455	0.189468	0.073986	0.205091	0.081682	0.169361	0.177299	0.193476	0.131813	0.227036
Capn12	0.015344	0.113514	0.014526	0	0.107852	0	0	0.016018	0.197098	0.041167	0.054569	0.042058	0.049086	0.015405	0.017697	0.057384	2.68411	0.067661	0.014412	0.037357	0.14062	0.080959	0.176847	0	0
Capn13	0	0	0	0	0	0	0	0	0	0	0	0	0	0	0	0	0	0	0	0	0	0	0	0	0
Capn15	3.19654	5.41527	4.97054	5.76209	4.45402	4.40668	4.65903	5.06706	5.15826	6.34493	5.33217	4.14779	3.89677	3.96503	4.88352	4.41612	5.49466	5.70624	5.71448	6.17112	3.83236	3.43803	6.51197	4.99422	5.764
Capn2	61.7374	69.4925	69.5451	68.7504	54.9702	67.8441	59.8546	65.4703	68.6341	77.4451	72.58	70.1937	68.6472	62.9703	53.8279	55.2158	71.5878	71.2683	70.2963	71.3871	65.0967	57.287	73.3714	75.3176	69.9264
Capn3	0	0	0	0	0.008654	0	0	0	0	0	0	0	0	0	0	0.0103745	0	0	0	0	0	0	0	0	0
Capn5	31.4222	42.8092	31.9629	35.1612	26.5713	34.0216	24.4475	30.5409	35.3053	38.1581	33.8372	26.8923	30.6749	35.6992	23.7545	26.6003	35.6699	30.9635	31.8828	32.2658	28.4769	26.7824	34.9276	44.692	40.2627
Capn6	0.011981	0	0.011383	0.011851	0	0.023141	0	0	0.027984	0	0.02543	0.0236565	0	0	0	0	0.013539	0	0.03378	0	0	0	0	0	0.04075
Capn7	12.1202	15.4965	15.1856	14.3743	12.5865	12.1939	11.9586	12.6191	13.8384	16.225	13.8988	14.3824	12.8443	11.7868	13.1729	13.2515	13.9888	13.785	14.7543	14.4062	12.159	12.2904	17.132	16.2261	12.9596
Capn8	0.270305	0.525609	0.525885	0.351389	0.352974	0.219729	0.25373	0.341498	0.199307	0.343226	0.444406	0.227417	0.352575	0.35728	0.558345	0.571681	0.401533	0.235445	0.294036	0.346775	0.208569	0.250148	0.327884	0.143333	0.321574
Capn9	0	0.021851	0.018255	0	0	0	0	0	0.04336	0	0	0	0	0	0	0	0	0	0	0	0	0	0	0	0
Capns1	285.077	284.124	265.8	290.387	218.372	314.778	283.557	293.033	272.776	295.18	282.682	267.23	281.683	336.343	218.654	238.137	266.273	283.818	307.603	266.138	269.106	248.458	281.529	287.597	282.592
Capns2	0	0	0	0	0	0	0	0	0	0	0	0	0	0	0	0	0	0	0	0	0	0	0	0	0
Caprin1	179.852	212.866	206.159	219.704	168.016	183.338	185.624	196.423	202.289	224.929	218.902	190.87	182.046	172.496	170.13	170.436	207.326	204.927	222.498	219.223	184.329	167.646	224.474	211.419	192.65
Caprin2	5.52327	7.89469	6.315	6.96352	5.3416	5.32032	4.23946	5.43925	6.69202	7.18896	6.11475	5.4174	5.79536	6.63603	5.2259	5.19173	6.48827	6.08569	6.0081	6.13752	5.50097	4.51234	6.2086	7.57508	6.17944
Caps	0.112677	0.306263	0.213169	0.270095	0.23898	0.186397	0.129319	0.268766	0.150301	0.215973	0.240737	0.0810055	0.115877	0.193925	0.22272	0.300771	0.799286	0.177324	0.18141	0.215378	0.147511	0.11324	0.144206	0.180358	0.38105
Caps2	0.461486	1.0296	0.818347	0.720159	0.613421	0.725551	0.530814	0.688172	0.958469	0.769658	0.704683	0.493428	0.859412	0.724456	0.61114	0.73744	0.793971	0.891675	0.68545	0.773655	0.610919	0.821945	0.647121	0.832749	0.766366
Capsl	1.44362	0.863002	0.681835	1.1108	1.03825	0.811604	0.225206	0.674099	0.983309	0.95299	0.747764	1.44065	1.60781	0.736843	0.669404	1.18808	0.609327	0.907103	0.697373	1.16995	1.509	0.923274	0.568676	0.680482	1.1795
Capza1	103.892	114.189	117.793	112.596	95.3318	105.817	101.649	109.959	106.982	118.968	106.428	112.018	103.836	101.222	97.0602	97.6218	110.09	111.164	118.876	114.007	104.146	96.4423	122.544	115.012	104.866
Capza2	213.907	226.257	230.906	212.895	236.271	201.662	195.885	207.083	214.092	225.562	214.617	223	214.242	208.856	234.49	234.4	214.093	221.414	212.428	213.126	217.859	216.081	236.424	227.917	198.261
Capza3	0	0	0	0	0	0	0	0	0	0	0	0	0	0	0	0	0	0	0	0	0	0	0	0	0
Capzb	517.282	559.092	537.956	538.309	479.2	563.861	524.063	519.287	550.673	560.915	503.852	512.921	524.183	580.838	465.45	472.962	577.71	554.466	549.846	545.598	518.09	482.658	532.587	574.776	532.698
Card10	30.8745	38.1908	34.0795	38.0672	31.1951	35.4644	27.5468	32.0112	35.6922	41.9773	37.1435	30.0023	32.3877	33.5118	30.0353	32.0706	37.4893	32.9358	34.6433	35.1463	31.3606	30.4508	37.8598	41.7011	41.5543
Card11	0.010026	0	0.009546	0	0.004822	0.009686	0	0.010466	0	0	0.007072	0	0.008006	0.020186	0	0	0	0.0111	0	0	0	0	0	0	0
Card14	0.067309	0.082712	0.021334	0.088804	0.0890775	0.02167	0.029975	0.058549	0.052408	0.075053	0.03171	0.0256905	0.062725	0.033859	0.051929	0.0664595	0.114125	0.049631	0.105442	0.054861	0.071937	0.049294	0.071872	0.037619	0.076391
Card19	114.697	94.6051	98.4969	95.88	87.6249	125.378	89.019	98.7352	91.4338	93.5173	106.171	80.5422	92.3825	120.549	92.307	95.2127	92.5477	94.9513	91.9927	85.6929	82.2222	83.0191	75.6036	114.364	111.299
Card6	2.17953	3.70288	2.55846	2.64241	2.39631	2.20773	1.72397	2.05778	2.45776	3.5411	2.85842	2.25561	2.72313	2.59264	2.1779	2.00713	3.04107	2.15464	2.3798	2.93265	1.96905	2.06828	3.3616	2.82972	3.12035
Card9	0.075622	0.180218	0.267447	0.111799	0.193844	0.09117	0.219582	0.157807	0.066173	0.254056	0.297424	0.03734	0.196737	0.113679	0.304314	0.210677	0.127817	0.311676	0.17747	0.229291	0.017328	0.066524	0.072536	0.021212	0.16983
Carf	1.06741	1.36238	1.51964	1.19727	1.64308	1.07639	0.922059	1.03507	1.20711	1.08841	1.41456	0.855178	1.09092	1.19717	1.64893	1.93358	1.35662	1.1172	1.13454	1.00761	1.21105	1.01898	1.29718	1.49759	1.39164
Carhsp1	77.1953	82.537	73.9873	81.3793	71.4774	84.1755	68.5523	77.0046	87.1207	84.5785	75.3115	76.5167	78.814	71.731	64.5285	70.9094	77.7512	77.1481	75.3682	80.6245	81.0042	75.9746	75.6938	86.8233	85.5608
Carm1	106.999	114.428	126.225	129.71	104.826	110.527	121.216	125.891	114.27	123.778	112.727	99.3708	104.101	107.058	108.891	107.71	128.444	127.302	133.582	130.752	99.0389	94.9551	124.818	107.213	135.323
Carmil2	0.017944	0.066042	0.05131	0.053328	0.0636205	0.052014	0.015967	0.07493	0.031445	0.04796	0.094776	0.0245565	0.014324	0.072293	0.093623	0.043246	0.060905	0.039767	0.08436	0.032984	0.016435	0.015765	0.04601	0.040071	0.071501
Carmil3	0	0	0	0	0	0	0	0	0	0	0	0	0	0	0	0	0.009763	0	0	0	0	0	0	0	0
Carnmt1	57.0695	67.6302	72.5976	65.7255	64.8242	61.2895	68.0095	64.1403	64.1325	73.4257	66.9892	64.2754	64.8265	57.9559	66.4419	64.8512	63.2678	68.2774	69.6341	73.5452	59.7488	63.0511	70.875	58.5672	62.0277
Carns1	1.07032	0.997524	1.26524	1.7032	1.20941	1.19428	2.54074	1.27665	1.70401	1.09902	1.41048	1.14803	1.23338	0.754148	1.12348	1.02096	1.2713	1.82551	1.71078	1.83026	1.18447	1.14868	1.33495	0.886812	1.17878
Cars	24.3573	27.3532	26.3947	30.1491	20.5641	25.373	24.434	25.0258	32.6255	27.8661	33.6868	30.9243	25.9935	22.7601	21.3065	20.5518	28.4085	28.1356	31.0302	30.2285	26.551	22.2921	28.9782	28.3091	26.4561
Cars2	19.8661	20.1651	20.4714	19.9053	19.1144	18.9168	18.9488	21.2333	20.4224	20.1954	18.4329	19.2863	21.3528	18.2587	18.0309	17.977	20.0523	20.4517	20.3299	21.9844	19.5172	18.8109	19.4054	20.3002	20.8365
Cartpt	0	0	0	0.328046	0	0.336111	0	0	0	0	0.323527	0	0	0	0	0.154703	0	0	0	0	0	0	0	0	0
Casc1	10.6046	12.991	11.1355	13.2741	11.4878	9.83338	11.6488	11.1255	13.1277	12.5788	11.8956	11.0217	10.2349	12.2039	11.0655	11.4312	10.5786	10.9823	11.9389	11.706	10.1661	9.83293	14.6112	11.4438	11.1802
Casc3	23.7364	30.4363	29.529	31.6792	22.1268	26.59	25.4225	27.4009	28.4031	35.3508	30.6291	24.8586	24.5811	26.9383	22.9485	23.7468	31.9953	30.0305	32.4569	32.3601	24.9161	21.8974	33.2206	30.1937	30.6462
Casc4	23.1086	23.2788	27.103	28.1896	26.419	24.3332	20.9193	24.5846	25.9954	27.9524	27.5978	24.4517	25.3482	23.1892	25.5129	25.2399	26.5166	26.3028	26.7931	27.7166	24.8239	24.2075	26.3785	23.981	22.3939
Casc5	9.27795	13.7584	11.9658	13.3654	10.4722	9.30223	8.56803	10.3932	11.6417	16.0917	14.0686	10.698	9.48027	9.32231	9.59548	9.51392	12.8688	11.4861	13.3308	12.4945	9.15868	9.288	15.5624	13.8852	12.2569
Casd1	9.95449	10.9368	11.1492	12.5882	8.6478	9.92061	9.4175	10.6419	11.1205	11.4422	13.2159	9.01986	8.79079	8.96014	8.80737	8.77701	9.47712	9.94235	11.8807	11.6147	9.39421	8.13661	11.4752	10.8942	9.43254
Cask	23.8007	26.3271	25.9406	29.7324	19.501	24.989	20.5108	25.2048	25.7346	28.8873	27.2082	24.3859	23.766	25.0878	22.358	19.7733	26.8883	26.3468	29.65	27.273	22.2135	21.9688	29.5165	25.1763	24.5768
Caskin1	0.018992	0	0	0	0	0	0.008452	0.019826	0	0	0	0	0.022745	0	0	0.0102285	0	0	0	0	0.008698	0	0	0	0
Caskin2	8.14098	9.87285	9.79567	10.5385	8.3161	8.3091	9.28858	9.12727	10.2307	9.7933	10.234	8.29064	7.81197	7.2332	8.91423	8.36725	9.78804	9.93514	10.836	10.49	7.87036	7.07574	10.7251	9.53331	11.2562
Casp1	12.2201	12.5498	10.7568	12.3974	10.4918	11.8299	9.89363	11.7877	11.4867	11.507	13.2513	10.825	11.4794	11.0036	10.2032	10.6079	12.1605	12.145	11.8935	11.5174	11.3631	10.1335	11.9014	11.4578	11.8437
Casp14	0	0	0	0	0	0	0	0	0	0	0	0	0	0	0	0	0	0	0	0	0	0	0	0	0
Casp2	18.617	17.775	19.6716	22.8779	20.5424	19.4363	20.0805	21.1241	19.4849	21.3322	23.2513	15.9985	15.8239	18.421	19.1093	19.5685	22.1251	22.0809	21.5622	22.6334	16.2545	16.1842	21.3694	19.3687	22.7178
Casp3	82.7475	105.453	86.5694	85.6424	68.984	86.2856	77.2393	89.5013	91.5394	95.6536	97.3064	97.0473	95.9639	81.0131	68.0037	70.0031	83.2685	79.2518	81.9393	78.0502	89.7009	87.7892	93.7129	115.029	75.1391
Casp6	17.4604	16.5992	14.9793	15.7727	15.3862	17.8324	15.1112	15.5202	15.0475	15.362	13.1367	17.0211	16.0872	18.3265	14.4929	14.2661	15.2775	14.2819	16.1473	14.9193	16.1887	16.0779	16.9822	19.04	15.3888
Casp7	19.5563	24.6056	22.2761	21.8223	18.5737	21.3115	20.7169	21.8575	21.3214	22.8809	21.0918	20.3916	21.1423	22.4713	18.8628	18.459	22.9409	20.5097	22.1137	21.5487	18.8751	17.9592	22.0691	23.8427	19.7814
Casp8	7.18513	8.15742	8.4606	8.57449	6.86449	7.23864	7.1841	7.89017	8.02203	8.87129	9.30099	7.99576	7.16182	6.14136	7.72503	7.15403	8.2173	7.66207	8.37469	7.80332	6.89034	6.97181	9.20718	7.28961	7.18089
Casp8ap2	11.2334	11.6021	13.693	13.4	16.3346	8.44308	9.95792	11.5816	13.1439	13.3436	14.0253	12.8407	10.466	8.92304	14.5983	15.7219	13.6889	12.4646	12.7392	11.3486	9.99094	14.5553	13.8858	12.5109	10.2952
Casq1	1.82773	1.57041	1.37073	1.11352	1.60096	2.28626	1.08991	1.54356	1.52261	2.02077	1.31282	1.59958	2.12664	1.89438	1.54734	1.71326	1.88567	1.19292	1.46993	1.49976	1.49607	1.51268	1.36261	1.41794	1.67924
Casq2	0.042483	0	0	0	0	0.020478	0	0	0.024775	0.057165	0	0	0	0	0.048749	0	0	0	0	0	0	0.018692	0	0	0
Casr	0	0	0	0	0	0	0	0	0	0	0	0	0	0	0	0	0	0	0	0	0	0	0	0	0
Cass4	0	0	0	0	0.007711	0	0	0	0	0.022777	0.036291	0.012973	0.013575	0	0.019541	0.017824	0	0	0	0.02062	0	0.029845	0	0	0.019104
Cast	31.3134	39.926	31.7525	34.7757	24.0167	32.7129	28.3831	32.7871	37.3769	41.5634	36.7776	36.319	31.9614	34.0788	23.9767	24.0644	34.204	33.4985	37.3152	35.7476	32.7647	28.0635	39.1632	43.8281	32.6152
Casz1	0	0.008188	0	0	0	0	0	0	0	0	0	0	0	0	0	0	0	0	0	0	0	0	0	0	0
Cat	141.852	148.36	139.293	168.907	105.907	160.556	149.389	160.763	164.322	156.711	205.655	145.513	144.645	150.361	98.5376	107.225	145.417	152.581	159.767	154.739	141.823	131.251	144.087	149.383	150.273
Catip	0.104886	0.205729	0.070955	0.133183	0.0767425	0.216929	0.093564	0.093824	0.122444	0.100457	0.095851	0.139332	0.131809	0.165506	0.086424	0.0881655	0.118376	0.11565	0.084455	0.218965	0.1373	0.171267	0.249386	0.083898	0.084583
Catsper1	0.085628	0.159006	0.26176	0.084286	0.179134	0.020637	0.095727	0.111664	0.199742	0.11523	0.092206	0.0655495	0.102888	0.214263	0.24561	0.170811	0.120484	0.211315	0.120521	0	0.019625	0.169537	0.191528	0.120239	0.215594
Catsper2	2.60182	4.00732	3.4034	3.511	2.9307	3.13436	2.60686	3.21625	3.60479	3.61248	3.22835	2.82335	3.49696	3.66717	3.70631	3.90725	3.07254	3.30366	3.74802	2.92381	3.17961	2.79815	3.22402	3.19523	3.98347
Catsper3	0	0	0	0	0	0	0	0	0	0	0	0	0	0	0	0.019886	0	0	0	0	0	0	0	0.043731	0
Catsper4	0.071923	0.077137	0.033311	0.175676	0.129723	0.034576	0.064708	0	0.083724	0	0.05283	0	0.086774	0.071464	0.163045	0.228706	0.241446	0.038978	0.100988	0.042856	0.033001	0.031704	0.091601	0.122061	0.039452
Catsperb	0	0	0	0	0	0	0.010467	0	0	0	0	0	0	0	0	0	0	0	0	0	0	0	0	0	0
Catsperd	1.03591	1.3908	1.27918	1.34367	1.37426	1.03938	0.649229	1.10266	1.72316	1.31113	1.96814	0.861992	0.942976	1.07881	1.58548	1.29391	1.77511	1.21938	1.66956	0.922676	0.98332	0.812393	1.4881	1.15537	1.52893
Catsperg	0.984549	1.64516	1.13082	1.42428	1.20162	1.08175	0.704507	1.07817	1.69135	1.27754	1.23847	1.00927	1.06353	1.10794	1.51	1.33042	1.20095	1.13313	1.16159	1.17022	1.24665	0.932914	1.6456	1.55252	1.66878
Cav1	203.373	317.955	244.381	197.581	180.638	235.081	143.428	204.033	213.595	267.902	213.94	222.937	248.285	284.393	176.947	192.702	266.849	237.026	181.273	218.687	221.44	210.867	242.95	286.04	265.445
Cav2	43.4714	53.9878	45.6542	40.5945	41.0009	43.1677	34.2859	41.3681	37.9275	50.1923	42.5769	41.98	45.6101	55.1138	42.2991	43.1221	46.4036	42.9011	38.7578	39.9218	43.4583	43.817	46.0844	54.6354	45.3619
Cav3	0.181754	0	0	0	0	0	0	0	0	0	0	0	0.145475	0	0.184597	0	0	0	0	0	0	0	0	0	0
Cbarp	4.71287	5.02818	5.27717	6.24097	5.06901	5.22463	4.61885	5.56896	4.88902	5.37302	5.87251	3.37209	4.19323	4.92349	5.13969	5.34863	6.38967	5.47227	5.66912	5.08235	3.9888	3.63183	4.51298	5.51376	6.70723
Cbfa2t2	10.4613	12.2405	13.3163	14.58	11.1177	10.6592	10.9927	11.3231	12.2566	14.6096	14.1837	11.1644	10.4174	9.53295	11.6428	11.276	12.5345	12.5724	14.9651	13.6547	10.7635	10.0664	14.9112	10.7227	13.1231
Cbfa2t3	0	0	0	0	0	0	0	0	0	0	0	0	0	0	0.019772	0	0	0	0	0	0	0	0	0	0
Cbfb	79.5933	76.475	82.7844	80.5039	76.2317	76.2321	80.6389	81.4493	86.3731	85.5063	87.897	91.1466	76.4014	69.8289	76.2937	73.8426	74.5131	77.8579	83.7501	79.884	80.2502	80.435	86.9912	80.4695	63.9285
Cbl	11.8812	15.8686	16.4411	17.1906	14.0584	11.3636	9.95041	12.6562	10.5868	19.1353	17.7161	12.5575	13.2572	10.4133	14.5124	13.4112	16.6436	15.1331	16.8508	16.7366	11.1305	10.4964	20.4103	15.1526	18.3176
Cblb	3.02596	3.67895	3.45109	3.96569	2.67204	3.13113	2.5833	3.28563	2.84915	4.23784	3.51012	2.83083	2.93845	2.84001	3.34323	3.36866	3.51046	3.61749	3.78758	3.49266	2.3993	2.355	4.39259	4.16359	3.91962
Cblc	0	0	0	0	0	0	0	0	0	0	0	0	0	0	0	0	0	0	0	0	0	0	0	0	0
Cbll1	8.62744	11.4421	12.3702	12.4863	10.342	10.5931	9.44141	10.9398	11.4019	12.1716	11.5562	8.46417	8.44075	10.4608	10.1058	9.91262	11.1359	10.8318	11.3753	11.9776	8.77735	7.57156	11.8986	11.355	11.4376
Cbln1	0	0	0	0	0	0	0	0	0	0	0	0	0	0	0	0	0	0	0	0	0	0	0	0	0
Cbln3	0.080866	0	0	0	0.0692055	0.077121	0	0.084094	0	0	0	0	0.065725	0	0	0.0401445	0	0	0	0	0	0	0	0.187043	0
Cbln4	0	0	0	0	0	0	0	0	0	0	0	0	0	0	0	0	0	0	0	0	0	0	0	0	0
Cbr3	50.0424	46.1533	48.7853	49.1367	45.5595	48.4246	53.5498	49.3332	44.8743	50.9806	45.2652	52.5086	56.1083	37.6403	46.0227	46.7676	52.7391	51.1676	45.7513	48.1551	54.5024	52.2312	49.637	44.9722	48.8922
Cbr4	24.253	25.1104	24.0264	22.1388	29.0914	22.6739	22.5875	20.4785	24.0375	21.5631	22.2521	23.1533	25.8761	26.1336	26.0045	25.6872	28.0022	25.8218	23.101	25.9411	25.315	25.687	28.8059	25.9111	23.9337
Cbs	0	0	0.028172	0.014947	0.0068955	0	0	0	0	0	0.021522	0	0.024207	0.015198	0	0.008254	0.034163	0	0	0	0	0	0	0	0.017085
Cbx1	64.928	63.7377	74.381	69.3264	65.045	62.5734	69.7602	66.689	67.9851	67.4674	65.0492	68.7951	63.4306	63.949	64.7026	58.8242	74.8961	67.9602	68.874	73.7327	67.4994	64.6986	72.1871	64.7927	63.0494
Cbx2	6.23689	7.69466	9.02348	9.65339	7.82937	7.84204	8.04606	8.85751	8.78882	9.53188	9.22879	8.05103	6.43532	6.38744	8.19159	7.98872	8.49472	9.66631	9.44963	9.82914	7.32247	6.801	9.62665	7.30631	10.3094
Cbx3	274.044	306.786	297.606	279.425	290.862	264.087	258.482	273.942	305.251	325.428	305.711	302.185	286.178	260.033	286.147	284.012	286.814	294.031	280.926	286.979	298.945	295.952	327.824	308.488	247.202
Cbx4	11.264	11.4836	11.0069	13.9573	9.5896	13.7402	13.548	12.657	11.8446	12.501	11.575	11.3386	11.3005	12.0416	9.51898	9.1612	13.1429	12.7919	13.8377	12.753	11.1629	9.73375	12.3284	12.0005	12.4253
Cbx5	173.748	169.184	185.154	177.253	164.826	163.961	179.266	190.916	173.826	176.358	160.42	188.844	187.884	162.279	146.474	155.787	188.307	180.12	161.461	208.923	188.837	180.6	196.913	166.665	158.832
Cbx6	80.7581	93.8229	96.5687	105.161	81.0175	84.4419	87.5518	90.892	105.199	111.671	107.684	88.7874	90.2743	69.2494	76.7181	77.5171	100.351	98.2508	104.808	107.069	86.6883	78.8916	108.148	97.5552	101.345
Cbx7	8.27618	8.98582	10.2853	11.468	11.5957	8.24875	9.68079	9.28759	10.8889	10.5699	10.7909	7.62282	8.23888	6.04416	11.4797	11.1044	10.853	10.4627	12.3982	11.4941	7.43421	7.48596	12.1996	8.15866	11.3086
Cbx8	4.58307	6.00707	5.81198	5.74284	5.26964	5.80674	4.69819	4.88725	6.30274	5.92582	5.38047	5.04409	5.16171	5.46293	4.96132	4.77378	6.6098	5.50775	5.90916	5.6449	5.24549	4.86784	5.95734	6.06828	5.36531
Cby1	28.0671	27.3463	26.9383	26.9228	24.8553	26.6661	28.9477	27.6433	28.451	23.513	28.1023	28.4123	26.3094	30.2992	23.4474	26.1875	27.7334	27.0023	27.4825	25.836	25.5568	26.2127	26.3824	23.7594	29.7475
Cc2d1a	14.5304	19.6863	16.8927	18.5023	14.017	16.2391	15.4518	16.1514	18.1642	17.9543	17.8348	14.2404	15.0736	16.9262	14.5917	14.6029	18.2213	17.3635	18.6437	18.887	14.2999	12.7598	19.4767	18.8087	20.4065
Cc2d1b	10.7674	13.575	14.1416	15.1962	12.6764	11.1221	13.7397	12.338	13.9605	14.7155	13.702	11.5278	10.4487	9.68107	13.6411	12.2639	12.8261	13.3992	14.5478	14.8329	10.6087	10.2807	15.7057	12.3207	14.592
Cc2d2a	4.10729	5.84373	5.24696	5.30903	3.87748	4.46257	4.001	4.34294	4.68828	5.76515	5.31822	4.14555	4.48973	4.60734	4.23852	3.97782	5.58382	5.1131	5.62329	5.6346	4.0481	3.62436	5.4861	5.90642	5.61929
Cc2d2b	0	0	0	0.024031	0	0	0	0	0	0	0	0	0	0	0	0	0	0	0	0	0	0	0	0	0
Ccar1	25.534	29.8575	31.2563	33.5838	24.8357	26.6614	27.137	28.6587	33.5657	35.4768	35.9096	30.8708	29.7761	24.1158	26.0469	24.7212	29.6447	31.6768	33.5612	33.0159	28.416	24.1097	35.3537	30.0527	27.2143
Ccar2	46.3462	52.8404	50.4781	54.4034	41.8134	49.6105	46.4219	49.6452	52.6846	57.1476	55.5279	46.5575	45.8073	48.4274	40.6934	40.6939	54.3229	52.9791	53.6326	54.5907	43.078	39.2872	52.7364	53.4404	54.3202
Ccbe1	23.0008	28.9432	28.3889	25.9892	17.9668	24.394	13.9716	24.9569	22.3965	30.1217	21.4594	16.3976	24.7965	28.8795	21.8906	18.9453	30.3462	27.6724	23.494	24.8653	19.6273	19.1579	26.9256	29.4986	31.0731
Ccdc102a	35.4428	36.3639	34.9034	41.6041	30.0656	36.9861	41.3043	38.4673	38.2656	43.6704	39.772	38.2636	34.7844	36.9394	31.0811	30.4913	41.3193	37.8265	41.775	41.4621	36.2965	32.2887	41.8686	38.1886	37.4427
Ccdc103	5.87563	4.58253	5.26567	3.18531	4.5627	4.41381	4.22835	4.95954	5.25502	4.70007	5.57202	3.0614	4.72253	4.12022	4.55895	5.04429	5.47985	3.78568	6.60582	3.88807	3.49476	3.22015	3.95918	5.51702	5.52484
Ccdc105	0	0	0	0	0	0	0	0	0	0	0	0	0	0	0	0	0	0	0	0	0	0	0	0	0
Ccdc107	7.13476	6.73749	6.79953	6.63639	6.34751	7.6428	7.5297	7.43988	7.70111	7.26159	6.7658	6.71285	6.45811	6.53031	6.84898	6.65118	7.26258	6.62972	6.85463	6.3442	7.04565	6.89618	7.64588	6.8217	6.55627
Ccdc109b	52.2431	51.3041	51.438	53.1465	57.2148	58.2334	53.3689	52.8917	58.6239	52.6888	56.0389	58.6589	56.2549	54.3532	57.1929	53.6923	51.649	50.7512	53.9006	49.1781	59.8274	58.9818	51.158	54.4575	48.074
Ccdc110	0	0	0	0.010883	0	0	0	0	0	0	0	0	0.017568	0	0	0	0.012432	0	0	0	0	0	0	0	0
Ccdc112	7.89594	10.5137	10.2431	8.44299	8.48712	8.34116	7.76651	10.246	10.3685	10.3229	11.1529	8.65738	9.00685	7.96896	9.75505	7.62104	10.0111	9.41232	10.0178	8.84601	10.1838	9.11111	10.3244	10.1549	7.47547
Ccdc113	0	0	0	0	0	0	0	0	0	0	0	0	0	0	0	0	0	0	0	0	0	0	0	0	0
Ccdc114	6.07975	9.42314	7.76536	9.11717	8.39656	6.32109	5.13769	6.51477	8.41094	8.72929	7.93163	7.62535	7.73579	6.67906	9.33981	9.16963	8.47351	7.0062	7.28012	6.76048	6.75685	6.9009	9.33697	7.92162	10.414
Ccdc115	29.4909	28.1527	32.6301	29.256	29.7701	26.9751	31.5477	29.4056	28.0629	27.6347	27.0098	29.3455	30.6096	28.7554	29.125	30.2511	31.0456	33.0006	30.9665	34.5015	28.9369	28.1771	31.5874	27.3621	30.8878
Ccdc116	0.02247	0.023861	0	0	0	0.064972	0	0.02344	0	0.060511	0.016157	0	0.018005	0.022478	0	0	0	0.049247	0	0	0.020601	0.019775	0	0	0
Ccdc117	28.604	35.6549	34.593	34.5867	34.1798	30.7644	27.9141	30.267	35.6303	38.0817	35.4054	31.497	32.38	31.6311	33.124	33.9669	34.8411	32.686	33.522	34.4218	31.422	29.9565	36.9965	35.2084	33.7018
Ccdc12	41.2347	50.1193	47.4427	44.1328	49.9289	40.7751	50.2209	45.1618	48.3494	47.277	44.0116	49.5204	50.3791	41.2051	47.2648	46.8466	47.4656	48.6341	42.4865	51.1746	45.8505	46.5262	50.5021	45.0609	43.0439
Ccdc120	10.1413	11.7073	11.5019	13.2154	9.78721	11.3521	11.0331	10.792	13.1764	13.0838	12.9955	10.151	9.90396	8.68186	9.82239	10.5401	11.6628	12.1895	13.0363	12.8713	9.23993	8.7483	11.6326	11.2734	13.6298
Ccdc121	0	0	0.069798	0	0	0	0	0	0	0	0	0	0	0	0.04272	0	0	0	0	0	0	0	0	0	0
Ccdc122	19.821	21.9258	20.4383	19.3474	24.841	17.6333	18.1626	19.9356	19.8641	20.5257	18.6613	18.1773	20.4767	21.2146	23.1012	23.7953	21.3671	18.824	18.4208	18.7943	21.1432	21.0564	22.1786	21.654	18.545
Ccdc124	165.332	156.992	162.47	159.745	155.926	182.14	156.346	164.395	158.76	162.142	135.455	151.946	165.451	193.954	150.927	155.285	192.142	169.88	160.359	181.05	155.231	147.153	154.887	173.246	179.663
Ccdc125	0.162721	0.149691	0.268892	0.297968	0.199813	0.125809	0.13751	0.127371	0.216515	0.132941	0.233456	0.156889	0.138793	0.164197	0.324639	0.266344	0.346844	0.096092	0.202171	0.239458	0.109727	0.076312	0.274819	0.160266	0.181354
Ccdc126	19.5456	21.6789	20.9672	21.8339	19.5833	20.3918	17.6382	18.5877	21.8692	22.5856	21.4154	21.9317	20.0329	18.5645	17.7267	18.056	22.8592	19.48	22.9161	20.8221	20.0904	19.1208	21.7369	21.7405	18.3164
Ccdc127	31.6255	29.2561	33.6924	30.8417	28.088	28.2099	32.4987	28.1226	32.8002	30.2333	30.282	30.3653	31.7189	28.1798	27.0812	25.7312	28.5405	29.2956	30.6625	29.7787	30.9599	29.8969	29.2495	31.8648	29.0836
Ccdc129	0	0	0	0	0	0	0	0	0	0	0	0	0	0	0	0	0	0	0	0	0	0	0	0	0
Ccdc13	0.495333	0.399938	0.45551	0.4749	0.480204	0.506244	0.389798	0.562563	0.459201	0.683559	0.57951	0.479667	0.535804	0.482863	0.638849	0.501723	0.690696	0.626695	0.424259	0.603474	0.587366	0.333025	0.615519	0.326229	0.674754
Ccdc130	7.46756	7.87482	7.68371	7.22854	7.36184	7.73596	7.06907	7.66392	7.61943	6.92091	5.67407	6.92825	7.24359	8.39008	6.90964	7.99209	8.707	8.22063	8.95022	7.60936	7.33216	5.78747	7.18443	6.58169	8.88874
Ccdc134	28.8697	30.7042	25.4672	27.5274	25.076	27.5424	27.2674	26.7374	31.6172	30.3861	28.3632	26.9012	29.6859	31.7847	26.24	25.6745	27.9993	27.6134	25.1973	28.8807	27.7494	26.6987	31.4695	33.0374	29.7481
Ccdc136	4.98258	6.22366	5.23868	5.69452	4.36117	5.0361	3.99065	4.85671	5.76431	5.61952	5.05112	4.39882	4.50923	4.9367	4.26693	4.28771	5.63001	5.16096	5.15188	5.85369	4.00981	3.95193	6.42881	6.84356	5.39688
Ccdc137	147.989	155.124	177.889	156.82	162.34	139.663	149.886	153.324	146.97	167.713	144.341	152.331	152.613	131.604	163.002	148.801	180.45	167.426	157.669	183.275	140.944	135.418	167.166	147.187	164.684
Ccdc138	2.0875	3.00699	3.08163	2.66443	1.98635	2.7077	2.1773	2.54434	2.37478	3.15642	2.61622	2.52718	2.90563	2.21661	2.76634	2.36321	2.59084	2.31617	2.81651	2.21579	2.6688	2.29888	3.07462	2.71432	2.72341
Ccdc14	2.55127	3.51098	2.77465	3.29048	2.2301	2.45198	2.368	2.71786	2.89484	3.71215	3.09633	2.72749	2.31675	2.72889	2.56076	2.50918	3.15232	2.68843	2.61727	2.97937	2.37127	2.276	3.55314	3.2321	2.90384
Ccdc141	0	0.017397	0.007894	0.008202	0	0.007998	0	0.00864	0	0	0	0	0	0	0	0	0	0	0.015566	0	0	0	0.010612	0	0
Ccdc142	1.37589	1.4374	1.66398	2.18137	1.58873	1.86875	1.30791	1.46866	1.76421	1.72946	1.51856	1.29772	1.26398	1.44733	1.62938	1.74379	1.97693	1.62596	1.62407	1.78497	1.21297	1.29993	1.8827	1.54889	2.01014
Ccdc146	0.797428	1.29381	1.03209	1.32196	1.00338	0.900648	1.29372	1.17322	1.27129	1.51194	1.31627	1.11163	1.30677	1.07318	1.0063	1.01942	1.1184	1.32717	1.49741	1.17625	1.46064	1.05663	1.41683	1.26767	1.07322
Ccdc148	0.059716	0.063296	0.075011	0.089107	0.025843	0.057584	0.071166	0	0.04218	0.097108	0.025816	0.104813	0.028929	0.072483	0.068601	0.0420865	0.081491	0.039756	0.067876	0.07235	0.072985	0.035025	0	0.060812	0.022321
Ccdc149	0	0	0	0	0	0	0	0	0	0	0	0	0	0	0	0	0	0	0	0	0	0	0	0	0
Ccdc15	0.970821	1.55707	1.37297	1.5592	1.56189	1.05947	0.923232	1.05722	1.40807	1.87837	1.4368	0.8216	1.10884	0.843212	1.46601	1.52379	1.34491	1.2526	1.64485	1.07759	0.904506	0.84551	1.62043	1.35461	1.25879
Ccdc151	5.77699	8.05048	6.68752	6.13091	5.52517	5.18936	5.48084	5.68732	6.43884	7.81806	5.60829	6.91459	8.09846	7.76458	5.67317	5.33661	7.07376	6.53717	5.75225	7.74592	6.02256	6.56297	6.8981	7.20607	6.46352
Ccdc152	0	0	0	0	0	0	0	0	0	0	0	0	0	0	0	0.025717	0.05421	0	0	0	0	0	0.061826	0	0
Ccdc153	1.27374	1.20032	1.198	1.03106	1.32807	0.777317	1.48824	1.52677	1.126	0.654985	1.94392	2.1819	1.30161	1.35335	1.26621	1.25614	1.12208	1.28899	1.33395	0.996852	1.14564	1.69038	1.05652	1.36772	1.26003
Ccdc154	0.15493	0.287269	0.401619	0.286242	0.430721	0.242798	0.363423	0.161649	0.384094	0.286346	0.194022	0.167822	0.387612	0.174634	0.467415	0.496754	0.392722	0.468089	0.309029	0.493011	0.106508	0.136298	0.84202	0.239071	0.608506
Ccdc155	0	0	0.04806	0	0	0	0	0	0	0	0.018546	0	0.041164	0	0.029339	0.013374	0.028837	0	0	0	0	0	0	0	0
Ccdc157	0.252402	0.339812	0.287661	0.429932	0.34061	0.25342	0.289474	0.338519	0.2496	0.469859	0.531593	0.259244	0.389898	0.363671	0.471797	0.324553	0.333013	0.308953	0.343791	0.458309	0.181487	0.263582	0.412937	0.378347	0.405383
Ccdc158	0	0.057823	0.046827	0.048592	0.0747785	0.011837	0.016325	0	0.057241	0.024506	0.051514	0.042837	0.04395	0.012351	0.04981	0.0430605	0.221912	0.0408	0.034556	0.022575	0.039245	0.026884	0.078545	0.034133	0.03499
Ccdc159	2.62847	4.2087	2.50985	3.06002	3.04391	2.99516	2.39797	2.81967	3.43849	3.82262	3.67892	2.3132	2.99555	4.10218	3.42927	2.93854	3.16749	2.24403	3.19649	2.79084	2.72362	2.58308	3.33791	3.78368	2.88196
Ccdc160	0	0	0	0	0	0	0	0	0	0	0	0	0	0	0	0	0	0	0	0	0	0	0	0	0
Ccdc166	0	0	0	0	0	0	0	0	0	0	0	0	0	0	0	0	0	0	0	0	0	0	0	0	0
Ccdc167	187.952	157.471	132.784	175.141	187.4	171.256	194.579	176.682	169.671	150.299	155.25	154.824	165.045	141.14	173.063	193.958	149.639	148.312	150.238	154.403	178.729	186.845	141.481	163.408	158.218
Ccdc168	0.015959	0.005579	0.020362	0.03696	0.020006	0.025718	0	0.011109	0.024872	0.028379	0.040982	0.014555	0.012727	0.016104	0.037123	0.0457065	0.030139	0.029563	0.035035	0.013089	0.004871	0	0.068263	0	0.054788
Ccdc169	0	0.113704	0	0.288849	0.128209	0	0	0	0	0	0	0.0793885	0	0	0.109267	0.102304	0	0.208984	0	0	0.18699	0.180569	0.127299	0	0
Ccdc17	0.215173	0.393572	0.298371	0.392358	0.283452	0.288498	0.246855	0.224656	0.283894	0.379888	0.365483	0.238804	0.287962	0.391908	0.241854	0.292285	0.424421	0.277358	0.280735	0.323924	0.17163	0.182897	0.320518	0.394876	0.380394
Ccdc170	5.65811	7.64642	6.02518	7.05711	4.98359	6.17627	6.10305	5.73688	7.5777	7.54279	7.63657	6.5788	5.42791	7.0792	4.7725	4.87815	6.94704	6.53145	6.2203	6.44709	6.22456	5.30613	7.3222	8.26759	6.41558
Ccdc172	0	0	0	0	0	0	0	0	0	0	0	0	0	0	0	0	0	0	0	0	0	0	0	0	0
Ccdc173	1.86539	2.5059	3.00381	2.60026	2.15363	2.20772	2.49034	2.97052	2.93624	2.67865	2.35622	1.93177	2.52173	2.02364	2.93798	2.71692	3.06826	3.17391	3.05525	3.15315	2.17942	2.13368	3.09668	2.09702	2.71952
Ccdc174	12.6717	14.3821	13.7782	14.4421	12.3122	12.4676	12.3285	14.7174	15.7112	15.3398	14.552	14.4329	14.6134	13.7602	11.2953	12.4632	15.5344	13.4116	13.8728	14.9586	13.2726	12.6137	15.0329	14.5023	11.4338
Ccdc175	0	0	0	0	0	0	0	0	0	0	0	0	0	0.033899	0	0	0	0.0186	0	0	0	0	0	0	0.019024
Ccdc178	0	0	0	0	0	0	0	0	0	0	0	0	0	0	0	0	0	0	0	0	0	0	0	0	0
Ccdc179	0	3.0332	0.653016	0	0.646399	2.58183	1.68461	0	0	0	0	0	0	2.67831	0	0	0.884406	0	0	0	0	0	0	1.11092	0
Ccdc18	5.35727	5.3975	6.15035	5.34226	6.87577	4.7881	4.90869	4.87017	5.09088	5.4753	5.16308	5.34955	5.31473	6.18929	6.71635	6.54367	5.65949	5.66352	5.06173	5.51863	5.37508	5.55775	6.24941	5.76842	5.66177
Ccdc180	0	0	0	0	0	0	0	0	0	0	0	0	0.005836	0	0	0	0	0	0	0	0	0	0	0	0
Ccdc181	0.068398	0.338381	0.364027	0.223836	0.063148	0.109869	0.285629	0.189906	0.212289	0.368459	0.32796	0.41696	0.237391	0.205235	0.156767	0.267912	0.281611	0.224592	0.256661	0.358022	0.188128	0.180596	0.174453	0.230664	0.127321
Ccdc182	0	0	0.146433	0	0	0	0	0	0	0	0.196375	0.164207	0	0	0	0	0	0	0	0	0	0.073519	0.104369	0	0
Ccdc183	0.107044	0.235492	0.083412	0.231279	0.279978	0.056409	0.077958	0.121903	0.204617	0.143114	0.157807	0.034063	0.132087	0.078382	0.169136	0.267132	0.209124	0.1832	0.210425	0.107244	0.089137	0.179558	0.199579	0.141308	0.343084
Ccdc184	0	0	0	0	0	0	0	0	0	0	0	0	0	0	0	0	0.130325	0	0	0	0	0	0	0	0
Ccdc185	0	0	0	0	0	0	0	0	0	0	0	0	0	0	0	0	0	0	0	0	0	0	0	0	0
Ccdc186	12.2131	14.3486	15.3976	14.766	11.6814	11.9444	11.2404	12.6335	12.3711	16.116	15.9801	12.4156	12.2227	12.5277	12.4548	11.8801	15.7033	13.4541	14.693	14.2465	12.0827	11.0326	16.8031	14.8827	13.4364
Ccdc188	0	0	0	0	0	0	0	0	0	0	0	0	0	0	0	0	0	0	0	0	0	0	0	0	0
Ccdc189	1.32045	1.28718	1.03644	1.20536	1.12066	1.35374	1.10277	1.25753	1.37816	1.59745	1.17108	1.1447	1.05376	1.41918	1.2324	1.10424	1.57008	1.28354	1.37667	1.09496	0.984777	0.981105	1.27839	1.46151	1.59324
Ccdc190	0	0	0	0	0	0	0	0	0	0	0	0	0	0	0	0	0	0	0	0.106438	0	0	0	0	0
Ccdc191	2.92165	3.05387	2.68823	3.06601	2.6705	2.75917	2.75234	2.58133	3.23507	2.78019	2.78686	2.28527	2.65223	2.84685	2.26583	2.3801	2.73582	3.32632	3.25393	2.95606	2.48894	2.15137	2.83947	2.45129	2.57073
Ccdc22	38.2946	43.6292	37.9706	41.7825	30.43	39.8416	40.3986	41.2928	40.7292	45.1852	41.8019	36.0152	33.3523	40.1197	31.489	31.9956	36.5279	37.3524	43.5941	39.4412	33.3618	29.338	43.5262	45.1351	41.2589
Ccdc24	0.16496	0.411807	0.284423	0.251773	0.265489	0.115792	0.080262	0.203455	0.35065	0.38206	0.117252	0.255971	0.323765	0.135527	0.345983	0.320238	0.355425	0.148816	0.253558	0.16436	0.165174	0.171411	0.307163	0.302289	0.186783
Ccdc25	48.664	46.2564	50.739	47.0155	42.3792	47.831	48.1615	50.3223	47.3206	49.7109	49.6395	49.0226	47.6074	44.6456	41.8485	42.0085	48.1051	47.5877	48.4595	51.9242	49.4952	45.0002	50.709	47.6921	44.0054
Ccdc27	0.04452	0.023635	0	0	0	0	0	0	0	0	0	0	0	0	0	0.0120555	0	0	0	0	0	0.01959	0	0	0
Ccdc28a	22.1338	23.6124	24.0183	23.8785	22.932	22.5684	26.5104	23.9644	25.4087	22.9294	25.2323	23.652	22.7947	22.2017	24.1679	22.1725	21.9679	21.0135	25.0033	20.6416	24.7203	23.575	23.0643	24.4995	25.0058
Ccdc28b	0.414828	0.653688	0.507146	0.969433	0.895359	0.689589	0.577043	0.493672	1.25938	0.789791	0.603695	0.304837	0.543951	0.764448	1.43746	0.901565	0.68087	0.595577	0.837506	0.399014	0.40047	0.44427	0.672511	0.462665	1.1959
Ccdc3	0	0	0	0	0	0	0	0	0	0	0	0	0	0	0	0	0	0	0	0	0	0	0	0	0
Ccdc30	0	0	0.010811	0	0.026537	0.010983	0	0	0	0.030434	0.008038	0.053585	0.009084	0	0.026316	0.0186715	0	0	0.010688	0.027801	0.010417	0	0	0	0.012903
Ccdc33	0	0	0	0.026578	0	0	0	0	0	0	0	0	0	0	0	0	0	0	0	0	0	0	0	0	0
Ccdc34	66.0671	75.4497	68.9098	71.337	76.8022	70.6467	65.9908	71.6175	80.8112	75.7078	72.8139	68.7777	76.5942	66.3876	75.5192	74.3353	73.7083	70.0128	71.4649	72.2903	74.2431	65.5244	74.3782	74.9788	70.2675
Ccdc36	0	0	0	0	0.035162	0	0.022647	0	0	0.034096	0	0	0	0	0	0	0	0	0	0	0	0	0	0	0
Ccdc38	0	0.017608	0.015742	0	0.0075705	0	0.014864	0	0.019434	0	0	0	0	0	0	0	0.01878	0	0	0	0	0	0	0	0
Ccdc39	0.015263	0.064124	0.007283	0.030262	0.0145575	0.029496	0.013571	0.015931	0.080238	0.010189	0.021452	0.0174555	0.054795	0.01538	0.044283	0.045355	0.155512	0.04232	0.007176	0.009363	0.041927	0.013404	0.03914	0.008514	0.008703
Ccdc40	0.105958	0.131672	0.136117	0.081631	0.082939	0.087778	0.09176	0.096934	0.150894	0.135981	0.069133	0.139754	0.122587	0.183083	0.105429	0.0936385	0.135588	0.049377	0.078299	0.131253	0.083206	0.119667	0.070307	0.209767	0.158059
Ccdc42	0	0	0	0	0	0	0	0	0	0	0	0	0	0	0	0	0	0	0	0	0	0	0	0	0
Ccdc43	46.6784	48.6246	60.1404	52.8796	49.9743	49.8585	47.1228	51.6069	47.6294	53.386	51.0765	48.3171	46.6124	51.9797	52.1806	49.9476	56.9178	59.0903	54.0567	56.0232	48.7023	42.492	53.1047	48.0426	50.0747
Ccdc47	71.1079	81.6129	87.2511	88.7037	57.8118	75.5206	77.8852	78.4712	91.4521	89.049	95.8247	89.9553	82.3978	75.0322	65.6917	52.3814	88.0635	83.3902	95.3402	89.1759	75.0591	72.1101	91.4541	80.9357	73.6885
Ccdc50	20.1421	22.2736	23.3256	23.8513	23.4107	20.7214	18.914	20.7808	21.692	25.7206	25.8227	21.383	21.1985	19.1671	23.8601	23.7186	22.6791	22.2242	23.5891	22.8515	20.9369	19.9549	24.5597	23.0608	20.8059
Ccdc51	12.547	14.3751	14.2236	12.8615	12.6884	12.5976	14.6997	14.0574	14.028	14.3537	12.98	13.903	13.7897	12.9944	11.831	12.4364	14.2746	16.5206	13.72	13.5774	15.681	13.1165	15.1807	13.4415	14.442
Ccdc53	86.8169	87.4356	74.4705	67.9648	90.4677	70.5239	75.0946	66.7359	66.3671	71.1465	78.4839	79.1755	84.9907	70.3759	89.0057	91.0149	76.3126	73.9074	64.74	68.2925	92.3028	89.6495	75.4051	85.6558	70.3235
Ccdc54	0	0	0	0	0	0	0	0	0	0	0	0	0	0	0	0	0	0	0	0	0	0	0	0	0
Ccdc57	3.02516	3.56722	2.88521	3.47394	3.14062	3.0124	2.549	2.73809	3.69865	3.86105	3.67231	3.0025	3.02186	2.48986	3.25651	2.84817	3.38206	2.89568	3.62226	3.0008	3.23579	2.11922	3.4353	3.15724	3.31679
Ccdc58	83.2149	79.757	99.3294	80.3457	104.145	82.7806	82.6064	86.0556	82.9722	80.7209	74.8155	79.3864	83.2316	96.3721	100.682	105.689	91.1696	85.4453	83.9347	86.9244	86.5894	86.3662	89.3743	78.4055	86.3397
Ccdc6	13.5489	17.0131	19.3771	17.4118	16.3665	15.3101	14.6109	15.2405	15.8228	17.6215	19.6168	14.7023	16.355	15.3874	18.0468	16.0148	17.4458	17.7126	18.9706	18.7363	13.1969	13.6866	19.0042	15.2073	18.3799
Ccdc60	0	0	0	0	0	0	0	0	0	0	0	0	0	0	0	0	0	0	0	0	0	0	0	0	0
Ccdc61	6.97046	9.05012	6.95425	7.81915	8.73952	5.78455	8.81054	8.18791	9.47834	8.98906	8.83193	5.80566	6.46599	8.0994	8.64454	7.38325	9.84824	8.85179	7.6185	8.07777	5.76709	7.02919	7.02852	7.99534	9.90768
Ccdc62	0	0	0.071343	0.024941	0	0	0	0.079446	0	0	0.018341	0.050162	0	0	0.029033	0	0	0	0	0	0	0	0	0	0.028257
Ccdc63	0.306013	0.14829	0.129951	0.081881	0.102038	0.053575	0.099782	0.174076	0.194515	0.112715	0.181553	0.076303	0.401845	0.388568	0.126988	0.16278	0.281099	0.364239	0.156457	0.234013	0.204119	0.122502	0.177507	0.188097	0.123434
Ccdc65	2.40862	2.59418	2.02556	2.62237	2.06862	2.15408	2.46966	2.16114	2.3459	2.67963	2.19857	2.27695	1.5807	2.20653	1.77761	2.00248	2.74743	2.67658	2.57487	2.55164	2.24391	2.23547	2.80275	2.62771	2.29652
Ccdc66	0.656765	1.19797	1.14446	1.29155	1.27002	0.884084	0.986339	0.884825	1.19634	1.06566	1.06821	1.11934	1.11129	1.01339	1.28915	1.31209	1.38473	1.22868	1.08689	0.854909	0.943939	0.862192	1.26726	1.24873	1.15946
Ccdc67	0.576388	0.913263	1.19206	0.868751	1.0482	0.658772	0.784811	0.696499	0.672823	0.833969	0.582345	0.199003	0.946081	1.43159	1.38208	1.0968	1.64329	1.22071	0.940336	1.03421	0.792251	0.600154	0.970838	0.951306	1.19843
Ccdc68	0	0	0	0	0	0	0	0	0	0	0	0	0	0	0	0	0	0	0	0	0	0	0	0	0
Ccdc7	0	0	0	0	0	0	0	0	0	0	0	0	0	0	0	0	0	0	0	0	0	0	0	0	0
Ccdc70	0	0	0	0	0	0	0	0	0	0	0	0	0	0	0	0	0.102948	0	0	0	0	0	0	0	0
Ccdc71	19.922	25.2695	22.0481	23.2478	20.3829	21.1298	19.3865	20.3887	23.2033	25.2701	23.4705	21.5502	23.0936	22.8725	19.5912	19.9481	23.5211	23.329	22.615	21.8612	22.7115	20.5961	24.5757	25.6096	25.7868
Ccdc73	0.035212	0.037102	0.055773	0.034834	0.050422	0.045342	0	0.061258	0	0.07855	0.058108	0.05902	0.018754	0.047222	0.040732	0.012616	0.053059	0.012976	0.055156	0	0.07527	0.051578	0	0.03937	0.039934
Ccdc74b	0.136078	0.048987	0	0.176423	0.102019	0.087074	0.040967	0.04726	0.105472	0	0.101473	0.0897005	0	0.179436	0.204061	0.071289	0.101129	0.048793	0.084788	0.160624	0.083307	0	0.115274	0.103117	0.19656
Ccdc77	16.4072	20.7863	24.2384	22.7579	18.0262	16.2784	21.4995	20.7981	22.0893	22.2618	22.6033	19.2835	18.0367	19.0317	18.146	19.0733	22.3312	22.1997	23.1185	23.0968	18.0146	15.9665	23.1933	19.0047	20.6556
Ccdc78	0.260367	0.360377	0.219334	0.383518	0.373964	0.343149	0.163309	0.081468	0.212442	0.210772	0.183812	0.182712	0.187953	0.259996	0.267813	0.217708	0.614313	0.483641	0.219711	0.282111	0.214891	0.134408	0.296008	0.257752	0.368096
Ccdc80	31.3684	45.2132	37.7707	40.0025	24.2052	38.5994	29.8148	37.8736	46.0274	45.2237	39.2055	32.8016	37.4379	37.0062	24.7308	24.3129	44.9531	40.6776	37.2584	40.1709	31.1967	27.3384	40.1437	43.262	44.1477
Ccdc81	0.036057	0.190832	0.255278	0.149674	0.12585	0.135322	0.120376	0.244552	0.210368	0.145291	0.128746	0.230913	0.230849	0.253058	0.207437	0.260234	0.32515	0.198288	0.084631	0.218854	0.198283	0.158576	0.161435	0.121315	0.060806
Ccdc82	6.46248	8.1257	8.12413	7.33714	7.49386	6.22898	6.66475	7.53027	7.74162	7.6608	8.01112	8.0071	8.02275	6.43908	7.53254	7.78323	7.0664	7.24019	6.59376	7.16981	7.43828	7.35168	7.47956	7.11869	7.6555
Ccdc83	0	0	0	0	0	0	0	0	0	0	0	0	0.021386	0	0	0.01388	0	0	0	0	0	0	0	0	0
Ccdc84	9.01544	9.68354	10.0712	10.2598	9.19464	7.5812	12.1991	9.78956	10.263	9.30489	9.86749	6.64296	6.87321	9.16124	10.7093	11.0324	10.4352	10.4564	12.9475	11.2282	6.56611	6.49637	9.68531	7.12095	9.10872
Ccdc85a	0	0	0	0	0	0	0	0	0	0	0	0	0	0	0	0	0	0	0	0	0	0	0	0	0
Ccdc85b	144.551	146.573	118.571	132.179	137.799	153.188	139.164	137.522	134.553	139.325	123.44	142.54	135.511	127.679	122.652	124.817	144.197	134.44	120.883	133.332	140.128	127.715	135.572	167	154.971
Ccdc85c	19.3861	21.021	23.9431	22.3992	19.8707	19.0673	20.2279	20.5714	22.9181	23.889	22.278	19.9347	20.3998	20.6492	19.6874	19.156	20.4364	23.0523	22.1795	23.8148	19.9255	17.542	24.2854	21.7442	25.5393
Ccdc86	36.3128	37.4071	40.5997	42.3383	30.0225	41.7244	47.9938	40.082	41.1609	44.8615	43.0822	39.4469	38.5035	33.9413	29.7833	29.9091	42.3945	46.898	43.2723	45.5809	37.2607	34.8512	44.2823	37.8314	39.4668
Ccdc87	0.027239	0	0.012917	0	0.006217	0	0.036427	0	0.015902	0	0	0.0641905	0.010886	0.068429	0.015729	0.007438	0.03076	0.045103	0	0.033219	0.012479	0	0	0.015242	0
Ccdc88a	0.379917	0.366147	0.304327	0.408749	0.374558	0.38819	0.263378	0.333437	0.306803	0.480815	0.613782	0.216205	0.221316	0.370861	0.356217	0.293746	0.320047	0.374365	0.333741	0.25498	0.252999	0.139215	0.415103	0.473667	0.414523
Ccdc88b	0	0	0	0	0.0036975	0	0.007151	0	0.018788	0.010739	0.011308	0.012264	0	0	0	0.0086715	0.0091	0.008916	0	0.039449	0	0.007063	0.04124	0	0.01833
Ccdc88c	0.036152	0.032496	0.054372	0.061517	0.0489745	0.004994	0.022943	0.016178	0.066403	0.048211	0.047009	0.003936	0.04942	0.072966	0.02403	0.033412	0.064375	0.068891	0.014577	0.050835	0.05202	0.018141	0.059647	0.040292	0.029556
Ccdc89	0	0	0	0	0	0	0	0	0	0	0	0	0	0	0	0	0	0	0	0	0	0	0	0	0
Ccdc9	4.4957	4.56481	4.57042	5.04811	3.86958	3.85651	4.95251	4.60684	5.50986	6.5858	4.85456	5.28033	4.86839	4.07712	4.34028	4.13156	5.83362	4.14954	4.62699	5.53638	4.73734	3.63989	6.00207	3.98384	4.42508
Ccdc90b	51.8399	54.938	50.6097	43.6587	64.7093	43.9001	45.1683	42.4283	46.637	44.4788	44.5531	49.3153	49.6922	56.6171	62.4578	66.8332	42.3689	45.1829	43.2968	40.5288	52.5244	59.5033	47.5998	51.6498	41.5059
Ccdc92	13.8748	14.5315	15.4646	16.9743	13.0551	16.6746	16.1216	15.3583	17.0649	16.8598	17.5574	13.8644	13.3876	15.9134	14.256	13.4664	16.782	15.9042	18.2458	16.9475	14.0707	11.6775	16.0423	13.7919	15.7298
Ccdc93	9.45473	10.7166	11.4403	11.1611	10.0625	9.05232	9.277	9.70474	9.30042	10.399	10.3385	9.49425	10.4862	8.52301	10.1564	9.81742	10.7995	10.7551	10.9745	11.7784	8.82174	8.75589	11.7472	11.0612	11.7632
Ccdc96	0.121737	0.13979	0.126067	0.11984	0.145833	0.148952	0.088286	0.127468	0.115762	0.088673	0.204721	0.149672	0.158996	0.144444	0.167803	0.0891445	0.224686	0.17112	0.166976	0.134967	0.14169	0.106341	0.214139	0.074173	0.15015
Ccdc97	25.4911	28.8378	29.2419	31.9572	25.632	26.7555	30.7595	29.3407	29.6131	31.5026	27.9406	23.1176	25.0135	28.2828	25.7664	26.1625	30.5457	28.6343	28.6285	32.84	25.6855	23.3047	31.1562	28.8824	33.9375
Ccer1	0	0	0	0	0	0	0	0	0	0	0	0	0	0	0	0	0	0	0	0	0	0	0	0	0
Ccer2	0.58446	0.711287	0.70069	0.875457	1.22336	1.11801	0.591154	0.74355	1.43079	0.716573	0.499523	0.100632	0.473724	0.8906	1.0063	1.26076	1.29211	0.893937	0.605061	0.901777	0.417956	1.09195	1.0677	0.894381	1.57693
Cchcr1	11.443	15.0415	12.9335	18.6708	14.6742	13.055	11.8371	12.5384	14.9067	15.4533	16.6615	11.8294	11.7255	9.99073	15.0931	13.3105	15.2493	12.5112	14.8462	15.0458	12.0363	11.3996	16.0099	14.1335	15.801
Ccin	0	0	0	0.013506	0	0	0.012184	0.028527	0.063825	0	0	0	0.021848	0.013732	0	0.022126	0	0.015085	0	0	0.012522	0	0.017501	0	0.015458
Cck	0	0	0	0	0	0	0	0	0	0	0	0	0	0	0	0	0	0	0	0	0	0	0	0	0
Cckar	0.035154	0.079784	0.022273	0.104406	0.038577	0.022634	0.038556	0.036694	0.02737	0.047052	0.033149	0	0.037468	0.035384	0.013555	0.0541175	0	0.051822	0.06608	0.014319	0.010735	0.051494	0.060053	0.048388	0.05316
Cckbr	1.58197	1.84549	2.10525	2.66619	1.81998	1.90206	1.11037	2.36847	1.54348	1.75811	1.62889	1.5117	1.80274	1.96875	1.88694	1.75682	2.88461	2.10416	2.30131	1.89782	1.49924	1.42528	2.34086	1.65422	2.83195
Ccl1	0	0	0	0	0	0.414396	0	0	0	0	0	0	0	0	0	0	0	0	0	0	0	0	0	0	0
Ccl16	4.32039	7.87265	3.86217	5.77617	3.35487	4.33704	7.5573	5.03862	5.0757	5.20728	9.28942	4.30114	4.16704	4.72841	3.81568	3.8778	3.97064	4.53181	6.18352	2.07835	5.00531	5.06114	8.90142	6.24453	3.12383
Ccl17	1.49681	2.13328	2.0553	1.76361	2.43782	1.34373	2.26701	2.36456	2.72042	1.55218	1.11671	3.31296	2.82818	1.12893	3.4471	3.28515	1.59311	0.994201	3.11079	1.83046	2.31412	2.63354	1.10023	0.935274	1.99818
Ccl19	0	0	0	0	0	0	0	0	0	0	0	0	0	0	0	0	0	0	0	0	0	0	0	0	0
Ccl20	0.304341	0.33466	0.405893	0.435187	0.327511	0.145248	0.553877	0.395744	0.525252	0.105594	0.886885	0.796709	0.18539	0.296553	0.166915	0.0768685	0.249435	0.556854	0.775459	0.521304	0.489925	0.134846	0.671685	0.263376	0.314922
Ccl21	0	0	0	0	0	0	0	0	0	0	0	0	0	0	0	0	0	0	0	0	0	0	0	0	0
Ccl22	0	1.33555	0	0.540028	0	0	0	0	0	0	0	0	0	0	0	0	0	0	0	0	0	0	0	0	0
Ccl24	0	0	0	0	0	0	0	0	0	0	0	0	0	0	0	0	0	0	0	0	0	0	0	0	0
Ccl25	0.062452	0	0	0.060209	0.055886	0	0	0.065013	0.072443	0	0	0.123606	0.151769	0.061249	0	0.0651205	0	0.198789	0	0.072452	0	0	0	0	0
Ccl26	0	0	0	0	0	0	0	0	0	0	0	0	0	0	0	0	0	0	0	0	0	0	0	0	0
Ccl27	6.44842	5.7051	4.8073	4.73023	6.92829	5.00768	4.91975	5.33263	5.70716	4.72073	5.64851	3.62552	5.18068	7.30844	8.10348	6.71533	6.40319	5.20268	6.71275	5.86448	5.19618	5.93933	4.63362	4.65582	6.01136
Ccl28	0	0	0	0	0	0	0	0	0	0	0	0	0	0	0	0	0	0	0	0	0	0	0	0	0
Ccl5	0	0.263577	0.500378	0.110249	0.049025	0.111009	2.93125	0.729378	0.13473	0.331681	0.096191	0	0.285617	0	0.124388	0.169259	0	0	0	0.256608	0	0	0	0	0
Ccm2	29.3272	33.992	31.067	31.3349	28.0936	31.8828	28.5324	29.256	32.2118	34.694	29.5017	27.7563	28.6424	27.0938	28.8566	29.7497	32.0289	29.4449	30.2269	29.5454	29.0123	27.0956	28.7512	31.7788	33.8256
Ccm2l	0	0	0	0	0	0	0	0	0	0	0	0	0.073171	0	0	0	0	0	0	0	0	0	0	0	0
Ccna1	0	0	0	0	0	0	0	0	0	0	0	0	0	0	0	0	0	0	0	0	0	0	0	0	0
Ccna2	160.603	187.884	184.454	188.703	161.34	156.29	156.377	171.829	178.985	191.883	180.457	163.34	148.888	169.57	158.119	156.675	178.039	178.119	181.175	176.943	156.885	147.351	192.313	175.29	171.446
Ccnb1	158.105	177.57	166.204	179.171	135.13	158.95	149.181	172.879	163.028	181.491	166.769	167.027	141.131	168.773	126.059	132.065	172.319	176.359	180.267	173.312	160.396	142.046	182.75	172.019	166.166
Ccnb1ip1	0	0	0	0	0.0581495	0	0	0.069477	0	0	0.102979	0	0.054127	0	0	0	0.221179	0.070579	0	0	0.061381	0	0	0	0
Ccnb2	193.289	197.781	190.062	200.884	175.085	192.344	186.279	193.715	200.098	189.82	185.644	197.757	176.381	201.667	168.803	171.317	193.568	204.47	195.307	208.4	183.76	175.813	197.039	184.893	205.769
Ccnb3	0	0	0	0.009236	0	0	0	0	0	0	0	0	0	0	0.010809	0	0	0	0	0	0	0	0	0	0.010611
Ccnc	51.004	56.1379	61.3022	51.2228	62.2041	48.8714	52.4407	50.3751	54.0674	58.0144	59.4512	54.8494	59.3874	49.1587	65.0777	62.2299	46.6763	49.8428	53.2683	54.9094	61.4696	62.1839	57.2638	54.1786	43.9607
Ccnd1	234.31	227.925	216.439	237.289	183.877	236.334	189.798	221.658	201.737	235.219	234.293	201.845	183.023	189.836	178.065	180.501	224.191	215.164	226.285	223.017	189.652	173.736	208.239	254.49	228.23
Ccnd2	69.7908	83.2257	72.5986	75.1544	59.4697	73.7307	45.7712	67.9256	67.7343	73.6939	84.3518	53.3292	63.0887	69.8392	54.3283	59.8095	77.4975	66.6262	68.2179	71.8275	55.7398	49.0196	65.8837	81.4009	81.2485
Ccnd3	106.945	107.264	118.634	123.173	105.208	115.692	119.284	120.742	111.333	119.234	103.211	93.359	102.101	106.779	104.505	109.577	117.026	127.228	124.126	124.536	97.1798	94.663	110.739	100.929	127.644
Ccndbp1	48.3388	50.4335	44.7019	47.7383	44.7023	49.9079	41.6512	44.1005	45.2269	47.9184	43.2511	47.7001	49.6779	49.9312	42.1093	43.5306	47.9767	46.225	45.5998	44.8536	46.5416	44.9236	48.2651	51.7614	45.4588
Ccne1	8.84539	9.61267	10.9179	12.407	9.44058	9.14057	13.7181	10.6641	10.8983	10.5406	11.9971	10.3062	9.60856	6.29435	9.22356	8.749	8.85427	12.2908	12.568	11.9115	9.35303	9.8249	12.1497	6.92153	9.65087
Ccne2	32.6332	27.5532	33.1288	36.6065	27.7812	32.327	31.5403	31.9329	30.4878	25.4159	34.8871	24.6793	22.1249	21.0822	30.0209	28.3379	33.5323	33.6736	37.0676	30.5207	25.1842	29.5145	31.6734	25.731	27.03
Ccnf	29.3237	35.379	34.1917	36.6088	28.3441	30.267	29.6419	31.7853	37.9625	38.4902	33.8764	31.6451	29.2584	34.595	24.6835	26.2286	36.7604	37.7386	34.9338	38.8123	28.3845	26.1377	38.322	34.3191	39.9465
Ccng1	16.7448	19.3447	18.2366	17.2504	17.5364	17.7207	14.7608	16.3488	19.6406	19.7749	18.5073	17.2266	19.2749	17.7326	18.0868	18.2709	17.6059	16.4305	17.7687	16.0016	16.7558	17.6502	19.0852	20.1989	16.2472
Ccng2	15.6079	17.9796	18.2493	14.0503	16.5885	15.3342	13.4378	14.9008	16.995	14.3069	15.0884	13.5917	16.1723	21.7273	15.777	18.7441	16.9224	15.5285	13.0584	11.7809	14.4029	14.2468	13.4517	15.9775	16.4586
Ccnh	107.39	105.935	121.191	113.266	119.404	104.767	104.512	111.443	107.04	107.199	107.296	110.703	111.966	105.275	128.948	124.69	114.55	109.857	106.882	111.744	111.674	109.498	118.903	105.46	99.8395
Ccni	131.294	152.71	135.987	133.321	121.564	131.877	126.377	126.322	131.286	149.842	147.615	136.226	138.601	130.506	126.313	131.327	126.77	136.598	130.87	129.57	137.51	131.6	140.363	137.937	125.84
Ccnj	3.52272	3.31798	4.37043	5.07784	4.8096	3.95205	3.9848	4.73922	3.98665	4.22991	4.40484	3.2743	3.48646	3.17033	5.0654	4.47651	4.19264	4.24819	5.38849	4.14757	3.45755	3.23993	4.43003	3.64373	4.06169
Ccnjl	10.0527	10.8593	10.5141	10.9068	9.82825	10.6691	9.70666	10.8341	11.4549	11.0353	9.93182	9.21445	8.7224	9.34526	8.72438	9.35648	10.6241	10.3237	12.1153	11.4411	8.81648	7.70064	10.81	10.5305	11.1281
Ccnk	29.3046	33.3233	38.7245	35.7784	29.8661	32.1996	33.274	35.1049	35.6414	33.6291	33.4901	28.3087	29.1708	34.2597	31.1211	30.6527	38.6	37.6775	36.8216	38.432	28.1299	25.5301	35.54	32.3671	37.529
Ccnl1	31.6365	40.5415	43.5554	43.5919	41.4945	32.3067	35.113	38.948	42.1503	41.4279	48.7001	31.471	38.2345	31.3401	44.8932	43.8001	41.4695	39.1563	44.2919	40.8243	35.7752	35.9778	44.0029	35.3536	41.1982
Ccnl2	50.9697	82.7723	70.1268	82.9975	90.0274	47.6831	47.6545	55.94	79.733	66.4694	77.5713	34.9855	52.0217	49.052	108.415	98.5596	73.1883	59.2741	74.9082	65.376	45.3238	48.2769	74.2247	57.7618	95.6261
Ccno	0	0	0	0	0	0	0	0	0	0	0	0	0	0	0	0	0	0	0	0	0	0	0	0	0
Ccnt1	8.03385	11.0579	11.2274	12.2004	9.12654	8.21586	8.56386	9.14437	9.74308	11.8667	10.6095	7.75066	8.1572	7.37794	9.48908	9.64534	11.6854	9.232	11.6277	10.9053	6.85483	7.94776	12.8122	10.6148	11.7135
Ccnt2	4.49067	6.73403	6.47513	6.11801	5.90646	4.75614	4.51993	4.74583	5.68265	6.60613	5.77231	4.45501	4.85325	4.38699	6.28539	6.20244	5.77889	5.28168	6.00537	5.09712	4.67915	4.30743	7.22969	5.85965	6.09674
Ccny	58.5018	64.8115	65.3947	69.0479	63.0613	62.2757	58.6636	62.9872	64.693	72.0931	66.6201	59.6716	60.3646	57.8971	59.8766	61.5502	63.9283	62.6807	66.1691	68.0848	60.4561	56.7276	63.9936	64.383	63.6151
Ccnyl1	8.95499	10.0523	10.7281	11.5251	9.0854	9.21277	9.56831	9.48706	9.84244	10.5229	10.4253	7.33367	7.92288	8.58604	9.50029	9.66247	10.3322	10.4596	11.2446	9.77527	7.71641	7.99774	11.1349	9.49987	9.24719
Ccp110	8.13476	8.6938	9.73686	10.1064	7.78773	7.43108	7.65107	8.99676	8.01549	10.2425	9.06555	7.61833	7.21744	6.28892	8.49118	8.51121	9.86018	9.69552	10.2825	9.7235	7.58054	6.74458	10.9114	9.27505	8.80318
Ccpg1	15.1734	21.028	19.8425	22.6203	11.0223	18.5838	17.31	20.3356	24.8096	22.9212	28.0804	19.8559	20.4606	21.8253	14.0528	12.0416	24.399	20.6909	22.5351	20.0752	17.3151	16.0546	21.7329	19.4265	20.2208
Ccr10	1.69282	1.14416	1.1781	1.30827	1.25925	1.441	1.96504	1.71592	1.50352	1.4584	1.55291	1.9379	1.12742	1.20215	1.20669	1.24871	1.45168	1.69502	1.4531	1.35512	1.09382	1.37691	1.53707	1.24937	1.62995
Ccr3	0	0	0	0	0	0	0	0	0	0	0	0	0	0	0	0	0	0	0	0	0	0	0	0	0
Ccr4	0.083006	0.690213	0.754822	0.491525	0.243758	0.667938	0.074426	2.28161	0.601823	0.037365	0.577977	0	0.831668	0.082505	0.526356	0.268153	0.501057	0.030193	0.559802	0.029925	0.076129	0.024367	0.03531	0	0
Ccr6	0	0	0	0	0	0	0.034691	0	0	0	0	0	0	0	0	0.0198445	0	0	0	0	0	0	0.049026	0	0
Ccr7	0.497593	0.993436	0.938331	0.641251	0.840823	0.849051	0.974727	0.978455	0.759165	1.10603	0.657151	1.10501	1.74659	1.74515	1.034	0.890273	1.31534	1.24078	0.808417	1.46196	1.15777	0.82497	1.44403	0.665739	1.74014
Ccr8	0	0	0	0	0	0	0	0	0	0	0	0	0	0	0	0	0	0	0	0	0.039303	0	0	0	0
Ccr9	0.017672	0	0.016688	0.017429	0	0.017048	0	0	0.020622	0	0.037839	0	0	0	0	0	0	0	0	0	0	0	0	0	0.019878
Ccrl2	6.49688	6.17842	7.76482	7.95224	4.39581	7.7148	6.11878	8.01747	7.7499	6.54044	7.23045	6.70319	7.75669	7.69527	5.98013	5.02209	7.15618	7.9353	8.09527	7.90449	6.12406	6.10149	6.78618	5.28288	8.37101
Ccs	40.9208	43.361	43.6168	38.5521	35.6423	43.1559	44.3425	37.099	47.5225	42.3124	40.2043	45.7497	47.2492	40.3784	36.9801	35.5552	41.2109	43.4792	38.5422	42.0808	46.4613	47.5862	42.3011	44.6042	43.4424
Ccsap	8.79373	9.34025	10.2643	11.6277	9.57874	9.25305	9.42298	10.155	10.8345	10.6582	9.78606	9.46132	10.3911	9.05459	9.54717	9.21361	11.4083	11.0457	10.7601	12.3685	9.5204	8.72567	11.2401	9.94766	10.357
Ccser1	0	0	0	0	0	0	0	0	0	0	0	0	0	0	0	0	0	0	0	0	0	0	0	0	0
Ccser2	7.08974	8.29377	9.83102	9.47133	7.75449	6.82081	6.10862	6.93259	7.85236	9.07161	8.57754	7.33504	8.16178	7.70289	8.37931	7.9864	8.74117	8.85984	10.1209	9.224	7.82267	6.54049	8.89987	9.5895	8.98525
Cct2	294.359	310.679	326.221	312.521	256.39	290.711	319.7	319.783	316.666	348.116	316.701	343.786	316.687	266.835	256.416	252.559	313.38	331.981	327.639	337.3	325.468	315.383	355.316	310.136	289.403
Cct3	403.246	425.54	453.494	445.725	331.77	410.409	465.587	455.763	458.181	484.682	447.396	471.241	439.958	381.38	335.9	329.232	429.712	465.761	467.649	481.539	430.967	414.975	496.74	415.962	406.513
Cct4	291.073	307.84	344.053	304.874	293.064	279.221	336.988	300.11	319.078	342.151	304.161	343.903	326.729	258.383	299.501	281.965	324.921	354.02	336.515	342.126	326.083	321.466	366.256	305.015	303.733
Cct5	323.96	353.881	346.582	339.263	265.869	327.802	374.894	348.652	365.273	402.353	372.671	400.422	355.432	284.146	257.272	255.321	332.437	381.696	360.476	391.107	368.691	353.87	406.765	358.634	325.422
Cct6a	184.292	198.026	228.519	206.599	188.215	182.387	216.316	202.946	209.09	220.622	214.848	223.445	204.424	160.818	191.394	181.728	213.604	227.402	227.082	234.19	205.677	199.418	241.316	193.248	192.556
Cct6b	0.344847	0.293075	0.453348	0.158278	0.348409	0.243723	0.205742	0.287786	0.402124	0.278684	0.248172	0.259495	0.276362	0.229923	0.526841	0.586406	0.568961	0.327378	0.36663	0.333178	0.358328	0.222579	0.469966	0.775379	0.590418
Cct7	423.902	453.846	476.041	457.266	379.796	435.895	453.685	451.052	466.878	488.736	450.004	469.976	446.075	430.896	379.923	381.901	470.461	498.962	483.771	513.505	439.305	404.677	499.472	428.28	460.867
Cct8	448.425	503.905	477.517	459.563	389.456	441.606	482.375	473.422	523.896	544.332	533.952	575.14	525.504	396.957	398.769	383.299	469.78	485.195	493.302	487.669	529.397	504.087	552.743	501.017	368.026
Cct8l2	0	0	0	0	0	0	0	0	0	0	0	0	0	0	0	0	0	0	0	0	0	0	0	0	0
Cd101	1.09965	1.67083	1.0029	1.21016	1.17213	1.20774	1.0707	1.16758	1.28462	1.53274	1.68895	0.955724	1.09553	1.39128	1.41616	1.25877	1.72236	1.28056	1.19296	1.4391	1.04168	1.17261	1.53015	1.49053	1.30467
Cd109	2.11759	3.66354	2.39182	2.68999	1.40474	2.89128	1.36894	2.3318	2.55464	3.43392	2.44573	1.37415	1.94539	2.44233	1.47717	1.65794	2.7904	2.56979	2.05702	2.39226	1.68807	1.34227	2.78681	3.39388	2.48274
Cd14	0	0	0.242141	0.056538	0.134413	0.055508	0.155167	0.030064	0.033591	0	0.041875	0.056966	0.069424	0.028747	0.098614	0.0449435	0	0.094286	0.108071	0.103822	0.026442	0.050785	0.03678	0.032503	0.063868
Cd151	260.044	282.498	214.249	252.504	163.064	293.696	206.181	253.346	259.562	265.601	260.998	262.48	241.834	277.815	168.305	158.762	231.603	242.656	245.501	227.722	230.959	217.653	238.552	294.728	260.71
Cd160	0.066875	0	0	0.064338	0	0	0	0	0	0	0	0	0	0	0	0	0	0	0	0.077234	0	0	0	0	0
Cd164	199.461	220.109	209.236	214.213	155.696	209.925	171.665	200.715	221.895	217.432	218.754	198.2	195.784	209.669	170.34	156.217	200.641	205.793	211.642	196.495	179.724	172.244	203.264	214.541	196.206
Cd164l2	0	0	0	0	0	0	0	0	0	0	0	0	0	0	0	0	0	0	0	0	0	0	0	0	0
Cd177	0	0	0	0	0	0	0	0	0	0	0	0	0	0	0	0	0	0	0	0	0	0	0	0	0
Cd180	0	0	0	0	0	0	0	0	0	0	0	0	0	0	0	0	0	0	0	0	0	0	0	0	0
Cd19	0	0	0	0	0	0	0	0	0	0	0	0	0	0	0	0	0	0	0	0	0	0	0.033483	0	0
Cd2	0	0	0.089493	0	0	0	0	0	0	0.066921	0	0	0	0	0	0.0249935	0	0	0	0.345503	0	0	0.186481	0.167257	0.05279
Cd200r1	0.098322	0.437634	0.259429	0.406848	0.404528	0.11378	0.123021	0.123102	0.321171	0.475862	0.323808	0.0300925	0.17319	0.157597	0.429304	0.483656	0.398721	0.129595	0.166115	0.238309	0.162226	0.224903	0.251448	0.220717	0.198521
Cd209	0	0	0	0	0	0	0	0	0	0	0	0	0	0	0	0	0	0	0	0	0	0	0	0	0
Cd22	0	0	0	0	0	0	0	0	0	0	0	0	0	0	0	0	0	0	0	0	0	0	0	0	0
Cd226	0	0	0	0	0	0	0	0	0	0	0	0	0	0	0	0	0	0	0	0	0	0	0	0	0
Cd24	0.680194	0.388354	0.751887	0.615762	0.482283	0	0.333482	0.349739	0.37985	1.00408	0.606719	0.919101	0	1.24828	0.322349	0.596677	0.32716	0.305329	1.88873	0.313038	0.905486	1.19376	0.777695	0	0.290894
Cd244	0	0	0	0	0	0	0	0	0	0.050825	0	0	0	0	0	0	0	0	0	0	0	0	0	0	0
Cd247	0	0.009384	0.004288	0	0.021148	0.012987	0	0.004682	0.026165	0	0.018787	0.0313145	0.010707	0	0.010421	0.002378	0.248631	0	0.004212	0	0.012297	0.003931	0.046047	0.01995	0
Cd248	0	0.023605	0	0	0	0	0	0	0	0	0	0	0	0	0	0	0	0	0	0	0	0	0	0	0
Cd27	0.027268	0.029058	0.02549	0	0.0250225	0	0.024445	0	0	0	0	0	0.087515	0	0	0.0729765	0.030621	0.029765	0.076684	0.065572	0.025008	0.048026	0	0	0.030269
Cd274	0	0.018397	0	0.017151	0	0	0.015526	0.018145	0	0	0.012405	0	0	0	0.020018	0	0	0.03827	0	0	0.015936	0.061174	0	0	0.039133
Cd276	29.0926	32.7929	29.9519	32.1528	23.56	32.0535	29.0684	29.556	34.8243	32.6933	31.7723	28.2717	28.2969	31.1986	25.415	23.7265	30.0712	31.978	33.1602	31.825	23.6829	24.0812	33.702	33.3859	33.6362
Cd28	0.11268	0	0	0.11053	0.0648425	0.054247	0.025263	0.029378	0	0.076105	0.040876	0.021605	0	0	0.064276	0.177859	0.063245	0.030727	0.026403	0.067679	0.025837	0	0.071892	0.0635	0.031233
Cd2ap	53.25	58.6099	63.0286	64.7922	54.5859	53.2132	51.2125	56.4061	57.3041	64.9784	63.5317	57.8879	56.1826	53.4387	55.738	54.0956	61.7466	58.0808	64.8845	59.5742	57.3854	52.2139	68.1976	60.0331	51.4438
Cd2bp2	32.9117	37.0494	40.1755	38.2608	32.0247	33.945	33.6948	35.2382	38.6574	38.6744	37.7159	34.649	34.4313	36.4139	32.0159	32.2902	38.7225	38.081	36.8472	41.2312	32.8973	28.6221	39.4086	38.2886	38.2429
Cd300lf	0	0	0	0	0.0941535	0	0	0	0	0	0	0	0.042912	0.156936	0	0.027006	0	0	0	0.062187	0	0	0	0	0
Cd300lg	0	0	0	0	0	0	0	0	0	0	0	0	0	0	0	0	0	0	0	0	0	0	0	0	0
Cd320	38.0519	37.636	34.9702	35.6321	32.3235	36.6334	40.3916	35.396	39.324	37.3329	35.4609	41.1073	37.6542	37.0416	29.7585	28.0492	34.9966	39.6073	38.7356	40.0963	35.7858	36.6022	34.144	31.6267	37.476
Cd34	0	0	0	0	0.010294	0	0	0.023814	0	0	0.016424	0	0	0	0	0	0	0	0	0	0	0	0	0	0
Cd36	6.51725	6.1381	5.3675	8.54679	4.27341	7.59645	6.7401	6.17403	7.51785	7.65411	9.52403	4.8728	4.47034	2.27957	4.30276	3.7581	5.88996	6.79087	8.5319	6.17439	4.26422	3.67423	6.91686	6.55811	4.96965
Cd37	0	0.100073	0	0	0.020248	0	0	0	0	0	0	0	0	0	0	0	0	0	0	0	0	0	0	0	0.055112
Cd38	0	0	0	0	0	0	0	0	0	0	0	0	0	0	0	0	0	0	0	0	0	0	0	0	0
Cd3d	0	0	0	0	0.0545195	0	0	0	0	0	0	0	0.224532	0	0	0	0	0.138344	0	0	0.126964	0	0	0	0
Cd3e	0	0	0	0	0	0	0	0	0	0	0	0	0	0	0	0	0	0	0	0	0	0	0	0	0
Cd3eap	41.4026	41.7165	46.8197	48.9483	41.0998	43.1562	51.476	47.6056	48.6484	48.0023	49.4509	43.7858	45.6124	32.6877	42.2135	38.5521	48.0005	51.5055	47.0637	53.2988	43.1372	42.1226	48.256	41.9981	47.3901
[truncated: 21,708 more rows]

## Sheet: HEK
	293F_ADM5	293F_AMBP	293F_ARTN	293F_ASGR1	293F_BMP10	293F_CCL20	293F_CCL28	293F_CXCL13	293F_Control	293F_FLT3LG	293F_FN1	293F_FSTL3	293F_GCG	293F_HGF	293F_JAG2	293F_LOX	293F_NRTN	293F_NRTN_PP	293F_PAMR1	293F_PLG	293F_POSTN	293F_REG1A	293F_RSPO1	293F_ST6GAL1	293F_THBS4	293Freestyle_ADM5	293Freestyle_AMBP	293Freestyle_ARTN	293Freestyle_ASGR1	293Freestyle_BMP10	293Freestyle_CCL20	293Freestyle_CCL28	293Freestyle_CXCL13	293Freestyle_Control	293Freestyle_FLT3LG	293Freestyle_FN1	293Freestyle_FSTL3	293Freestyle_GCG	293Freestyle_HGF	293Freestyle_JAG2	293Freestyle_LOX	293Freestyle_NRTN	293Freestyle_NRTN_PP	293Freestyle_PAMR1	293Freestyle_PLG	293Freestyle_POSTN	293Freestyle_REG1A	293Freestyle_RSPO1	293Freestyle_ST6GAL1
A1BG	6.04958	5.67145	7.67662	5.54021	6.43051	5.98453	5.25929	6.17691	4.91613	5.36181	7.09558	6.34859	7.00687	15.0693	7.06268	11.1028	8.06417	8.02668	8.71439	8.08007	6.67824	5.25821	5.91246	5.49426	6.18174	9.7846	6.46223	8.99783	8.02259	6.45026	7.20087	5.24406	6.76565	5.5688	6.37467	7.97431	9.31302	9.00123	13.0396	8.91827	9.61564	9.98423	9.175	8.04225	8.7621	9.64793	6.79888	7.13721	5.96679
A1BG-AS1	3.97214	2.3632	3.57715	2.74376	2.88809	2.4667	2.9392	3.20282	2.67903	2.77861	3.66556	3.13981	3.7346	0.32374	3.09953	2.74232	3.59221	3.21932	3.30682	3.50415	3.05225	3.19631	2.61785	2.75681	3.15191	3.62999	3.36616	2.68864	4.28906	3.00194	2.7428	3.89869	4.13436	3.29257	2.08427	2.13565	1.91152	3.83013	0.252483	2.41981	1.49822	2.88119	2.43806	3.77187	2.15815	2.29204	2.00668	3.30108	2.89209
A1CF	0.004351	0	0.005443	0	0.0116885	0.009992	0	0.006207	0.013657	0.023305	0	0.009166	0.008933	0.007156	0	0	0.010829	0	0.013885	0.005242	0.003926	0	0	0.003927	0	0.008255	0.010994	0	0	0.002506	0.014855	0	0	0	0	0	0	0	0.008233	0.005724	0.004715	0	0	0.00427	0.005566	0.022066	0.004611	0.013235	0
A2M	0.17385	0.091327	0.325162	0.150972	0.256256	0.199008	0.16201	0.239574	0.177848	0.094036	0.622589	0.073351	0.101365	0.359846	0.161152	0.169528	0.328521	0.226522	0.093398	0.419561	0.116589	0.148962	0.132132	0.172656	0.502951	0.073815	0.065167	0.108169	0.389172	0.14591	0.209171	0.302614	0.166248	0.202231	0.070155	0.201961	0.032288	0.142789	0.244967	0.136745	0.101897	0.189942	0.240915	0.178703	0.103254	0.020836	0.050301	0.032302	0.112484
A2M-AS1	0.397438	0.283258	0.469341	0.280966	0.415967	0.388501	0.099904	0.102606	0.258879	0.299215	0.245968	0.318113	0.245237	0.109059	0.547456	0.325014	0.43198	0.294481	0.232825	0.341011	0.207728	0.257473	0.303531	0.211454	0.395175	0.218182	0.132473	0.210356	0.447363	0.22003	0.160247	0.305697	0.494436	0.281162	0.171539	0.172989	0.056134	0.247488	0.046232	0.234668	0.142437	0.239532	0.20082	0.467117	0.214668	0.096527	0.079372	0.143065	0.124073
A2ML1	0.06209	0.057281	0.050573	0.116349	0.0914705	0.075272	0.075533	0.122386	0.046751	0.04646	0.104331	0.107319	0.132749	0.160901	0.010138	0.024961	0.063141	0.046995	0.09247	0.04297	0.055932	0.074305	0.05465	0.065256	0.090068	0.116118	0.068207	0.017403	0.038213	0.0411835	0.049832	0.072756	0.086887	0.103362	0.088896	0.112892	0.061941	0.074238	0.054935	0.062906	0.055022	0.053076	0.03519	0.099486	0.05865	0.06422	0.015097	0.102082	0.130514
A2MP1	0	0	0	0	0.0496925	0	0	0	0	0	0	0.042176	0	0	0	0	0.102331	0	0	0	0.163157	0.11113	0	0.040293	0	0	0	0.044275	0	0.0485755	0	0	0.102557	0	0.039822	0.048643	0	0	0	0	0	0	0.045353	0	0	0.034616	0	0	0
A3GALT2	0.055443	0	0	0.055088	0	0	0	0	0	0.214066	0.041142	0	0	0	0	0	0	0	0.101021	0.126733	0.102055	0.09285	0	0.100466	0	0.025673	0.058182	0	0.06516	0.0294105	0	0.062987	0	0.053014	0	0.244973	0	0.053892	0	0	0	0.050348	0	0.105997	0.068054	0	0	0.049209	0
A4GALT	4.05102	5.01817	5.73587	4.11654	4.95468	4.22785	5.56474	3.71294	3.45083	4.62365	3.30483	3.36075	5.00784	2.34895	4.558	4.90248	3.80971	4.56812	3.31542	4.90834	3.38759	3.76274	3.99593	4.18609	5.44313	5.10826	5.0948	4.95025	3.71154	4.70663	4.94589	5.52429	5.19354	4.38368	2.3992	4.02468	3.57683	4.6907	1.95464	5.06114	3.38409	3.37724	4.86935	4.68732	4.12545	3.86009	2.61899	5.3566	4.61939
A4GNT	0	0	0.039655	0	0	0.034734	0	0	0	0	0.019807	0	0	0	0	0	0	0	0	0	0	0.026749	0	0	0.035549	0	0	0	0	0	0	0	0	0	0	0	0.024044	0	0	0	0	0	0	0	0	0	0.030236	0.02854	0
AA06	0	0	0	0	0	0	0	0	0	0	0	0	0	0	0	0	0	0	0	0	0	0	0	0	0	0	0	0	0	0	0	0	0	0	0	0	0	0	0	0	0	0	0	0	0	0	0	0	0
AAAS	81.4662	72.04	86.6113	77.6496	70.6613	60.9076	73.0277	85.9306	69.2964	56.4943	65.1829	65.7324	79.1311	48.9714	69.3477	64.5041	81.9157	75.0401	69.3469	81.4605	66.0395	77.8413	64.9283	72.6687	83.2777	73.1269	71.3488	58.6532	80.6535	68.747	76.7602	81.4707	78.8967	71.0169	48.2992	42.9536	36.883	67.1	35.8755	61.7958	51.6192	62.6861	62.6039	78.4366	66.5326	34.9014	43.8324	67.8719	60.5263
AACS	20.8307	19.5443	22.3099	20.7333	19.6142	18.607	20.2819	18.7002	20.292	18.9822	14.5564	17.1482	16.5632	13.2633	19.3923	19.2749	20.8458	19.2053	18.14	19.7014	17.3843	18.3079	18.4838	21.1081	21.0167	19.1986	17.1678	16.4508	17.5614	21.3659	16.5299	17.2671	16.311	17.6962	18.7285	17.5743	13.7543	13.5998	10.7577	20.071	17.7906	18.6098	18.9454	20.6026	16.1989	12.6776	15.9115	18.1646	19.0207
AACSP1	0.015944	0.123445	0.098878	0.097544	0.02678	0.173	0	0.191934	0.054722	0.101844	0.137716	0.059926	0.13478	0.099237	0.039665	0.030722	0.018727	0.014768	0.0440095	0.018974	0.101031	0.026126	0.121099	0.072016	0.017672	0.0674025	0.099128	0.032748	0.112669	0.035983	0.068777	0.071049	0.054071	0.076107	0.042874	0.084771	0.028002	0.046359	0.110444	0.019622	0.083973	0.01504	0.016839	0.12426	0.060602	0.049272	0.148613	0.084009	0.048773
AADAC	0	0	0	0	0	0	0	0	0	0	0	0	0	0	0	0	0	0	0	0	0	0	0	0	0	0	0	0	0	0	0	0	0	0	0	0	0	0	0	0	0	0	0	0	0	0.023817	0	0	0
AADACL2	0	0	0	0	0	0	0	0	0	0	0	0	0	0	0	0	0	0	0	0	0	0	0	0	0.029954	0	0	0	0	0	0	0	0	0	0	0	0	0	0	0	0	0	0	0	0	0	0	0	0
AADACL2-AS1	0	0	0	0	0	0	0	0	0	0	0	0	0.091918	0	0	0	0	0.086281	0	0	0	0	0	0	0	0	0	0	0	0.0895735	0	0	0	0	0	0.221736	0	0	0	0	0	0	0	0	0	0	0	0	0
AADACL3	0	0	0	0	0	0	0	0	0	0	0	0	0.01067	0.008867	0	0	0	0.009955	0	0.013594	0.010285	0.037164	0	0	0	0.0050305	0	0	0	0	0	0	0.025626	0	0	0	0	0	0	0	0	0	0	0	0	0.008774	0	0	0
AADACL4	0	0	0	0	0	0	0	0	0	0	0	0	0	0	0.041447	0	0	0	0	0	0.030766	0	0	0	0	0	0	0	0	0	0	0	0	0	0	0	0	0	0	0	0	0	0	0	0	0.052309	0	0	0
AADACP1	0	0	0	0	0	0	0	0	0	0	0	0.038384	0	0	0.049634	0.075074	0	0	0	0	0	0	0	0	0.044363	0	0	0	0	0	0	0	0	0	0	0	0	0.039377	0	0	0	0	0	0	0	0	0	0	0.083355
AADAT	11.8995	11.2894	8.15339	11.1378	8.38034	10.3707	10.366	14.0099	13.244	14.4198	8.91546	8.91905	11.9826	4.2395	7.35167	5.473	9.14561	7.84032	9.52599	8.17662	10.1172	11.4662	12.874	12.0759	9.44644	9.61291	9.81916	7.92283	10.4527	8.74436	9.08956	9.49254	11.1827	10.7749	10.4279	7.48355	7.94264	10.2968	4.0431	7.60746	7.29211	8.09053	7.63556	10.4827	7.78	11.5223	9.64422	12.5208	13.8141
AAED1	29.3283	34.8559	30.0025	26.4411	27.5089	24.6498	27.3634	27.4498	30.9235	26.8566	27.0805	28.9432	24.8169	16.813	32.4129	26.2939	30.7037	32.6429	27.7669	27.3292	24.8893	24.9345	30.2388	30.3133	25.7598	30.4678	29.1073	23.5908	25.5702	27.4763	28.6751	30.0438	25.8679	28.0542	26.3369	21.8618	28.9607	26.6341	13.9135	30.4531	27.0361	27.7322	26.8348	28.5725	26.956	25.019	25.1297	28.7048	27.2583
AAGAB	47.518	49.1133	51.8535	52.8973	54.8743	39.5957	46.8959	45.869	42.467	47.6691	43.4083	54.152	46.1784	27.602	62.7509	54.89	58.3351	72.2601	49.3563	60.8576	56.4517	48.8079	48.5359	55.3513	62.5034	50.6391	56.6253	48.5312	50.3368	55.8926	48.0158	48.1806	47.0741	53.1377	40.9365	55.7651	36.3216	43.1897	34.5142	62.6691	52.3975	57.3971	61.8802	59.0796	63.3677	31.8411	37.7333	49.7402	47.7684
AAK1	2.17739	2.09138	2.39174	1.8756	1.84662	1.58986	1.81399	2.00636	1.59813	1.8855	2.00055	2.0277	2.08574	0.927075	2.49907	2.23959	2.3051	2.28292	1.9519	2.78401	2.27982	1.93583	2.16147	2.36155	2.2863	2.46816	2.32221	2.42612	2.17614	2.29359	1.88245	2.11308	2.34876	1.98575	1.34605	2.56355	1.13417	1.68246	1.16952	2.44896	2.18722	2.48525	2.69732	3.05113	2.53807	1.31926	1.44841	2.1275	1.88263
AAMDC	89.3567	82.5682	102.723	71.926	86.1597	63.0271	68.5221	77.5925	68.7683	68.3282	75.7081	81.4966	87.0077	81.3529	92.45	84.8946	82.582	85.6081	77.4886	86.0692	95.7746	84.7506	82.1935	74.8583	84.0506	68.6855	75.4531	69.3299	66.2573	73.0978	82.2866	85.5178	80.6275	79.9528	42.9649	63.5077	44.5079	86.2009	63.1339	71.5557	69.7308	68.6728	59.7893	69.5136	71.2251	47.0006	48.6364	74.6842	59.1235
AAMP	132.677	140.521	157.332	131.801	131.782	119.393	126.897	124.845	135.121	124.782	124.177	141.313	136.682	82.0147	142.667	134.779	146.52	146.256	125.526	158.554	136.877	143.106	136.368	148.402	136.616	143.381	136.911	113.299	132.654	135.468	124.352	129.627	132.899	130.091	107.554	107.392	87.1688	115.212	83.4816	137.673	109.187	133.053	149.955	134.809	140.372	83.0209	106.72	140.951	132.423
AANAT	0.415559	0.318327	0.214747	0.400089	0.114447	0.4297	0.40818	0.347689	0.35174	0.265077	0.252601	0.094752	0.493667	0.260859	0.41261	0.202906	0.210775	0.393804	0.402987	0.325053	0.397303	0.307463	0.30924	0.378617	0.362728	0.463835	0.077615	0.179911	0.023942	0.238638	0.080271	0.15192	0.489656	0.116133	0.230062	0.29741	0.087705	0.126443	0.219705	0.213049	0.217255	0.050217	0.181976	0.472788	0.187888	0.186353	0.251934	0.093654	0.242816
AAR2	28.355	27.8335	32.5089	27.4912	28.9633	23.9628	26.6786	25.2533	24.8008	25.8359	21.8896	28.3355	26.8213	6.19396	30.9513	25.24	28.2945	30.0843	25.0646	32.5983	26.6864	27.7018	26.8509	27.3448	34.4205	26.0213	29.3733	21.3174	28.3526	27.4616	25.3993	28.0284	24.906	27.117	23.1133	33.4497	16.6436	22.7	9.52454	28.3731	21.4475	25.7127	26.8564	30.0236	27.035	15.0246	19.3488	26.8181	26.9681
AARD	1.70903	1.11558	1.49901	1.12052	1.42057	0.797401	1.2125	1.25386	1.22361	0.807866	0.394275	1.12306	0.843908	0.307854	1.86555	1.49435	1.44914	1.82946	1.1445	1.2737	0.946915	1.07394	1.11852	0.955515	1.57973	0.618794	1.02177	0.797358	0.891664	1.01554	0.640018	1.24149	0.624681	0.764469	0.777054	0.59058	0.467965	0.524951	0.155985	0.860045	0.616364	1.00951	1.01495	1.20435	1.22283	0.378102	0.429796	0.881757	0.648503
AARS	96.1068	86.9343	94.0927	87.9188	76.9437	83.3904	87.7425	84.0883	85.6492	75.1149	103.314	91.317	73.0155	74.1688	117.18	108.448	101.794	108.139	92.44	120.332	90.2371	80.3883	81.3489	97.5648	98.9172	139.528	95.105	109.923	116.616	114.319	97.7975	101.456	98.5205	88.8757	69.1731	105.976	64.3825	83.3117	75.1169	154.973	152.439	121.026	115.89	148.488	124.861	59.025	74.9174	97.7279	87.2514
AARS2	25.3934	25.6321	25.4749	25.9534	20.1793	20.7254	21.3606	23.6093	26.0369	27.3993	14.7315	18.5005	23.2814	5.71102	17.87	18.244	23.4406	18.4932	18.2365	24.0392	20.9911	23.4884	22.0753	25.899	25.3172	20.7226	22.3609	16.2638	19.9228	23.1392	19.1331	20.3561	23.2521	21.2691	20.3031	17.2066	13.3976	18.3686	4.69733	17.2021	14.727	21.0047	19.3176	21.4261	22.4946	13.1259	20.0216	22.3562	28.1883
AARSD1	58.8817	66.8681	56.6279	66.5603	58.6597	66.1445	68.7525	58.8423	76.4756	74.3841	62.452	79.9404	73.1815	45.3066	66.771	67.7636	58.9876	59.6928	62.4889	61.293	74.3927	68.2552	71.085	75.3142	53.2777	73.4243	69.0107	61.8645	67.6162	74.3761	60.4572	63.5806	68.6275	65.5307	63.8218	92.7707	64.6552	60.9656	45.4727	87.2457	81.4756	74.6908	75.675	76.9678	79.6118	58.4	69.3877	71.1655	79.8582
AASDH	12.8577	12.9331	12.4235	11.7747	11.5208	9.77301	11.8139	12.4563	11.9755	11.4652	10.9317	11.9793	12.2371	2.72026	11.7545	9.46495	11.1555	12.1643	11.4529	12.2144	12.887	13.0071	12.9308	13.308	12.1603	13.0635	14.9008	10.6065	12.411	13.5061	12.3614	13.4506	12.928	12.8725	9.85164	14.5941	9.7043	11.0467	3.35408	12.7646	10.6531	12.3328	11.14	13.9101	12.3061	8.99943	10.4362	13.7712	13.5293
AASDHPPT	78.1437	94.6417	72.2357	82.3644	73.6289	62.9707	73.8997	76.1321	82.5455	80.5486	66.0324	78.5662	80.8524	12.8197	72.9551	61.2458	72.15	74.675	73.0113	68.8376	80.2087	86.3704	82.7582	84.9612	75.3234	74.0734	85.7209	55.7291	70.5226	70.5715	67.3624	76.2738	72.0094	79.1033	64.7538	64.3015	56.914	71.566	17.826	65.657	59.6138	68.7672	66.6194	74.1642	61.3624	51.3463	64.3215	80.7534	81.8642
AASS	9.62506	8.01093	10.0795	7.114	6.47961	6.38765	6.96725	9.83696	6.60056	7.26316	7.98484	6.84572	9.56118	3.11643	5.98294	4.71126	6.96013	6.26042	7.13381	7.47564	8.66864	8.80515	8.7874	8.82897	9.19941	7.14184	9.37362	6.54024	7.16334	7.5481	7.1289	8.93102	10.4696	9.3594	5.61884	6.30491	3.74506	9.49676	2.50799	4.86297	5.09511	6.24459	5.85537	8.27606	6.78124	4.67691	4.73419	10.4727	8.27882
AATBC	0	0	0	0	0	0	0	0	0	0	0	0	0	0	0	0	0	0	0	0	0	0	0.007887	0	0	0	0.009666	0	0	0	0	0	0.010521	0	0	0.009878	0	0	0	0	0	0	0	0	0	0	0	0.008194	0
AATF	91.6675	102.164	103.938	89.1892	99.8264	72.3202	80.2939	78.7406	88.6288	85.9461	75.0733	113.446	103.563	38.4186	102.777	102.325	100.482	97.2201	87.2021	98.3996	105.191	108.284	87.157	98.0163	96.7169	102.049	112.008	89.0627	95.5028	104.624	91.016	93.6618	85.0188	91.8806	76.6128	117.029	63.6969	84.2003	38.2241	111.315	104.209	104.287	107.465	104.833	101.003	56.0458	75.71	92.1938	88.6954
AATK	3.71625	3.3855	4.13198	3.92713	3.23742	3.93377	3.85314	3.99641	4.16577	4.11632	2.87131	2.23516	3.4604	1.78593	3.25403	3.35269	3.9015	3.71046	2.15785	4.60557	2.6168	3.1085	3.72773	4.49279	4.23126	2.91653	3.20185	3.06468	3.1144	3.15009	3.00087	3.8034	3.45947	2.94764	3.69582	2.47602	2.61855	2.75719	1.83123	2.9198	2.11735	3.03727	3.378	3.67285	3.99613	2.1713	2.94709	4.16402	4.70052
ABALON	0.050073	0	0.030847	0.025375	0.013724	0	0	0.060407	0.144666	0.096115	0.036292	0.070763	0.094207	0	0	0.023761	0	0	0.022983	0	0.022771	0.041228	0.021196	0.045264	0.027615	0.0814355	0.026018	0	0	0.0283285	0.026906	0	0.028472	0.04782	0.022428	0.053706	0.06615	0	0.038387	0	0.011581	0	0	0.09722	0.062974	0.019383	0.047003	0.066213	0.051204
ABAT	2.9398	3.11552	3.83765	2.99844	2.56555	2.67658	2.77773	3.00518	2.81764	3.36218	1.68456	2.67776	2.85123	0.583644	3.04387	2.49765	3.10967	3.57646	2.65677	3.25302	2.85011	2.98416	3.49742	3.26112	3.42474	2.13584	3.02611	2.22286	2.27452	2.4552	2.21671	2.00236	2.5526	2.72078	2.77631	2.4621	1.94854	2.45607	0.343754	2.28944	1.64918	2.99148	2.76845	3.03056	2.51671	1.48218	2.02109	3.32964	3.25836
ABCA1	0.142014	0.089183	0.187572	0.14166	0.158299	0.150047	0.105357	0.142446	0.087131	0.098358	0.174143	0.051871	0.098976	0.063203	0.207741	0.166388	0.224451	0.290458	0.0989625	0.200645	0.085407	0.064216	0.10952	0.08885	0.208241	0.123398	0.106596	0.117828	0.177864	0.130706	0.09466	0.148514	0.101758	0.144013	0.064129	0.272651	0.041405	0.062921	0.040914	0.122256	0.0927715	0.198617	0.152432	0.189697	0.172956	0.075979	0.059079	0.103097	0.139179
ABCA10	0.226417	0.21238	0.149689	0.129811	0.125728	0.087237	0.1472	0.248555	0.211147	0.13588	0.114231	0.124802	0.19359	0.020867	0.25004	0.18245	0.118159	0.124313	0.147393	0.16805	0.180621	0.152277	0.095457	0.204389	0.185732	0.180658	0.130721	0.179984	0.133395	0.142292	0.129724	0.251089	0.246906	0.146165	0.089589	0.182505	0.151578	0.193489	0.030917	0.132047	0.077248	0.183845	0.135229	0.215362	0.136021	0.164422	0.086773	0.175001	0.216645
ABCA11P	3.92405	5.4951	5.62003	4.75847	5.98905	4.82183	3.68772	4.71381	3.87043	5.37683	4.0697	5.20298	4.97233	2.74424	6.27282	6.3008	5.0721	5.39911	3.8459	6.2374	5.50429	4.80844	5.87911	5.00977	5.03845	3.65723	5.14079	5.8174	4.73252	5.2006	4.15111	4.26441	3.7039	4.96852	5.50622	7.37929	4.64931	5.1283	2.41199	6.07815	5.49876	5.53682	7.16384	5.12509	5.76636	3.80162	5.08157	5.90657	5.84106
ABCA12	0.027389	0.051023	0.028546	0.023449	0.0597545	0.016915	0.047979	0.037269	0.051573	0.034915	0.015972	0.081221	0.050359	0	0.025858	0.048363	0.024442	0.029248	0.063179	0.032985	0.032599	0.01458	0.061556	0.077202	0.025453	0.0144115	0.042627	0.004757	0.024322	0.0454905	0.016762	0.022872	0.045204	0.019695	0.018513	0.169533	0.01806	0.019987	0	0.033997	0.02784	0.034837	0.034244	0.058218	0.051528	0.015906	0.028808	0.019596	0.052433
ABCA13	0.03569	0.037485	0.024096	0.032794	0.037644	0.026795	0.035019	0.04426	0.024585	0.050853	0.021787	0.058362	0.044458	0.019333	0.055987	0.043148	0.022079	0.031739	0.047866	0.074214	0.087935	0.064036	0.042196	0.050396	0.038768	0.046172	0.068933	0.019437	0.032575	0.041918	0.039674	0.043449	0.029345	0.030423	0.014847	0.080453	0.014553	0.048258	0.011478	0.025957	0.028735	0.034972	0.12601	0.045356	0.048126	0.045931	0.041662	0.039834	0.057013
ABCA17P	0.402806	0.341522	0.42448	0.486244	0.302216	0.359934	0.313134	0.37321	0.44623	0.158167	0.296099	0.377854	0.474885	0.435245	0.270798	0.40176	0.341127	0.32647	0.3521	0.296726	0.485693	0.303692	0.20918	0.317087	0.275574	0.366702	0.352542	0.459661	0.328527	0.502804	0.446476	0.332757	0.360598	0.414029	0.250048	0.404205	0.235373	0.48028	0.247224	0.421233	0.424504	0.450648	0.296639	0.292976	0.394369	0.239069	0.346262	0.362249	0.315374
ABCA2	12.0818	10.3782	13.2828	12.0322	9.2222	13.8381	13.7366	12.6433	13.5311	13.8432	6.94763	6.62528	9.40245	6.16343	7.71852	7.85371	11.6181	9.01391	6.58346	12.3553	7.84466	8.51107	12.2434	12.4141	12.4468	9.29471	8.1518	9.30262	9.03536	9.99945	8.55809	9.40338	11.5371	9.28235	14.2869	4.55051	9.7405	8.66758	4.59679	6.45925	6.07072	8.24113	6.75179	10.2731	9.1912	8.92087	11.4025	12.0392	15.9041
ABCA3	16.8452	15.6233	20.3504	15.1349	15.9514	15.175	14.9982	17.0691	15.5312	16.208	9.7403	12.8789	13.4848	3.73571	14.2093	14.6134	18.097	15.0096	11.5525	18.9205	13.2201	13.4545	14.2136	15.3952	19.2274	13.8066	14.0356	13.8248	14.4977	16.0666	13.523	13.1351	15.9969	14.7538	16.2021	9.28379	11.7432	13.5461	2.25638	11.6374	9.00515	14.922	11.5454	14.8797	13.5046	10.0131	14.4361	14.9382	19.3773
ABCA4	0.19436	0.050263	0.078579	0.088028	0.107524	0.024977	0.066465	0.130758	0.084066	0.036444	0.024497	0.123167	0.080397	0.080502	0.229091	0.196084	0.12857	0.255884	0.126554	0.364439	0.144491	0.116433	0.096382	0.056759	0.159274	0.145436	0.106275	0.148725	0.08757	0.116264	0.117586	0.101383	0.109118	0.04364	0.046145	0.120405	0.065039	0.066433	0.03098	0.248133	0.142611	0.223327	0.226332	0.246614	0.277526	0.02203	0.047877	0.070087	0.069719
ABCA5	5.64032	6.02126	4.49629	6.55799	3.38304	5.84122	6.06485	6.10273	6.39094	7.47709	4.87455	4.10256	5.83208	2.53622	3.40605	2.78487	4.13398	3.89786	4.07725	3.48546	4.95325	5.56819	6.19283	6.48137	4.62017	3.97607	4.86864	3.60769	4.15196	4.44354	4.01982	5.02044	5.76704	4.98247	6.40668	3.25058	4.53701	5.08349	1.94971	3.49036	3.35796	3.77796	2.98111	4.81145	3.70188	5.68953	4.82829	6.83581	7.52754
ABCA6	0.026503	0.029304	0.010839	0	0.043599	0	0.031477	0	0.009982	0.022093	0.026069	0.04062	0.008222	0.007248	0.032468	0.020557	0	0.024177	0.029435	0.041533	0.043166	0.049494	0.028045	0.012076	0.007411	0.055532	0.026925	0	0.061333	0.0337785	0.031299	0.038485	0.022386	0.038275	0.015561	0	0.0152	0.041982	0.023181	0.010724	0.004267	0.060239	0.027694	0.027629	0.022146	0.06639	0.04047	0.039035	0.026444
ABCA7	5.70915	5.24397	5.37925	4.8099	3.67654	5.33258	5.22281	6.39603	5.60892	6.50071	3.57291	3.4021	6.45845	1.58519	3.64489	3.68645	3.73612	3.57815	3.94471	4.13718	5.31292	4.8349	5.81443	5.58043	4.69989	4.90222	4.44101	3.43219	4.14888	3.73205	4.04611	4.88828	6.09393	4.69306	4.28507	3.57589	2.43417	4.27992	1.30307	2.56414	2.59552	2.82542	3.66307	5.09647	4.08032	3.32086	3.81358	6.88532	6.00351
ABCA8	1.35186	0.907048	1.82088	1.06698	1.43601	0.713882	1.0073	1.03098	0.894844	1.00966	0.674144	1.00253	1.01688	0.185812	1.30107	0.981517	1.48606	1.0233	0.635615	1.47157	1.00105	1.23557	0.968682	1.06098	2.03328	0.931245	0.860134	0.712026	0.771462	1.1003	0.812594	0.997292	0.881807	0.728097	0.92167	0.353194	0.699726	1.0636	0.133355	0.730763	0.601736	0.965189	0.753837	0.70382	0.981501	0.558945	0.731283	1.34461	1.34356
ABCA9	0.043325	0.030812	0.033991	0.056911	0.0354745	0	0.048939	0.065904	0.0627	0.017288	0.034937	0.040805	0.070464	0.043301	0.008557	0.026472	0.024545	0.012547	0.025483	0.016237	0.021173	0.018725	0.023283	0.032499	0.045751	0.003011	0.043282	0.042551	0.039749	0.0202915	0.031743	0.00769	0.015639	0.053345	0.024852	0.023885	0.031042	0.053391	0.030875	0.026314	0.016912	0	0.033043	0.021666	0.017722	0.021699	0.033842	0.006175	0.034525
ABCA9-AS1	0	0	0	0	0.343245	0	0	0.210383	0.237705	0	0.28022	0	0	0.253013	0.440319	0.138514	0	0.585473	0.52588	0.365533	0.163804	0.306464	0.149486	0	0	0	0.197729	0.307914	0	0	0	0	0.212378	0	0	0	0.15981	0.166865	0	0.196152	0.07204	0	0.156259	0.174448	0	0	0	0.33812	0
ABCB1	6.29968	7.90033	8.98132	6.64162	9.36111	4.65125	4.80461	7.0164	5.66518	7.1434	7.59409	9.12189	7.99762	3.30505	9.70205	8.77211	10.3494	10.6566	5.58661	10.7526	8.79721	7.91241	6.19973	7.58007	8.43424	8.2373	9.77606	8.09975	9.48302	9.3398	6.82018	8.35867	7.03754	7.70129	4.21858	12.5962	3.26549	5.41929	3.27021	8.5706	6.61907	10.7616	13.2437	9.19991	12.9543	3.49514	4.32571	8.13152	6.54805
ABCB10	41.1312	43.9492	41.6502	42.2655	36.0055	39.8849	41.6731	38.7389	48.3468	46.4516	36.8653	37.0511	38.6063	11.2474	34.1939	28.1203	40.2354	38.7934	32.0906	36.4764	37.4756	38.9004	44.671	46.4105	43.2926	37.1625	42.4288	30.8823	38.1415	38.0864	37.191	41.1384	41.6066	43.6439	43.9241	29.1408	33.7916	44.7031	12.4101	30.9212	27.9234	34.6558	31.4691	36.6767	33.6616	34.4866	39.6969	45.6628	48.468
ABCB11	0.012627	0	0	0	0.007001	0	0	0	0	0	0	0	0	0	0	0.024464	0	0.023442	0	0	0	0	0	0.027331	0.015767	0	0.014719	0	0	0	0	0	0.026064	0.024105	0.01132	0.030176	0	0.011202	0	0	0	0	0.013392	0	0.048122	0	0	0.011078	0
ABCB4	2.61025	2.27307	3.17263	1.94165	2.83751	2.01924	2.69	1.94026	2.28703	2.49513	2.6503	2.55927	2.36636	1.58916	2.94529	3.59849	3.91087	3.72543	2.13418	3.94618	2.6289	2.53354	1.88159	2.98034	3.09661	3.71895	2.45174	3.50245	3.07561	3.44351	3.2993	3.23788	2.78341	2.83131	1.747	3.46498	1.37656	1.80401	1.30339	3.3857	3.65027	3.90055	3.82534	3.60041	4.91963	1.24052	1.7958	2.90431	1.97443
ABCB5	0.041124	0.177826	0.151086	0.052308	0.178937	0.109055	0.072591	0.085392	0.059916	0.111169	0.079996	0.07749	0.06562	0.017729	0.027244	0.077796	0.04995	0.075471	0.11469	0.108733	0.054452	0.142875	0.099596	0.134488	0.120616	0.0764605	0.073817	0.125832	0.107653	0.107339	0.101051	0.054727	0.076791	0.087294	0.055421	0.01187	0.054425	0.088628	0.031143	0.100238	0.0336555	0.076214	0.054678	0.054738	0.012547	0.133913	0.17138	0.065914	0.090055
ABCB6	5.38257	5.33424	4.56697	5.6871	3.74384	5.60734	5.98564	6.22522	6.08196	5.61751	6.60485	3.94277	5.63124	3.88594	3.15022	3.96832	3.69728	3.72873	3.76932	4.07864	4.59748	4.45453	6.33822	6.22258	4.38023	5.2836	4.65092	5.25655	4.22071	4.54937	4.4976	5.4045	6.32701	5.13231	4.15633	5.21927	3.80663	4.635	3.14317	4.3244	4.17028	3.9511	4.02304	6.14448	5.49399	3.37576	4.33059	6.17949	6.03758
ABCB7	42.5148	47.6093	44.6979	49.0775	40.1541	48.7879	49.198	42.322	51.8523	54.6857	36.7762	39.3256	41.3169	36.7049	38.0908	33.6629	43.2324	40.6293	35.1278	41.4195	41.2337	43.3246	45.9848	48.7626	46.7012	37.0009	43.566	36.4102	39.1744	47.1671	40.9354	42.7595	41.4378	44.2797	59.8279	36.9453	43.3913	41.082	38.5609	39.8367	38.933	41.6719	35.2817	41.7755	40.6982	42.2762	48.6321	48.0772	57.8218
ABCB8	13.3999	12.972	12.4123	13.3591	10.4056	13.7093	13.7494	13.4894	14.1534	15.5005	8.66766	10.6186	12.583	6.75829	10.5297	8.92494	10.908	11.0163	9.76544	12.0897	9.98265	12.0773	13.3668	14.3652	11.845	10.8532	11.8007	6.92511	10.556	10.2092	9.38319	10.4976	12.1322	10.8565	13.3539	8.17267	8.27181	9.29291	5.80222	8.04276	6.76209	9.35013	10.4513	11.0904	10.161	9.12995	11.5135	13.34	16.386
ABCB9	3.49729	2.82852	3.70477	3.13929	2.88704	2.51886	3.33513	3.46938	2.92313	3.2931	2.95232	3.07859	3.29075	1.86483	3.17415	3.53765	3.34306	3.15388	2.58878	3.85043	3.31607	3.14724	3.47367	3.66169	3.71012	3.33705	3.50206	2.57215	3.00399	2.83457	3.62566	3.19514	3.65528	3.17116	2.7723	2.25954	1.66823	2.87985	1.82046	2.54566	2.11246	2.61198	2.85322	2.9632	2.82778	1.79668	1.99765	3.18834	3.03222
ABCC1	12.8669	14.9396	15.4285	15.5232	11.7902	15.5909	15.5034	13.8738	15.9724	18.9546	9.70695	10.9852	12.6956	4.84897	11.2202	10.8199	14.59	12.0456	8.93461	15.8201	11.7763	12.8799	16.8338	17.1902	14.7172	12.5034	13.9952	12.587	11.9329	13.7498	11.2259	11.9677	14.4163	13.7394	18.0048	10.5833	11.3874	11.7585	5.12073	11.8118	9.80094	12.9717	13.1843	13.9973	14.3376	10.4606	14.6614	17.6436	20.2096
ABCC10	9.9831	10.1713	10.4159	11.0428	7.24709	12.0561	11.39	11.7276	11.2753	11.0433	6.89765	5.94723	9.06899	4.04386	6.96766	7.19533	8.62476	8.30961	7.30417	9.6249	7.9952	7.81235	10.0491	11.0864	8.88063	8.68784	8.25817	6.75441	7.97739	7.74907	7.38803	8.59371	10.5334	8.19491	10.6603	5.19308	6.60675	7.12617	3.17774	6.6058	5.28051	7.52055	7.5286	9.27144	8.53168	6.6556	8.46313	11.3236	12.0335
ABCC11	0.33864	0.269975	0.312126	0.416616	0.192792	0.261809	0.297938	0.261995	0.499404	0.448057	0.21047	0.280412	0.271022	0.430406	0.152386	0.28197	0.212006	0.153669	0.195233	0.29141	0.253913	0.22274	0.303986	0.366815	0.321224	0.284338	0.293272	0.412923	0.257409	0.450551	0.30767	0.189994	0.194657	0.332237	0.313597	0.301685	0.149157	0.212175	0.188552	0.505567	0.38907	0.397428	0.220517	0.255852	0.386255	0.195214	0.286424	0.333338	0.437899
ABCC12	0	0.018163	0	0.050729	0.009365	0.008997	0	0.009935	0.018717	0	0	0.046404	0.015477	0.006445	0.051571	0	0.02924	0.00768	0.007605	0.029691	0.014909	0.020192	0.006959	0	0.009182	0.035579	0	0.034238	0	0.009269	0	0.009156	0	0.02362	0.007398	0.008709	0.021678	0.007991	0.012755	0	0.011825	0.007841	0	0.016156	0	0	0	0	0
ABCC13	0.127352	0	0.08104	0.016232	0.081572	0.017321	0.037257	0.057557	0.072845	0	0.011458	0.089899	0.014952	0.02477	0.039603	0.092022	0.018698	0.117956	0.131821	0.075779	0.057715	0.078251	0.0538	0.028761	0.052933	0.0442615	0.016506	0.049103	0.074994	0.061644	0.068668	0.053202	0.035989	0.075986	0.014269	0.050805	0.013979	0.015428	0.024504	0.039189	0.0527105	0.015017	0.389247	0.01553	0.100845	0.012307	0.014838	0.083942	0.064926
ABCC2	0.408625	0.494236	0.383725	0.533777	0.473321	0.140333	0.375461	0.527888	0.259779	0.318093	0.238037	0.388632	0.375582	0.078472	0.425136	0.413856	0.296413	0.374512	0.426407	0.416864	0.450097	0.46747	0.438394	0.402272	0.304133	0.315458	0.542997	0.264726	0.448112	0.49032	0.510631	0.460085	0.479734	0.445843	0.14402	0.647398	0.160923	0.405001	0.096557	0.316533	0.435693	0.42653	0.702806	0.398123	0.523405	0.12546	0.30196	0.466052	0.404238
ABCC3	0	0.020987	0.023739	0	0.0105925	0.009349	0.009973	0.053474	0.03246	0.0219	0.015653	0.025002	0.032464	0.025114	0	0.009275	0.022485	0.01772	0.008778	0.034235	0.016348	0.013992	0.045827	0.015471	0.031782	0.038049	0.018707	0.036831	0	0.0164765	0.011351	0.023341	0.00971	0	0.008541	0.020135	0	0.024588	0.024329	0.011779	0.021088	0.048859	0.020285	0.016971	0.008489	0.028487	0.017739	0.0167	0.053277
ABCC4	7.0624	8.30481	8.03322	8.41143	7.08484	7.54508	7.61993	8.0645	7.57821	9.67556	5.90305	7.41612	7.03009	3.3138	6.87159	6.48099	8.66594	7.4257	5.98156	8.70614	6.94749	8.04912	9.34782	9.57916	8.25605	7.49712	8.03463	7.32104	7.60941	8.29317	7.10492	7.8839	8.25723	7.85547	9.84798	5.3655	6.57456	7.03835	3.29908	7.40527	6.49168	7.61777	8.05066	8.14406	8.00508	6.62117	7.76629	10.2061	10.5103
ABCC5	14.5944	14.4886	13.6183	13.5045	11.227	13.4362	13.2021	15.134	14.4977	18.045	12.3509	11.6736	14.0553	7.19876	12.1663	10.1026	12.902	11.2518	10.63	13.1984	12.3961	13.0725	15.5406	16.6657	13.1183	11.0208	14.8675	10.1138	12.0098	10.4939	10.7569	12.089	13.9964	11.9871	16.9727	10.9068	9.22822	10.641	6.40079	8.83334	7.88607	9.87574	10.8712	11.8553	11.6191	12.0504	11.5818	16.8399	18.773
ABCC5-AS1	0	0	0	0	0	0	0	0	0	0	0	0	0	0	0	0	0	0	0	0	0	0	0	0	0.213249	0	0	0	0	0	0	0	0	0	0	0	0	0	0	0	0	0	0	0.19578	0.233471	0	0	0	0
ABCC6	7.91587	11.2012	10.2318	9.99015	9.00671	8.28886	10.746	11.1626	9.37312	10.0744	8.3471	7.04294	9.61254	11.7674	7.89095	7.78384	9.28568	8.78362	10.6991	7.50887	9.1456	9.20254	9.62651	10.2129	10.2903	7.72544	6.47565	5.34296	7.94799	6.61992	8.58574	7.2918	6.91448	7.36332	8.01577	7.60712	8.40422	8.78697	9.9504	6.15887	7.73672	4.82728	5.03382	7.46566	5.99132	10.7249	6.68192	8.26121	10.4308
ABCC6P1	0.348365	0.251312	0.546709	0.626875	0.492187	0.669722	0.794573	0.411432	0.550003	0.596709	0.583414	0.349383	0.484056	0.411771	0.652378	0.469352	0.454714	0.661632	0.531377	0.49132	0.540887	0.391945	0.629061	0.552441	0.467026	0.539871	0.430502	0.845013	0.596032	0.536276	0.425118	0.62103	0.702706	0.561171	0.211535	0.983583	0.366647	0.440596	0.298623	1.08461	0.742413	0.665617	0.876422	0.740309	0.8694	0.412288	0.488217	0.485196	0.438307
ABCC6P2	4.21393	2.29647	3.55865	3.50332	3.79094	2.61062	2.62343	4.7024	2.46683	4.45999	2.51038	3.03975	3.79499	4.70757	2.91042	2.31143	3.18461	2.74966	2.96842	3.45905	2.66745	3.51542	2.75244	3.02465	3.63339	1.94915	2.4022	1.13739	2.63658	2.60501	3.79192	2.31076	2.58803	2.72562	2.95348	2.09138	1.76514	3.16954	2.7652	2.78679	2.03982	2.6567	1.82615	2.14144	1.44296	1.9584	2.32027	2.17603	2.08067
ABCC8	1.09505	0.982355	0.96912	1.12739	0.777544	0.816239	1.0144	1.28939	1.03574	0.997947	0.450905	0.755963	0.933174	0.258365	0.767973	0.930389	0.905872	0.990283	0.760048	1.01949	0.810269	0.929028	0.824231	0.994606	0.795581	0.909849	0.739222	0.651059	0.613327	0.710032	0.446331	0.808211	0.725337	0.886617	0.727831	0.900905	0.628565	0.64386	0.266976	0.608019	0.506803	0.758548	1.16312	0.927398	1.0636	0.389304	0.643102	0.758219	1.19684
ABCC9	0.210131	0.155055	0.179802	0.231794	0.191136	0.169317	0.173012	0.185917	0.103429	0.172239	0.099384	0.158419	0.298405	0.078334	0.258283	0.228582	0.216854	0.173388	0.185924	0.254625	0.149354	0.211581	0.172265	0.184018	0.230058	0.147991	0.195289	0.176064	0.12307	0.161376	0.182191	0.162885	0.213568	0.196558	0.148202	0.104266	0.074085	0.164517	0.061954	0.181445	0.167309	0.204741	0.272693	0.178189	0.141633	0.141743	0.131587	0.217519	0.195032
ABCD1	3.17016	2.60254	4.19656	2.50713	3.33857	2.35754	2.8989	2.93929	2.40446	2.03402	2.01829	2.15894	2.61897	1.01128	3.10164	2.92929	3.5945	3.2118	2.34423	3.12672	2.00202	3.22525	2.40472	2.28618	3.86539	3.41972	2.60344	2.59308	3.06536	3.32745	2.69594	2.85506	3.17641	2.96809	1.82923	1.98763	1.37101	2.34861	0.839993	2.44397	1.85697	2.75442	2.29496	3.34028	2.56713	1.35032	1.62617	2.46458	2.38988
ABCD2	0.175426	0.109101	0.228934	0.177618	0.210384	0.04945	0.094989	0.084105	0.043424	0.073314	0.142034	0.21194	0.111032	0.161755	0.268222	0.163339	0.127544	0.154519	0.192363	0.216686	0.23566	0.118815	0.096149	0.058052	0.322239	0.171068	0.14451	0.133246	0.213144	0.127101	0.140342	0.155388	0.144821	0.132933	0.051225	0.063687	0.054086	0.139719	0.033557	0.080895	0.081126	0.116403	0.11533	0.137412	0.098969	0.037864	0.048323	0.130733	0.102073
ABCD3	56.4728	69.3449	54.0388	52.6072	55.9312	40.2876	47.7022	53.1349	53.145	51.3096	40.2511	57.9878	60.4027	12.1526	47.9161	42.8198	53.551	51.868	45.2973	51.6265	58.6043	63.7537	57.6381	59.7203	58.0125	45.4739	67.8525	40.04	46.2223	50.0109	43.7346	52.3406	47.8881	55.2723	40.792	43.195	35.5579	49.6065	11.8708	44.1308	36.1017	46.0058	47.2882	45.2611	41.3151	30.8606	42.0347	57.5173	51.4835
ABCD4	28.3063	27.7142	26.1867	31.5136	26.5145	37.3884	33.0016	33.4455	36.8287	39.447	27.292	22.8785	27.9936	19.7023	27.2638	26.5743	26.9006	26.5379	23.9167	28.7572	27.2027	26.0338	34.9849	32.7163	24.2108	28.4492	26.6498	23.9023	27.6348	25.7285	23.3674	29.5557	32.7879	25.2247	31.8139	23.9978	22.2938	23.8143	19.8635	24.6893	23.0073	24.3038	25.4099	29.0453	28.6523	25.1963	28.2606	34.438	36.0927
ABCE1	94.8303	103.769	90.7465	89.6866	87.5588	69.255	84.5424	87.9997	88.2798	81.2063	87.909	99.4972	90.5197	32.1619	91.4092	77.0064	92.2738	97.9624	90.8733	95.2223	100.306	99.5889	90.2234	99.0843	95.6453	92.1611	103.901	80.0691	98.3414	98.7543	87.0568	97.4476	86.4866	95.836	64.6846	96.5058	54.753	82.418	33.7255	97.3165	88.9044	97.9121	99.7331	102.967	92.5458	50.4324	65.473	99.1001	83.8919
ABCF1	84.8265	85.9902	92.6606	88.8171	74.2912	74.9816	83.268	84.6699	86.0151	78.2881	65.6742	71.298	73.1161	33.8872	77.7898	66.5188	85.2821	78.9989	70.1702	89.354	69.7497	76.0742	86.3968	92.171	93.3231	71.6534	79.0876	71.6557	81.8695	82.4928	79.1947	79.8854	82.9785	76.4158	67.4442	67.4152	50.203	67.3286	34.6312	79.0462	65.1926	75.5659	75.4253	84.3227	82.1116	46.8223	63.1569	88.9018	84.1285
ABCF1-DT	0.638695	2.27083	1.24319	1.04716	1.03439	0.794661	0.810239	1.16654	0.629827	0.624893	0.6254	1.38638	0.749778	1.39564	1.44853	0.376697	1.01122	1.87475	0.997862	1.16117	0.750148	1.11208	1.10459	0.290271	0.65075	0.657284	0.511104	0.705894	0.375586	0.882422	1.31018	0.940908	2.34536	0.303109	0.283551	2.07603	0.869404	1.236	1.02932	0.890497	1.21223	0.662111	1.28011	0.877489	1.43869	2.01708	2.10699	1.2908	1.18342
ABCF2	77.6638	89.0207	80.4555	81.2181	74.0643	68.7353	76.9845	74.9054	84.9946	81.8978	61.6809	81.9362	70.9763	14.7456	79.6393	71.0226	83.8201	80.9613	69.453	90.7818	75.0853	78.4755	79.8379	89.2969	86.1053	72.3372	84.6979	63.9072	78.3963	74.8946	68.2137	77.9448	71.2193	76.4729	73.2992	82.6685	54.1533	62.7216	16.0458	78.1735	62.2845	75.3328	83.5885	81.3717	78.7951	50.3953	68.7212	83.902	83.6173
ABCF3	23.2601	23.3212	23.6774	25.4112	21.0667	21.1324	21.3845	23.2875	23.7463	23.2333	18.2448	21.0536	21.7207	9.92147	22.8766	21.2534	23.1189	21.1894	20.3844	23.6432	22.0166	20.3994	23.7516	24.3903	22.5443	20.7303	21.6387	17.5519	22.939	20.2715	20.2327	21.206	22.7159	20.0656	19.2251	23.3228	13.2453	18.5273	10.2151	19.0548	14.882	18.4809	21.1381	23.1095	20.8902	13.546	18.4476	23.8554	24.1874
ABCG1	1.44382	0.682063	1.29715	1.5047	1.68226	1.1605	1.46894	1.39138	1.52008	0.559245	0.47243	0.600772	0.313514	0.917609	4.75352	2.94212	2.92602	4.0082	0.922196	3.29494	0.444498	0.251407	0.721442	0.632823	2.38924	1.16476	0.404725	1.11396	0.957739	0.761679	0.995849	1.15311	1.08165	0.93829	0.42857	0.576809	0.594135	0.619201	0.32609	1.96006	1.1286	2.4037	1.63131	1.55179	2.56101	0.70896	0.759792	0.577633	0.599744
ABCG2	6.54978	6.08164	6.84077	6.03025	6.93219	4.47136	5.71807	5.69601	5.07324	4.15282	6.01018	5.40637	4.90221	2.51336	7.29131	6.26691	7.04967	7.08995	5.28498	6.64044	5.3864	4.69519	4.6986	5.02687	7.25591	5.96283	5.00688	7.76825	6.85273	7.11456	5.75315	6.45148	5.6415	6.23296	3.6171	4.98298	2.45609	4.11416	2.19775	7.02117	6.70984	5.92335	6.98136	6.74096	6.83641	2.23932	3.11125	5.1251	3.8571
ABCG4	1.89608	1.45169	1.61282	1.54443	1.236	1.15001	1.49585	1.99587	1.58972	1.43957	1.33704	1.11869	1.44989	0.903779	1.25066	1.08211	1.66153	1.28873	1.20281	1.54976	1.31566	1.37475	1.64431	1.62067	1.9686	1.60432	1.19905	1.57537	1.12357	1.50092	1.4582	1.62871	1.73895	1.58206	0.60053	0.925197	0.408734	1.14522	0.543631	1.1161	1.17656	1.19554	1.42235	1.27696	1.48884	0.526029	0.720997	1.62386	1.19109
ABCG5	0.045792	0.051126	0.030346	0.120971	0.0653025	0.094071	0.161467	0.045501	0	0.022202	0.033135	0	0.021539	0.026802	0.091354	0.070047	0.02873	0.105733	0	0	0.020848	0.018878	0.058613	0.077138	0.051373	0.007673	0	0	0.028985	0.0094095	0	0.051188	0.096833	0.08232	0.041081	0	0.099931	0.088807	0	0.028032	0	0	0.071904	0.016813	0.04689	0	0.064349	0	0.070333
ABCG8	0.088906	0.088116	0.151108	0.08197	0.069313	0.050202	0.182995	0.088815	0.069768	0.026106	0.089111	0.050018	0.066723	0.047895	0.063407	0.124092	0.073491	0.051428	0.065971	0.088067	0.127662	0.03008	0.045001	0.186301	0.081985	0.0166705	0.047629	0.089086	0.083798	0.0420075	0.018329	0.07581	0.08756	0.067881	0.03189	0.087608	0.03586	0.034477	0	0.068373	0.0407815	0.061237	0.04907	0.087183	0.159429	0.03366	0	0.014936	0.031231
ABHD1	3.30457	2.66879	2.16576	3.2155	2.0467	3.55208	3.44177	3.33695	3.06212	2.61471	3.17964	1.29752	2.17151	2.13626	1.89947	1.81654	2.75342	1.97224	2.73657	2.20617	1.99762	1.92404	3.33557	2.34174	1.59994	1.92649	2.17786	2.06419	2.60603	1.79365	2.8965	2.56339	3.45559	2.01979	3.32515	1.39253	2.46067	2.75659	1.77039	2.12273	2.66073	2.61769	2.00661	3.03137	1.89557	3.16762	2.77549	3.36487	3.37126
ABHD10	69.4546	76.496	67.3454	68.6197	74.4858	58.9747	59.4585	65.4024	64.7596	69.8019	59.9025	65.4277	62.3101	33.699	75.132	78.0476	71.6459	71.8865	63.3672	67.0692	72.5955	66.9454	68.5316	73.6088	64.663	69.7651	75.0919	65.537	60.6738	68.1367	65.1582	59.8783	60.2335	67.4854	54.2593	60.7886	51.2216	64.117	35.8706	78.0172	74.978	66.893	75.1972	69.0984	68.3972	42.8367	59.3447	72.3699	60.8965
ABHD11	27.2106	28.5548	25.4411	30.8316	23.5143	32.8392	29.0501	28.7885	29.9463	31.534	22.0713	20.9302	27.7277	6.96865	25.9903	22.8893	25.3759	26.4513	26.0735	27.2159	23.7958	23.9192	28.6386	32.3608	24.7851	24.6023	26.398	17.3064	23.0213	20.542	24.4398	27.1592	23.4878	23.514	25.7159	27.0109	22.0047	21.2961	6.5027	24.6869	16.2927	22.5124	25.4431	25.4451	23.0445	21.8128	25.6857	28.41	28.3705
ABHD11-AS1	0	1.01576	0.682621	0.584572	0.100446	0.206599	0.823945	0.518016	1.43669	0.834401	0.673208	0.409207	0.589039	1.68291	0	0.477309	0.21682	0.86178	0.188935	0.639503	0.399275	0.372851	0.36827	0.772656	0.83942	1.37317	0.679552	0	0	0.202641	0.430269	0.252591	0.263885	0.200099	0.752803	0.763544	0.386638	0.407805	0.599849	0.461034	0.258043	0	0.360767	0.577112	0.229877	1.00655	0.399123	0.570151	1.13281
ABHD12	33.745	35.1318	41.5064	35.4859	35.1285	40.4928	38.5832	35.3702	35.3243	40.4084	30.38	30.9726	32.3672	28.0867	35.9432	34.2765	39.3137	36.8918	29.9444	42.9515	32.3318	32.5104	35.6707	39.5225	38.4892	34.2654	32.2909	30.9506	38.8992	32.4089	33.468	35.2968	34.8642	32.2209	38.3462	29.6723	26.1579	29.6351	22.5535	32.0429	29.2114	33.4085	32.2217	34.6169	36.7685	27.0182	30.0746	34.1321	39.3355
ABHD12B	0.642338	0.32517	0	0.513935	0.113112	0.109389	0	0.048631	0.13478	0.138535	0.198977	0.308014	0.437173	0.079235	0.125143	0.089514	0	0.124186	0	0.34807	0.529953	0.091602	0.028914	0	0.149906	0.051858	0.149939	0.332062	0.125291	0.086418	0.036505	0.631218	0.383384	0.543212	0.061034	0.123013	0	0.099239	0.111449	0	0.0221795	0.166719	0.100844	0.099607	0.125666	0.163347	0.03376	0.030079	0.249938
ABHD13	5.38642	6.40209	5.01299	4.39769	5.80746	3.63002	4.34198	5.26057	5.09324	5.84649	5.20759	6.00761	6.29566	3.03732	5.74772	4.92027	4.96361	5.16732	5.11923	5.40137	6.44986	5.82522	5.31818	5.22865	6.44563	5.76086	6.36146	4.77115	5.25751	5.53064	4.76893	5.39442	5.13017	6.34506	4.34063	6.00068	3.81914	5.46875	2.81204	5.43764	4.97293	5.04516	5.0387	5.47562	4.93317	3.85655	4.15883	5.89544	5.68866
ABHD14A	25.4134	21.2703	19.2587	25.9055	22.4387	23.9286	27.1653	27.5799	20.5587	18.2661	18.3585	17.5291	20.6759	13.2683	19.7473	21.7752	27.1581	21.33	20.5809	25.6797	18.4633	20.6967	20.2297	22.7317	23.2573	19.1142	18.811	20.8478	19.1874	19.5727	22.1018	23.0511	22.6577	18.4459	18.7595	10.0731	20.839	20.9502	9.91515	19.3862	17.3498	20.847	17.2859	19.1739	20.6514	17.4039	20.68	18.2171	20.6651
ABHD14A-ACY1	0.300759	0	1.0156	0.589483	0.0791305	0.526224	1.37064	0.504215	0.401633	0.460691	0.247786	0.244795	0.948981	0.287673	0.429599	0.645451	0.136301	0.419013	0.146812	0.677184	0.352764	0.567086	1.11059	0.480589	0	0.216261	0.113094	0.596552	1.12921	0.241989	0.410639	0.564364	0.634596	0.128042	0.952143	0.678654	0.449981	0	0.097208	0.40584	0.0541705	0.534621	0.707791	0.598825	0.164448	1.08889	0.496069	0.224456	1.44266
ABHD14B	22.8936	18.8471	22.5698	20.9033	19.3313	27.4675	25.9683	25.2345	20.5195	21.3839	23.8966	19.3057	19.9939	21.2349	20.7609	20.6672	22.2286	19.6654	20.9833	21.7468	18.2776	18.1034	20.8888	20.9112	23.2318	23.6957	15.4025	18.706	24.6913	21.4818	23.6755	21.5566	23.5075	19.2206	22.6007	13.36	18.0846	20.7974	17.3154	19.9546	20.0437	18.4547	19.005	25.2938	20.0779	17.7395	18.3048	19.925	20.2073
ABHD15	7.52476	7.19687	9.49759	6.23184	7.04806	6.00877	6.71443	6.84787	5.86648	6.60137	6.12204	6.45936	7.53296	0.799445	6.7296	6.36634	8.09608	7.73896	5.77418	8.10614	7.51809	7.62247	6.69684	6.92873	8.44148	6.9198	7.28696	5.75224	6.12111	7.08082	5.99293	6.99465	6.41106	6.72401	4.18686	3.85126	2.99443	5.9889	0.507037	5.85771	4.60912	6.43863	6.46465	7.1721	5.76335	2.82463	3.23561	5.90937	5.82924
ABHD16A	19.9597	19.4914	20.9714	18.3206	20.1928	17.2678	17.4786	18.7806	20.014	20.5399	17.3511	19.5366	19.0324	12.0397	18.9395	19.6334	20.6549	21.5139	16.2056	23.4618	17.2724	19.8504	18.4503	19.7863	18.3064	18.3973	17.8308	15.6773	19.8407	16.1976	18.7944	17.8984	17.6801	17.853	16.9409	19.4533	14.0067	17.2119	10.7268	15.2737	13.9683	17.5523	17.9839	20.033	18.8238	13.6336	15.5904	19.1138	20.1438
ABHD16B	0	0.121127	0.033446	0	0	0.029284	0	0.032807	0.062991	0.034806	0	0	0.051171	0.042047	0	0	0	0	0.0498895	0.03198	0.024748	0.044825	0.092113	0.098324	0.029954	0.128328	0.197915	0	0	0.01473	0	0	0	0.077902	0.073057	0.029221	0.071887	0.052744	0.020791	0	0.013133	0	0	0	0	0	0.025386	0.047896	0.055644
ABHD17A	90.0021	70.0798	94.9525	79.6181	76.8126	85.4537	88.4804	77.7274	67.7577	65.298	62.8194	63.193	70.9907	54.3886	73.7617	77.7712	88.8578	85.1248	76.9221	100.049	63.0799	62.9526	73.1193	77.5781	82.1464	87.4323	65.9674	62.3468	84.3463	67.7491	78.4717	83.3313	88.9571	58.9351	69.9512	53.9986	56.6034	65.6337	55.3821	64.6156	57.1913	67.9239	73.1809	83.2683	75.0687	54.3001	64.8366	74.6027	75.8175
ABHD17B	11.6182	10.7373	10.4915	8.6971	10.3352	7.79361	8.12857	8.74545	8.84548	9.06291	7.48479	9.22631	9.55608	7.91169	8.89323	9.94776	10.8856	10.6772	8.69755	9.73817	9.50963	9.88188	9.37035	10.96	10.2228	9.18399	10.0279	7.43831	10.2626	9.49995	8.40296	9.57422	9.21876	9.18651	7.15518	9.70158	6.59451	7.58511	9.51493	8.29712	8.95582	8.51041	10.6634	8.62328	8.57467	5.50514	6.52517	9.46275	8.91604
ABHD17C	21.2414	25.5997	23.9846	24.2067	20.0075	22.4238	24.2036	21.9885	25.2704	23.7129	17.6815	19.0989	22.291	10.7535	19.1945	18.4196	21.5913	21.0872	17.3206	21.4148	19.2599	20.5907	25.251	25.1681	22.8294	20.5463	20.6795	19.7713	20.0739	21.2661	19.7666	21.8547	20.7086	22.2926	22.1639	17.1482	18.6739	20.6299	11.0115	20.5892	16.4038	18.6837	18.2099	21.0401	20.6984	16.6653	21.1738	23.3517	24.8291
ABHD18	8.53387	8.90549	10.3121	8.21225	9.073	6.53179	8.81624	9.12969	9.8567	9.18842	8.52565	9.75824	8.67308	4.25608	10.0908	8.70859	8.96019	9.65946	9.42012	9.44489	9.62387	10.0475	9.25412	8.6941	9.64829	9.26408	11.4343	8.16449	10.3653	9.3046	8.76801	9.75617	9.32274	8.6652	6.43718	8.68592	7.18662	8.02067	5.1066	9.04453	8.87109	8.02006	9.08065	10.0925	8.19441	5.31261	7.55845	9.76601	9.34466
ABHD2	12.5476	14.4763	15.0788	12.6134	11.9852	12.0294	12.0749	11.6576	11.5884	16.4034	9.06362	9.763	11.5503	5.59909	10.5561	9.50719	14.4439	12.517	8.05539	15.8802	10.2361	12.6311	14.4709	15.914	14.1516	10.7954	13.9335	9.65122	10.6419	11.7402	9.8257	10.8905	11.9555	11.4697	14.3429	8.947	7.81117	10.0681	6.18379	9.3323	8.14088	11.2667	11.261	11.8285	11.6954	7.63548	10.3233	15.5349	17.0764
ABHD3	23.8037	22.1368	21.2969	19.982	18.1587	18.1224	18.0653	23.4534	22.3325	22.3404	24.5475	17.5467	24.6693	10.9771	17.2626	13.9151	21.1075	20.4826	18.5829	20.4271	21.1956	23.8604	21.476	20.0297	22.8211	16.6033	24.8284	14.6584	20.8643	14.8325	18.1669	22.3732	21.7297	20.7249	16.2101	16.5341	14.5203	26.5854	11.7072	12.3425	11.1475	16.6531	16.5554	18.3709	16.1953	24.3464	15.8467	22.9751	19.8437
ABHD4	12.6641	12.6351	12.2551	11.7959	11.5778	10.0889	10.5546	11.5195	12.2456	11.6182	8.75365	11.6099	11.2525	14.2101	13.5618	13.5562	13.4054	12.3958	11.425	13.8948	12.3731	13.3815	10.5565	12.1446	13.8346	12.9479	10.4155	9.31059	10.6597	11.7143	10.3008	9.55048	11.1213	10.346	8.40167	18.572	6.84943	7.54822	13.0107	12.8094	12.5746	12.5009	10.6561	13.9523	10.6137	5.56535	8.96081	9.83282	10.9329
ABHD5	12.4438	15.5314	15.0839	12.8883	15.4716	11.5633	12.3472	12.3433	13.5544	11.3171	13.6326	15.307	12.7353	5.81415	15.5541	12.0116	14.2138	15.514	12.6716	17.0841	15.0866	14.3746	13.8247	14.2241	14.4322	14.4713	15.5763	13.225	15.1705	14.0609	12.7029	14.1067	11.6622	13.6465	10.3908	14.1064	7.61011	11.3634	6.59763	14.7482	14.247	12.913	15.1941	14.2235	12.4724	6.22999	9.73271	14.5173	11.9685
ABHD6	8.0765	7.14134	7.6171	7.76868	7.3669	6.33839	6.88856	8.28073	6.40586	6.88115	5.20498	6.77473	5.82899	1.67359	8.06763	7.27897	8.29437	8.57902	7.02881	9.76366	6.44749	7.04334	6.81445	7.22176	7.96244	6.60253	7.30961	7.83738	7.27573	7.18039	6.80608	7.19066	7.19761	7.00298	6.3879	4.53621	5.2999	6.90565	1.90318	7.49368	6.11991	7.71039	8.74694	7.01058	8.23544	5.56334	5.09498	6.94014	6.61229
ABHD8	25.6441	19.2093	29.4676	21.3659	24.2963	20.58	22.5663	25.4081	18.407	15.6969	18.9552	17.9107	18.0791	10.5578	24.8696	29.0397	29.0541	26.8564	23.494	29.3042	20.5273	19.8115	17.958	21.8383	26.8126	26.2701	21.9681	18.8178	25.7802	21.947	23.8451	24.2465	22.9998	19.8173	18.5337	20.0434	14.9453	18.2521	9.56507	20.9927	19.3259	22.712	24.1578	25.1024	22.79	13.9222	16.3905	19.8153	20.5855
ABI1	27.7444	28.0023	27.8173	26.6278	27.4204	27.1993	27.2474	26.5345	28.6184	27.8807	27.1786	25.6137	24.6343	15.6156	30.6028	26.1064	27.641	27.1596	26.8935	28.8438	25.7387	26.9562	29.2263	29.3288	31.0369	25.1344	25.6041	22.8872	26.0968	24.9655	23.3447	29.3989	24.1412	26.6251	24.2258	27.8018	19.5348	21.609	20.6575	24.4807	25.2495	24.5511	23.6751	26.8914	23.4334	17.5052	22.7125	27.8656	27.5819
ABI2	38.5891	42.2442	42.2561	41.6979	34.9157	41.339	42.701	37.9343	42.9834	44.7109	35.3234	31.4563	35.2671	29.1025	32.3759	27.2558	37.767	36.268	28.9933	37.5713	32.772	37.7272	45.8199	45.7569	43.2333	31.0067	37.9085	34.7781	35.737	41.558	35.1975	38.5263	39.6813	38.9199	45.7889	24.3919	34.4251	34.9464	29.2823	33.0407	32.647	34.1748	32.1164	38.9701	36.6988	31.8842	40.7478	45.7989	51.7394
ABI3	0.11094	0.174206	0.10203	0.136519	0.133281	0.167835	0.169333	0.108114	0.032055	0.070817	0.064841	0.052152	0.291269	0.04276	0.034135	0.084626	0.257572	0.228754	0.126856	0.162572	0.12217	0.068412	0.056885	0.162034	0.07426	0.166697	0.057529	0.24911	0.065103	0.0624915	0.12054	0.075137	0.127208	0.184904	0.060238	0.029737	0.117139	0.02173	0.068063	0.192131	0.094997	0.104012	0.255723	0.134061	0.069416	0.064274	0.062728	0.039428	0.11449
ABI3BP	0.844697	0.967784	0.936246	0.939958	0.650784	0.633327	0.67378	0.845681	0.721077	0.725263	0.389527	0.579148	0.682596	0.498273	0.754825	0.494438	0.891614	0.585371	0.523901	0.987289	0.619423	0.890496	0.694692	0.810473	1.15956	0.533865	0.722387	0.487128	0.456288	0.515325	0.433886	0.518275	0.578473	0.508885	0.572086	0.285985	0.518776	0.47778	0.19228	0.460923	0.48115	0.792032	0.324074	0.596503	0.620156	0.416412	0.651454	0.718784	0.930711
ABL1	20.9513	21.679	24.8404	20.9949	20.9547	17.7491	20.3043	19.5198	21.9306	19.8914	14.7005	17.9208	17.6141	12.2685	21.4495	21.5195	22.9358	21.5806	16.7833	26.9052	18.4955	18.9603	20.6694	22.6934	24.6022	21.3941	21.1788	19.5229	18.6557	23.7625	17.6983	18.6233	20.9967	19.9074	17.4455	21.2465	12.5942	15.724	12.7595	21.1283	19.9362	21.6271	22.2447	20.8771	23.482	12.0107	15.9465	20.6797	21.9733
ABL2	7.2092	7.76085	8.34406	7.08655	6.58602	6.59509	6.97456	7.25309	6.25513	6.86005	6.65538	6.05583	7.50437	5.33928	6.30082	5.22881	7.42548	6.3674	6.0827	7.77218	6.69074	7.08505	7.72879	7.77601	7.9639	7.13241	8.6317	7.01595	7.05033	8.89158	7.02158	7.32831	7.75471	6.74902	6.34495	6.7834	4.56341	7.52591	6.27136	6.38768	6.47968	6.92277	6.43144	8.74903	8.59835	4.8848	6.16933	8.72072	8.294
ABLIM1	20.7878	24.2256	25.4743	21.32	21.603	17.0877	19.694	20.0978	19.8465	22.0625	16.4936	20.5461	20.4668	7.34119	22.244	20.2131	23.7812	22.7039	17.7191	24.8043	20.1523	20.5291	21.3921	23.2036	23.983	20.2666	23.6364	20.5414	19.0807	24.5005	16.7742	20.0147	18.7781	19.3967	18.3639	20.2799	14.1535	17.0856	6.46999	21.1914	19.9634	22.6236	22.1871	22.8386	23.1749	12.7083	17.6428	22.533	22.4009
ABLIM2	1.24877	1.26288	1.42317	1.3498	1.34766	1.04602	1.12559	1.22428	1.39669	1.35901	0.875624	1.01336	1.05845	0.330503	1.08536	1.44877	1.39786	1.05189	1.13915	1.23128	0.957064	1.24293	1.08519	1.41308	1.3021	1.25295	1.20026	1.22725	0.879087	1.08089	0.819045	1.23221	1.02719	0.763524	1.04782	0.724339	0.952599	0.646575	0.1699	1.61321	1.24642	0.865471	0.957864	1.06314	0.96701	0.687652	1.11482	1.12214	1.31441
ABLIM3	2.96535	2.36206	3.24156	2.08852	3.04683	1.71822	2.37081	2.39374	2.45392	1.7357	2.09375	3.11472	1.76148	1.76649	4.31367	3.70696	4.70435	4.09233	3.28441	6.17646	1.91492	2.23174	1.91313	2.03667	3.62596	3.22404	2.1174	4.72873	3.51234	4.0413	2.438	3.60163	2.71255	2.76296	1.06723	1.96561	1.17793	1.87261	1.3013	4.82501	2.81596	6.20113	5.36935	4.71631	4.75408	1.29108	1.26836	1.8353	1.72284
ABO	0.094039	0.105011	0.038445	0	0.035448	0	0.074084	0.189209	0	0.040161	0.02283	0	0.059039	0.024184	0.038596	0	0.036391	0.028738	0.114919	0.036713	0.028579	0.025899	0.026574	0	0.068916	0.045948	0.065282	0.031656	0.036888	0.0345695	0.033606	0.035187	0.107393	0	0.056138	0.101474	0	0	0	0.076274	0.0445615	0.058258	0.064934	0.030333	0.039222	0.072912	0	0	0
ABR	23.6261	25.9905	30.1491	25.6648	24.2385	24.1609	24.796	21.9639	27.1969	27.9921	16.6789	18.2962	19.967	8.1431	22.7305	22.3549	26.0405	24.7582	17.902	30.711	19.9308	20.6636	26.4487	28.7684	29.1639	20.0505	23.0246	19.6561	19.7527	22.3562	18.7273	22.1056	22.3076	20.1574	22.476	15.3887	14.0231	16.4177	6.0298	19.4849	16.3029	20.9922	20.6206	21.2093	21.7571	13.7626	18.6309	23.9004	27.1618
ABRA	0	0	0	0	0	0	0	0	0	0.021213	0	0	0	0	0	0	0	0	0	0	0	0	0	0	0	0	0	0	0	0	0	0	0	0	0	0	0.014374	0.015863	0.012978	0	0.007998	0	0	0	0	0.025291	0	0.028748	0
ABRACL	186.601	184.295	178.087	173.978	189.201	175.843	178.247	185.458	207.759	177.578	223.924	199.746	201.914	190.853	190.245	175.281	180.187	190.455	189.911	183.473	218.328	208.152	182.37	173.264	178.669	187.81	181.503	182.051	201.285	175.374	193.52	208.036	206.199	205.889	160.01	172.008	165.152	176.779	215.464	175.496	171.29	168.348	160.309	167.772	167.124	175.676	158.938	175.459	158.371
ABRAXAS1	14.2701	15.3253	8.87405	15.9609	10.0051	17.3302	15.7762	12.9489	17.7555	15.6718	10.4329	10.9922	10.4346	7.4316	9.87059	7.98051	10.2328	9.55167	12.1937	8.91089	10.7249	11.3816	16.9268	14.6884	10.5665	11.5769	10.9097	11.9018	9.12599	10.5627	10.4795	12.329	10.4206	11.86	22.5047	5.86459	18.6224	13.2184	4.49746	11.8102	10.5423	12.2859	7.78216	10.6087	9.39476	16.8758	19.5034	14.1119	19.3614
ABRAXAS2	25.7969	26.7012	29.8718	24.5991	32.5613	18.2339	22.0347	23.7193	24.4957	23.8011	22.6666	28.7745	25.9734	7.48562	34.7283	26.7457	27.04	31.4316	25.1727	32.4916	30.5766	29.0886	23.9689	25.314	34.4567	27.1747	30.3352	26.8393	29.1757	35.0648	28.2129	28.4267	25.8461	28.902	17.7402	46.932	17.1021	23.4022	12.0238	35.9063	30.5066	30.2404	30.9223	30.4799	32.7979	13.6158	21.2484	26.2133	23.7333
ABT1	62.4388	71.6323	69.0524	65.6364	73.0412	52.801	63.1285	62.7937	62.0596	59.2405	50.0262	73.533	67.3541	46.3488	73.8858	72.8615	67.1777	71.1152	63.6005	74.1027	73.2936	70.9869	64.0079	68.5196	68.609	67.1572	69.8602	56.4806	68.3447	68.5369	66.4921	61.5658	65.554	64.5169	54.3384	80.0122	49.822	56.1552	57.1889	71.2443	61.971	67.0663	78.3358	66.863	76.3158	43.5467	56.2176	62.2106	61.0016
ABTB1	5.86239	5.79732	6.57524	4.54216	5.2539	5.26527	5.99022	5.71811	5.7644	5.3861	5.02864	3.80764	5.05778	4.76688	5.97132	6.20983	6.27869	6.39111	5.25478	6.11125	4.61752	4.5574	5.28526	5.88591	6.34332	6.79479	5.02956	4.95634	5.49345	4.48329	5.13783	5.94526	6.22386	5.02391	4.70401	4.61953	3.3103	3.19737	4.55787	4.22249	4.24525	4.54806	4.76645	5.7677	5.4101	3.17921	4.40986	6.49927	4.70535
ABTB2	5.27951	6.28425	6.76788	5.84715	5.94318	4.63304	5.60116	5.23352	5.62556	5.77802	4.42274	4.44285	5.13273	5.99805	5.59517	5.2586	6.44135	5.93682	4.3435	7.26176	4.55853	5.28399	5.83763	5.79871	7.41827	5.458	5.94522	6.08093	5.57251	5.97471	4.73713	5.29887	5.37032	5.38013	4.01448	5.52051	2.92029	4.4209	5.80686	4.83746	5.61343	5.37215	6.41824	5.47592	5.84984	2.82009	4.37915	6.76113	6.20538
ACAA1	22.9943	25.4158	21.2283	22.2696	22.286	23.5555	21.8203	21.2771	25.3474	25.9814	19.2744	22.9361	23.8597	10.9051	22.0198	25.3561	21.0634	22.3158	20.222	21.9475	24.5697	22.3848	25.4651	25.9872	19.056	24.818	22.8577	18.6773	20.3797	19.2212	18.7266	21.6664	21.8507	16.9379	22.1572	22.8199	15.7173	17.1374	11.761	20.7253	21.1246	18.1468	23.7905	23.2154	18.5899	17.6993	19.6767	26.6615	24.9921
ACAA2	63.5069	65.726	64.3381	58.8037	62.6875	51.6015	56.6498	58.9401	59.5287	53.0837	57.9965	63.4119	63.3423	59.0158	64.8959	57.6803	63.4075	63.1238	57.9432	64.6683	60.9224	63.5041	57.254	61.6931	66.5118	61.3872	62.5393	57.4344	59.831	63.2856	62.5016	63.5705	60.6317	61.3527	46.2797	58.5995	42.5918	57.9181	53.6618	63.6195	61.845	62.759	60.4599	60.8544	57.852	36.7192	47.6888	56.266	54.2025
ACACA	31.2662	32.98	34.3225	34.2208	25.0481	30.7256	31.3266	31.659	30.4205	32.5943	22.1715	23.1738	26.7285	15.4676	25.0359	21.8537	30.6832	26.9768	22.2028	31.6286	25.0627	28.3251	31.7506	35.6036	31.7591	28.9511	31.2119	26.1106	30.5562	32.3216	27.5918	28.347	31.7188	29.5256	29.8619	20.8154	16.9328	23.415	14.8527	25.6666	24.206	29.9186	24.0215	34.5639	27.2428	16.7771	22.5836	33.0283	38.6491
ACACB	2.25615	2.41495	2.12551	2.53907	1.95589	1.94979	2.22687	2.18755	2.43018	2.21837	1.08615	1.82686	1.85827	1.3368	1.65115	1.79438	2.06226	1.74963	1.8858	1.97924	2.06239	2.13013	2.36632	2.53538	2.43739	1.94151	2.31934	1.71892	1.72649	2.09102	1.49471	1.46182	2.0845	1.95531	2.16836	1.51062	1.50476	1.64311	1.05067	1.90905	1.58793	2.26722	2.05647	2.06643	1.85605	1.43064	2.09961	2.45065	2.76418
ACAD10	10.0017	9.58549	10.232	9.76054	6.92579	8.53069	8.91347	10.9717	10.1959	10.9178	6.67467	6.48942	9.01378	3.69665	6.64047	6.06327	7.91313	6.79084	7.03564	8.34896	7.94898	8.94604	8.64931	9.58149	8.59379	8.19578	8.83681	6.07903	8.9957	7.14508	8.1557	9.06727	9.15155	8.81255	7.99864	5.19124	4.01202	7.59505	2.40351	6.7285	5.16061	7.4417	5.45617	8.87298	6.45868	4.19245	5.88316	9.64355	9.14342
ACAD11	38.0645	31.0971	35.4556	36.4402	35.0624	35.4815	38.0697	41.6037	37.0403	33.0231	43.2299	38.1943	37.8403	26.7842	46.6425	36.7346	36.8526	41.305	41.1361	42.5353	43.4074	34.9127	33.6018	36.9253	36.8265	42.7756	31.031	40.0419	41.0664	40.738	36.7994	38.905	43.1091	37.6333	28.9529	41.3021	28.779	33.3092	23.5459	46.5174	41.4378	41.0651	42.2461	51.8597	45.0874	27.5399	30.7783	39.7449	37.193
ACAD8	15.7821	15.9957	15.6068	14.7175	13.328	16.6386	15.6599	15.1613	17.0507	17.924	15.248	14.2386	14.5693	8.08341	13.9808	12.0383	13.8177	12.5601	12.9403	14.6905	13.6692	14.0194	17.3751	18.3526	13.3936	13.8182	13.2427	11.0167	13.1175	13.6421	12.2488	12.8739	15.5734	15.0347	16.1809	9.80945	12.8935	13.3274	6.68873	11.3511	8.7126	11.8631	12.3143	12.6749	12.3942	11.3923	13.9418	16.7856	20.9451
ACAD9	53.1532	53.8204	55.7023	58.3439	43.1385	60.9599	60.5899	58.1074	58.8388	58.6874	43.5485	41.8395	48.474	13.4217	41.4528	38.3517	50.5426	44.6727	44.1298	49.7483	42.417	46.9107	58.0578	60.5249	53.7169	44.8596	47.5521	34.4809	47.0539	43.6439	45.1817	50.6757	49.5591	46.0004	56.5548	30.5531	39.3935	42.4633	12.6111	37.0767	29.0699	40.2884	40.2454	46.5851	37.4324	37.6561	50.1203	55.1289	63.5857
ACADL	3.35152	2.58784	2.46671	2.70112	2.13979	2.06546	2.68021	2.72118	2.80517	2.60631	2.36429	2.07541	2.3976	0.711297	2.25319	1.80337	2.40916	2.04312	3.07617	2.77398	2.75478	2.36734	2.98241	2.62557	2.59595	1.64799	1.80947	1.27142	1.44554	0.872544	1.25133	1.94404	1.684	1.99055	1.53347	0.947517	0.962607	1.35686	0.342871	1.24563	1.00042	1.57997	1.1361	1.7102	1.67075	1.02229	1.55686	1.9225	2.0124
ACADM	52.5581	56.0313	47.0544	51.7701	48.4797	46.6987	53.6046	48.9029	55.6942	51.9743	42.8062	52.01	48.9874	8.57577	47.8114	40.6457	49.7285	49.4494	43.9253	46.3316	52.9536	51.8052	53.6158	51.9204	49.464	45.1183	51.886	36.6623	46.7326	46.5215	44.073	52.6411	45.2278	50.3052	49.4362	42.5141	41.2452	45.8517	7.42298	43.3369	35.6289	45.0847	44.3449	45.8254	40.8101	36.6371	44.7127	53.4946	54.6684
ACADS	10.8017	10.7627	10.6099	11.8425	10.3274	11.7872	11.7039	11.3536	10.362	9.92109	10.3335	8.22237	7.79772	10.2161	9.65128	10.3784	12.0384	9.67915	9.04419	9.77952	8.51393	8.3286	11.5177	11.7694	10.9233	11.0556	8.30991	8.09237	11.0802	10.0494	10.0384	9.84675	9.89491	7.38196	10.9873	5.82832	10.0695	8.01606	8.21766	10.8541	10.7183	10.5394	8.33087	10.2765	9.57254	8.72003	10.1722	10.6448	10.5209
ACADSB	10.929	11.6465	11.9374	10.3522	9.99019	8.60928	9.98542	10.81	9.30843	10.6959	7.9653	10.3953	11.0773	2.08521	9.80695	7.57453	10.5928	9.25346	8.88102	9.69724	10.326	11.2866	12.2403	11.5052	12.6308	7.58122	9.83554	6.61038	8.7302	7.75063	9.49901	10.1134	10.3197	9.48677	7.80403	5.72841	6.31641	9.30793	1.6655	6.68528	4.78265	7.16799	8.07599	8.45322	6.94927	5.92179	7.16778	10.262	10.1739
ACADVL	82.3439	74.5869	85.219	82.444	70.6554	90.0254	86.6916	88.5664	100.788	98.0816	82.384	59.3296	77.1577	100.947	73.7976	71.0277	76.9753	73.8885	69.6334	83.4657	69.467	64.2053	84.8605	91.0464	83.7553	76.0641	59.3757	70.1675	72.5935	77.4332	65.6097	81.2908	85.5516	68.4465	66.5579	62.9088	50.6597	59.8067	77.7348	71.9841	71.7594	64.0674	69.2265	82.6999	80.7416	51.4824	59.4768	84.207	84.4477
[truncated: 38,272 more rows]
[truncated: 1 more columns]
