# Supplementary material for: Harnessing secretory pathway differences between HEK293 and CHO to rescue production of difficult to express proteins
Source: Metab Eng. Author manuscript; Available in PMC 2022 Jul 1. (PMC9189052; doi:10.1016/j.ymben.2022.03.009)
Supplement: 2 [file NIHMS1801357-supplement-2.xlsx]

## Sheet: Sheet1
Supplemental Table S4. Average differential gene expression between HEK and CHO strains across all producers. Positive fold changes indicate higher expression in HEK.
Symbol	baseMean	log2FoldChange	lfcSE	stat	pvalue	padj
A1BG	182.826	10.5245	0.418768	25.1321	2.21988e-139	7.60961e-139
A1CF	0.379438	0.0149869	0.671759	0.02231	0.982201	0.986656
A2M	13.5333	6.70449	0.449113	14.9283	2.15697e-50	4.24367e-50
A2ML1	5.17081	5.48482	0.433052	12.6655	9.1845e-37	1.63002e-36
A2MP1	2.02408	-2.72806	0.336866	-8.09834	5.57135e-16	8.16615e-16
A3GALT2	0.386344	1.9203	0.721482	2.6616	0.00777694	0.00915411
A4GALT	112.058	8.39303	0.367472	22.8399	1.84227e-115	5.49557e-115
A4GNT	0.157856	-0.662762	1.11623	-0.593748	0.552681	0.59274
AAAS	2257.14	0.487584	0.0452936	10.765	5.03706e-27	8.2415e-27
AACS	1725.98	-1.03061	0.0332574	-30.9888	7.6194e-211	3.80737e-210
AADAC	0.0858467	-0.722918	1.72085	-0.420094	0.674417	0.714127
AADACL2	0.0111747	-0.332603	2.3926	-0.139013	0.88944	0.912467
AADACL3	0.0940016	-0.966555	1.48943	-0.648943	0.516375	0.555697
AADACL4	0.0491539	-0.0597574	2.35932	-0.0253282	0.979793	0.984727
AADAT	200.39	9.59386	0.404098	23.7414	1.34806e-124	4.24087e-124
AAED1	597.815	-0.16362	0.0334161	-4.89644	9.75893e-07	1.25308e-06
AAGAB	2392.47	1.01673	0.0402028	25.2901	4.10899e-141	1.42254e-140
AAK1	1517.42	-1.93277	0.0474132	-40.7645	0	0
AAMDC	420.004	1.25359	0.0641706	19.5353	5.50065e-85	1.36681e-84
AAMP	3892.84	1.21496	0.0276951	43.869	0	0
AANAT	5.63046	1.73021	0.269869	6.41129	1.44296e-10	1.96915e-10
AAR2	1490.3	-0.569794	0.0433293	-13.1503	1.69421e-39	3.07619e-39
AARS	7221.37	0.0866368	0.0608961	1.4227	0.154824	0.173255
AARS2	1724.59	1.01376	0.0529582	19.1427	1.11381e-81	2.71405e-81
AARSD1	1531.4	0.834203	0.046206	18.054	7.33742e-73	1.68647e-72
AASDH	763.122	-0.540743	0.0476925	-11.3381	8.49587e-30	1.42893e-29
AASDHPPT	5838.67	-1.11096	0.0544557	-20.4013	1.62979e-92	4.22418e-92
AASS	505.303	10.8628	0.403722	26.9067	1.83106e-159	7.04568e-159
AATF	3919.87	0.223754	0.0395249	5.66109	1.50413e-08	1.99603e-08
AATK	321.024	1.56714	0.0546491	28.6763	7.52983e-181	3.26426e-180
ABAT	142.644	9.26324	0.405546	22.8414	1.7803e-115	5.31168e-115
ABCA1	433.474	-5.28921	0.162871	-32.4749	2.41378e-231	1.31104e-230
ABCA12	5.18284	1.18225	0.268384	4.40505	1.05759e-05	1.33308e-05
ABCA13	8.97532	4.58238	0.410236	11.1701	5.71075e-29	9.52665e-29
ABCA17P	25.513	7.78748	0.407336	19.1181	1.7863e-81	4.34493e-81
ABCA2	2189.26	-0.555988	0.0712099	-7.80773	5.8227e-15	8.43559e-15
ABCA3	1406.95	10.5465	0.240885	43.7825	0	0
ABCA4	19.1887	-0.975637	0.170934	-5.70769	1.14523e-08	1.52248e-08
ABCA5	1634.6	-2.09076	0.0747896	-27.9552	5.69183e-172	2.35338e-171
ABCA6	11.5658	-3.11106	0.162954	-19.0917	2.96196e-81	7.19604e-81
ABCA7	669.087	0.0674713	0.0816483	0.826365	0.408597	0.444299
ABCA8	80.4251	5.72906	0.221309	25.8871	9.29494e-148	3.33432e-147
ABCA9	30.6869	-4.32883	0.124987	-34.6342	7.72847e-263	4.7494e-262
ABCB1	994.575	-0.987952	0.0772405	-12.7906	1.85067e-37	3.30492e-37
ABCB10	2279.54	2.41058	0.0496883	48.514	0	0
ABCB11	0.387171	1.38154	0.78	1.77121	0.0765258	0.0870167
ABCB4	164.452	9.90377	0.406655	24.3542	5.22721e-131	1.70541e-130
ABCB5	3.01677	3.64487	0.429686	8.48262	2.20171e-17	3.27972e-17
ABCB6	405.06	-0.787442	0.0548395	-14.359	9.35296e-47	1.78977e-46
ABCB7	2504.85	0.415261	0.0539625	7.69537	1.4109e-14	2.03305e-14
ABCB8	978.996	-0.192928	0.050745	-3.80191	0.000143587	0.000176703
ABCB9	144.763	6.02639	0.173424	34.7494	1.41538e-264	8.75385e-264
ABCC1	1949.02	-0.00282188	0.0576667	-0.0489344	0.960972	0.97016
ABCC10	672.201	2.09663	0.0619424	33.8481	3.87248e-251	2.26252e-250
ABCC12	0.809239	2.19638	0.559309	3.92696	8.60274e-05	0.000106372
ABCC2	48.5539	0.706049	0.112914	6.25298	4.02688e-10	5.46026e-10
ABCC3	501.938	-9.34641	0.148428	-62.9693	0	0
ABCC4	3032.52	-2.88856	0.0438432	-65.8838	0	0
ABCC5	1914.54	-1.21719	0.0499433	-24.3714	3.43654e-131	1.12321e-130
ABCC6	225.441	12.0632	0.408581	29.5245	1.39441e-191	6.33876e-191
ABCC8	59.7678	8.58884	0.404697	21.2229	5.87219e-100	1.59394e-99
ABCC9	16.5769	6.21679	0.404293	15.377	2.33696e-53	4.69372e-53
ABCD1	459.576	-2.16743	0.061151	-35.4439	3.59599e-275	2.3196e-274
ABCD2	261.045	-5.42219	0.104624	-51.8256	0	0
ABCD3	3077.71	0.528438	0.0530624	9.95881	2.30817e-23	3.64888e-23
ABCD4	999.856	2.27667	0.0475772	47.8522	0	0
ABCE1	7858.69	-0.0676891	0.0353944	-1.91243	0.0558216	0.0638335
ABCF1	5606.4	-0.0380197	0.0248332	-1.531	0.125768	0.141506
ABCF2	4907.28	-0.293407	0.0523686	-5.60273	2.11004e-08	2.79262e-08
ABCF3	1111.47	0.352126	0.0259541	13.5673	6.25962e-42	1.1575e-41
ABCG1	76.667	1.77051	0.204437	8.66044	4.69964e-18	7.05593e-18
ABCG2	232.898	10.275	0.404666	25.3914	3.13789e-142	1.09282e-141
ABCG4	76.8403	6.19257	0.22627	27.3681	6.58366e-165	2.60813e-164
ABCG5	1.18184	3.45656	0.539256	6.40988	1.45635e-10	1.98725e-10
ABCG8	2.98358	3.69043	0.434102	8.50129	1.87491e-17	2.79672e-17
ABHD1	94.9244	0.915124	0.0791917	11.5558	6.90001e-31	1.17111e-30
ABHD10	1949.34	1.64822	0.0328302	50.2042	0	0
ABHD11	585.471	1.36654	0.0557094	24.5298	7.09743e-133	2.34031e-132
ABHD12	1257.07	0.626033	0.0385018	16.2599	1.90167e-59	4.00474e-59
ABHD12B	1.9217	4.09895	0.519655	7.88782	3.07512e-15	4.47487e-15
ABHD13	743.41	-1.33791	0.035796	-37.3758	9.65056e-306	6.89055e-305
ABHD14A	358.496	0.530905	0.0562384	9.44026	3.71863e-21	5.75084e-21
ABHD14B	811.89	-0.10171	0.0567307	-1.79285	0.0729966	0.0830556
ABHD15	278.485	3.26877	0.102409	31.9186	1.47339e-223	7.72325e-223
ABHD16A	950.424	-0.723848	0.0291267	-24.8517	2.47962e-136	8.32733e-136
ABHD16B	0.821244	2.31303	0.584371	3.95815	7.55319e-05	9.35573e-05
ABHD17A	2612.11	2.20016	0.0459176	47.9154	0	0
ABHD17B	946.744	-1.8391	0.0455999	-40.3311	0	0
ABHD17C	1551.7	-1.55005	0.0298321	-51.959	0	0
ABHD18	446.363	1.3118	0.0493378	26.5882	9.29841e-156	3.50376e-155
ABHD2	2623.86	-1.24736	0.0496856	-25.1051	4.3748e-139	1.4959e-138
ABHD3	489.412	11.7388	0.403089	29.122	1.88904e-186	8.38007e-186
ABHD4	1147.25	-1.84501	0.0670211	-27.5288	7.95109e-167	3.18764e-166
ABHD5	1995.31	-2.32231	0.0352571	-65.8679	0	0
ABHD6	285.596	1.0642	0.0633048	16.8108	2.0343e-63	4.40594e-63
ABHD8	1293.07	-0.839802	0.0466896	-17.9869	2.46748e-72	5.65788e-72
ABI1	2181.04	-0.686899	0.0274334	-25.0388	2.31335e-138	7.86579e-138
ABI2	3696.01	2.39476	0.0473714	50.553	0	0
ABI3	2.44855	3.66572	0.434345	8.43964	3.18316e-17	4.73009e-17
ABI3BP	56.8172	6.30141	0.292199	21.5655	3.78754e-103	1.05199e-102
ABL1	2405.56	0.290055	0.0342653	8.46498	2.56199e-17	3.8119e-17
ABL2	1560.88	0.67153	0.0472923	14.1996	9.21954e-46	1.75236e-45
ABLIM1	1791.82	11.0643	0.287974	38.421	0	0
ABLIM2	57.5304	2.226	0.0931969	23.8849	4.39197e-126	1.39481e-125
ABLIM3	125.602	9.14351	0.419153	21.8142	1.69969e-105	4.79412e-105
ABO	0.969581	0.362783	0.444345	0.816445	0.414245	0.450111
ABR	2577.97	-0.787162	0.0477634	-16.4804	5.07085e-61	1.07968e-60
ABRA	0.0807182	-0.593253	1.74466	-0.340039	0.733827	0.7709
ABRACL	2178.71	0.899148	0.0671874	13.3827	7.63341e-41	1.40046e-40
ABRAXAS1	607.538	-0.286661	0.09028	-3.17524	0.00149712	0.00179939
ABT1	2628.6	1.98769	0.0377537	52.6489	0	0
ABTB1	244.282	-0.216258	0.0516635	-4.1859	2.84042e-05	3.55052e-05
ABTB2	475.683	1.58378	0.0655227	24.1715	4.43988e-129	1.43085e-128
ACAA1	698.503	0.171817	0.0400573	4.28927	1.79258e-05	2.24811e-05
ACAA2	4794.08	-2.20035	0.0512771	-42.911	0	0
ACACA	6008.1	-0.275591	0.0408997	-6.73822	1.60335e-11	2.21967e-11
ACACB	305.955	1.65006	0.0622606	26.5024	9.08305e-155	3.39991e-154
ACAD10	661.807	0.0839689	0.0577339	1.45441	0.145832	0.163495
ACAD11	2356.01	2.16286	0.0451521	47.9016	0	0
ACAD8	604.078	0.388347	0.0464436	8.36169	6.18253e-17	9.15878e-17
ACAD9	2155.13	0.915055	0.0580322	15.768	5.16271e-56	1.05981e-55
ACADL	1766.64	-5.77699	0.0839556	-68.81	0	0
ACADM	2100.87	0.348574	0.0625645	5.57144	2.52637e-08	3.34066e-08
ACADS	796.813	-1.84279	0.0546252	-33.7352	1.76254e-249	1.02247e-248
ACADSB	1384.34	-1.08249	0.0658126	-16.448	8.66481e-61	1.84107e-60
ACADVL	3903.27	-0.235181	0.060695	-3.8748	0.000106712	0.000131621
ACAN	29.894	7.52192	0.413246	18.2021	4.97075e-74	1.14961e-73
ACAP1	24.7227	0.0172941	0.127679	0.13545	0.892256	0.914726
ACAP2	1875.86	-0.536143	0.0382482	-14.0175	1.21903e-44	2.29964e-44
ACAP3	1155.22	0.699085	0.0576629	12.1237	7.91442e-34	1.37261e-33
ACAT1	4800.61	-0.778027	0.0335752	-23.1726	8.59523e-119	2.6116e-118
ACAT2	5611.81	-0.0929787	0.065342	-1.42296	0.154749	0.173184
ACBD3	4170.53	1.48316	0.0612547	24.213	1.62142e-129	5.23881e-129
ACBD4	711.037	-1.25366	0.0458519	-27.3415	1.36181e-164	5.38439e-164
ACBD5	1777.15	-0.342362	0.0375358	-9.12093	7.44814e-20	1.13755e-19
ACBD6	2102.98	0.0910207	0.0377572	2.41069	0.0159226	0.0185527
ACBD7	64.6816	5.78284	0.403386	14.3357	1.30869e-46	2.50136e-46
ACCS	93.9989	8.68306	0.407829	21.2909	1.37714e-100	3.75491e-100
ACD	1180.58	-1.31562	0.0308641	-42.6262	0	0
ACE	193.818	7.27651	0.241425	30.1399	1.45639e-199	6.89837e-199
ACE2	40.8771	3.52802	0.17403	20.2725	2.25033e-91	5.79126e-91
ACER1	19.3207	-5.11413	0.16892	-30.2755	2.40729e-201	1.15056e-200
ACER2	79.5461	7.58059	0.405211	18.7078	4.27807e-78	1.01819e-77
ACER3	2846.14	-2.79642	0.0533663	-52.4005	0	0
ACHE	102.756	9.29948	0.411584	22.5944	4.92161e-113	1.45069e-112
ACIN1	6009.42	1.30059	0.0346831	37.4991	9.52585e-308	6.84331e-307
ACKR1	0.0103875	-0.733423	2.3926	-0.306538	0.759195	0.795202
ACKR2	7.98478	5.29632	0.410243	12.9102	3.94254e-38	7.07143e-38
ACKR3	407.106	-7.90612	0.104547	-75.6226	0	0
ACKR4	7.92552	-5.57845	0.299746	-18.6106	2.63602e-77	6.23659e-77
ACLY	30322.9	-2.52865	0.0368442	-68.631	0	0
ACMSD	0.289407	0.410333	0.797765	0.514354	0.607005	0.647606
ACO1	1288.03	-0.576398	0.042038	-13.7114	8.68011e-43	1.61567e-42
ACO2	6701.35	-0.656869	0.0344156	-19.0864	3.27885e-81	7.96355e-81
ACOD1	0.0704804	-0.74848	2.07792	-0.360205	0.718694	0.756574
ACOT1	170.224	10.5225	0.401793	26.1889	3.55742e-151	1.3024e-150
ACOT11	53.9294	8.19957	0.415163	19.7503	7.9794e-87	2.00311e-86
ACOT12	1.23743	2.47218	0.497994	4.96428	6.8956e-07	8.87507e-07
ACOT13	1552.52	-1.6947	0.0611798	-27.7003	6.91758e-169	2.8063e-168
ACOT2	430.368	7.87307	0.175428	44.8793	0	0
ACOT4	1.18594	2.36906	0.490728	4.82764	1.38157e-06	1.76982e-06
ACOT6	0.836624	0.635103	0.56112	1.13185	0.257698	0.284678
ACOT7	4242.36	-1.02643	0.0292206	-35.1269	2.61981e-270	1.65533e-269
ACOT8	732.371	-0.105916	0.0440175	-2.40622	0.0161184	0.0187769
ACOT9	1996.31	-1.31204	0.0359907	-36.455	5.73904e-291	3.90517e-290
ACOX1	3344.33	-2.87827	0.0304313	-94.5826	0	0
ACOX2	45.6886	8.8453	0.408207	21.6687	4.05198e-104	1.13081e-103
ACOX3	534.291	-1.6588	0.0397545	-41.7261	0	0
ACOXL	116.186	9.39555	0.409226	22.9593	1.18911e-116	3.56602e-116
ACP1	4723.64	0.979654	0.0551628	17.7593	1.46003e-70	3.30795e-70
ACP2	624.44	0.568664	0.0768531	7.39937	1.36836e-13	1.94436e-13
ACP5	280.343	-4.8981	0.104337	-46.9449	0	0
ACP6	702.396	0.894402	0.0574838	15.5592	1.37772e-54	2.79696e-54
ACP7	4.36516	4.17562	0.43177	9.67092	4.00749e-22	6.25489e-22
ACPP	34.0793	4.83767	0.277127	17.4565	3.0712e-68	6.85492e-68
ACR	7.89199	4.08288	0.344055	11.8669	1.75817e-32	3.01914e-32
ACRBP	9.073	-0.340383	0.160619	-2.11919	0.0340743	0.0392888
ACRV1	0.406246	0.458814	0.638457	0.718629	0.47237	0.510253
ACSBG1	18.9051	-0.809193	0.192981	-4.19311	2.75151e-05	3.43992e-05
ACSBG2	0.929753	2.13673	0.562389	3.79938	0.000145061	0.000178504
ACSF2	1415.94	-0.213293	0.0479503	-4.44822	8.65856e-06	1.09368e-05
ACSF3	659.839	0.560771	0.065177	8.60381	7.71159e-18	1.15494e-17
ACSL1	1943.53	0.442133	0.0422885	10.4552	1.38749e-25	2.24083e-25
ACSL3	3276.01	0.524991	0.0335806	15.6338	4.28751e-55	8.74113e-55
ACSL4	8138.42	-0.990836	0.0561883	-17.6342	1.34579e-69	3.02859e-69
ACSL5	1729.73	-8.83312	0.155404	-56.8398	0	0
ACSL6	176.472	1.17536	0.0626957	18.7471	2.04474e-78	4.8793e-78
ACSM1	0.853947	2.5931	0.545134	4.75682	1.96668e-06	2.51247e-06
ACSM3	94.0997	9.51529	0.404643	23.5153	2.84391e-122	8.82956e-122
ACSM4	0.0550616	0.606451	2.15033	0.282027	0.777923	0.812643
ACSM5	0.134761	-1.31137	1.09654	-1.19592	0.231727	0.256716
ACSS1	373.151	8.14762	0.204887	39.7664	0	0
ACSS2	1737.15	-1.75904	0.0613122	-28.6899	5.10307e-181	2.21575e-180
ACSS3	630.914	2.52469	0.0959605	26.3097	1.48584e-152	5.4889e-152
ACTA1	59.4634	-2.42472	0.122129	-19.8538	1.02096e-87	2.57362e-87
ACTA2	2404.22	-1.34331	0.0737278	-18.2199	3.58822e-74	8.30805e-74
ACTB	82509.1	-1.92846	0.0472721	-40.7949	0	0
ACTBL2	20.8126	6.08558	0.438551	13.8765	8.78747e-44	1.6469e-43
ACTC1	4.98926	3.63398	0.419069	8.67156	4.26239e-18	6.40297e-18
ACTG1	71849.8	1.99056	0.0674339	29.5186	1.66092e-191	7.54817e-191
ACTG2	1.96941	2.48835	0.400137	6.21875	5.01128e-10	6.78606e-10
ACTL10	6.04713	-3.37528	0.23158	-14.575	4.05204e-48	7.83454e-48
ACTL6A	3014.26	0.0713038	0.0246147	2.8968	0.00376994	0.00447584
ACTL6B	5.89638	5.93614	0.449551	13.2046	8.25386e-40	1.5035e-39
ACTL7A	0.245159	0.920224	0.980146	0.938864	0.3478	0.380363
ACTL7B	0.395113	0.0565271	0.741037	0.076281	0.939196	0.952465
ACTL9	0
ACTN1	5994.49	-1.8076	0.03508	-51.5281	0	0
ACTN2	285.755	2.4069	0.0795563	30.254	4.62038e-201	2.20509e-200
ACTN3	33.028	-5.35456	0.147335	-36.3428	3.40899e-289	2.3072e-288
ACTN4	8054.16	-0.289052	0.0359968	-8.02994	9.75219e-16	1.42572e-15
ACTR10	1940.14	0.322519	0.0339968	9.48677	2.38313e-21	3.68968e-21
ACTR1A	5437.18	-0.535631	0.0562013	-9.53059	1.56386e-21	2.42514e-21
ACTR1B	2181.74	3.10833	0.051745	60.07	0	0
ACTR2	15440.6	0.577098	0.0302731	19.0631	5.11865e-81	1.24136e-80
ACTR3	15040.8	-2.43946	0.0246711	-98.8792	0	0
ACTR3B	686.599	11.8027	0.399361	29.5539	5.85234e-192	2.66853e-191
ACTR5	883.44	-2.15262	0.0449821	-47.8551	0	0
ACTR6	1480.35	1.08295	0.0441049	24.5539	3.9258e-133	1.29632e-132
ACTR8	1237.95	-0.443059	0.0343947	-12.8816	5.71257e-38	1.02372e-37
ACTRT1	0.0345095	-0.0271532	2.3926	-0.0113488	0.990945	0.993289
ACTRT2	0.0107601	-0.0949876	2.3926	-0.0397005	0.968332	0.976627
ACTRT3	73.6908	2.94887	0.120464	24.4792	2.46229e-132	8.10609e-132
ACVR1	819.891	-0.201919	0.0488489	-4.13355	3.57204e-05	4.45314e-05
ACVR1B	1451.87	-0.0285165	0.0663974	-0.429482	0.667572	0.707612
ACVR1C	63.8652	6.09819	0.40197	15.1708	5.52192e-52	1.09894e-51
ACVR2A	406.189	0.159099	0.0382986	4.15416	3.26481e-05	4.07386e-05
ACVR2B	1881.64	2.81161	0.0591111	47.5649	0	0
ACVRL1	83.8899	8.73491	0.404966	21.5695	3.47494e-103	9.6549e-103
ACY1	866.554	-0.0669521	0.0593979	-1.12718	0.259667	0.286757
ACY3	5.63917	-5.69313	0.305085	-18.6608	1.03151e-77	2.44718e-77
ACYP1	642.191	1.61591	0.0887323	18.2111	4.21375e-74	9.74808e-74
ACYP2	196.201	0.561179	0.0761026	7.37398	1.65611e-13	2.3514e-13
ADA	819.067	-0.225025	0.0499464	-4.50533	6.62696e-06	8.38814e-06
ADAD1	0.158005	0.776351	1.21195	0.64058	0.521795	0.561124
ADAD2	0.177637	0.726219	1.05981	0.685234	0.493196	0.531837
ADAL	755.943	0.378315	0.0434275	8.71143	3.00066e-18	4.51506e-18
ADAM10	3279.85	-1.02621	0.0573797	-17.8845	1.55689e-71	3.54904e-71
ADAM11	638.918	11.6037	0.404037	28.7194	2.18407e-181	9.50087e-181
ADAM12	647.236	-1.95401	0.0752488	-25.9674	1.15769e-148	4.16935e-148
ADAM15	2580.09	0.904715	0.0515011	17.5669	4.41689e-69	9.91256e-69
ADAM17	1760.54	-0.606571	0.0567149	-10.6951	1.07307e-26	1.75082e-26
ADAM18	0.0607671	0.520863	1.95544	0.266366	0.789958	0.823523
ADAM19	912.632	-1.99554	0.0624101	-31.9746	2.45847e-224	1.29533e-223
ADAM2	0.0150282	0.250204	2.3926	0.104574	0.916714	0.934065
ADAM20	9.5151	4.3082	0.419097	10.2797	8.69937e-25	1.39505e-24
ADAM21	28.1693	4.62419	0.250455	18.4632	4.08782e-76	9.59236e-76
ADAM22	1640.09	-1.51272	0.0678887	-22.2824	5.47933e-110	1.5865e-109
ADAM23	707.803	0.46343	0.0620255	7.47159	7.92299e-14	1.12993e-13
ADAM28	1.39093	2.66365	0.480929	5.53856	3.04971e-08	4.02521e-08
ADAM29	0.0656116	-0.117986	1.93445	-0.0609922	0.951365	0.962065
ADAM30	0.178096	-0.487455	1.19408	-0.408228	0.683106	0.722393
ADAM32	3.72821	-0.115955	0.246824	-0.469789	0.638506	0.678824
ADAM33	1.07664	2.30509	0.533604	4.31985	1.56133e-05	1.95989e-05
ADAM7	0.0415429	-0.00929482	2.3926	-0.00388482	0.9969	0.997758
ADAM8	87.7534	-0.397215	0.131633	-3.01759	0.00254792	0.00304023
ADAM9	4283.44	-1.78838	0.052879	-33.8202	9.95388e-251	5.80939e-250
ADAMDEC1	0.00840219	-0.289959	2.3926	-0.12119	0.903541	0.923576
ADAMTS1	11850.9	6.18272	0.108857	56.7967	0	0
ADAMTS10	221.592	10.7991	0.401583	26.8913	2.77805e-159	1.06695e-158
ADAMTS12	4.95916	5.43427	0.474472	11.4533	2.26336e-30	3.82526e-30
ADAMTS13	285.953	11.3969	0.404372	28.1841	9.1539e-175	3.84506e-174
ADAMTS14	9.73084	6.0684	0.421057	14.4123	4.33113e-47	8.30839e-47
ADAMTS15	199.477	9.85126	0.416764	23.6375	1.58594e-123	4.95966e-123
ADAMTS16	95.1573	9.28036	0.420166	22.0873	4.18306e-108	1.19594e-107
ADAMTS17	275.696	9.83416	0.417077	23.5788	6.36475e-123	1.98474e-122
ADAMTS18	103.5	9.18849	0.44555	20.6228	1.71295e-94	4.49886e-94
ADAMTS19	195.839	9.23599	0.402202	22.9636	1.07798e-116	3.23452e-116
ADAMTS2	367.837	11.5645	0.422907	27.3452	1.23071e-164	4.86722e-164
ADAMTS20	41.6395	7.62176	0.404584	18.8385	3.65234e-79	8.75246e-79
ADAMTS3	274.735	6.01652	0.133711	44.9964	0	0
ADAMTS4	127.951	-4.17328	0.0861756	-48.4276	0	0
ADAMTS5	47.9931	7.73017	0.441225	17.5198	1.01198e-68	2.26677e-68
ADAMTS6	81.9645	2.23562	0.109605	20.3971	1.77464e-92	4.59889e-92
ADAMTS7	793.533	-2.53447	0.0669547	-37.8535	0	0
ADAMTS8	144.622	9.81983	0.420025	23.3792	6.96229e-121	2.1429e-120
ADAMTS9	342.614	11.3161	0.406326	27.8497	1.08562e-170	4.45938e-170
ADAMTSL1	23.443	3.28975	0.212773	15.4613	6.33073e-54	1.27904e-53
ADAMTSL2	1.28185	1.6501	0.494598	3.33624	0.000849208	0.00102631
ADAMTSL4	429.483	-2.10911	0.113268	-18.6206	2.18875e-77	5.17989e-77
ADAMTSL5	264.331	-2.23973	0.0620985	-36.0673	7.37609e-285	4.90291e-284
ADAP1	358.84	10.8495	0.400498	27.0901	1.28725e-161	5.00734e-161
ADAP2	366.58	7.82545	0.22396	34.9413	1.75443e-267	1.09794e-266
ADAR	7345.21	3.15595	0.0520325	60.6534	0	0
ADARB1	440.537	0.241359	0.0445085	5.42275	5.86907e-08	7.7066e-08
ADARB2	46.9331	7.30426	0.406342	17.9756	3.02319e-72	6.92823e-72
ADAT1	613.369	-0.418588	0.0624778	-6.69979	2.08723e-11	2.88395e-11
ADAT2	1048.11	-0.298666	0.0579291	-5.15573	2.52647e-07	3.28115e-07
ADAT3	221.13	-0.381119	0.0640573	-5.94966	2.68694e-09	3.60454e-09
ADCK1	276.505	1.25373	0.0722663	17.3488	2.01428e-67	4.4739e-67
ADCK2	1971.26	0.530236	0.0452444	11.7194	1.01424e-31	1.73204e-31
ADCK5	227.258	-1.81777	0.0760832	-23.8919	3.71455e-126	1.1799e-125
ADCY1	781.905	11.6833	0.41076	28.4431	5.93243e-178	2.53815e-177
ADCY10	38.5336	-0.591008	0.142045	-4.1607	3.17268e-05	3.96011e-05
ADCY2	1.29927	2.66441	0.480647	5.54339	2.96665e-08	3.91684e-08
ADCY3	1413.48	6.05224	0.0763129	79.3082	0	0
ADCY4	0.667305	2.36786	0.60853	3.89111	9.97855e-05	0.000123179
ADCY5	176.232	9.42981	0.4043	23.3238	2.54389e-120	7.79602e-120
ADCY6	1804.21	-0.410193	0.0435077	-9.42805	4.17769e-21	6.45895e-21
ADCY7	1311.76	-1.12304	0.0515296	-21.794	2.64241e-105	7.43773e-105
ADCY9	1375.55	0.663096	0.0805889	8.22814	1.90144e-16	2.80006e-16
ADCYAP1	0.124959	-1.8391	1.15142	-1.59724	0.110212	0.124336
ADCYAP1R1	93.2691	5.78144	0.322545	17.9245	7.59674e-72	1.73487e-71
ADD1	5098.71	-1.06397	0.023317	-45.6305	0	0
ADD2	1738.77	12.0194	0.374681	32.0791	8.62029e-226	4.56836e-225
ADD3	2697.03	0.179657	0.0496229	3.62044	0.0002941	0.000359148
ADGB	3.45523	2.43712	0.406665	5.99293	2.06089e-09	2.76855e-09
ADGRA1	6.92469	5.28914	0.434282	12.1791	4.01891e-34	6.99304e-34
ADGRA2	2181.3	-3.8431	0.0627677	-61.2273	0	0
ADGRA3	1534.3	1.36539	0.043535	31.3629	6.48085e-216	3.29376e-215
ADGRB1	255.343	11.0079	0.402773	27.3302	1.85611e-164	7.32991e-164
ADGRB2	609.542	4.10244	0.0862705	47.5532	0	0
ADGRB3	206.746	10.5811	0.402659	26.2779	3.42742e-152	1.26271e-151
ADGRD1	19.1937	-0.386019	0.133591	-2.88955	0.00385798	0.00457838
ADGRE1	2.70852	4.35772	0.440074	9.90224	4.07034e-23	6.42158e-23
ADGRE3	0.0153257	0.41789	2.3926	0.174659	0.861348	0.888102
ADGRE5	1090.64	0.809927	0.0540417	14.9871	8.91886e-51	1.76e-50
ADGRF1	31.1158	-5.0507	0.169494	-29.7987	4.0609e-195	1.88263e-194
ADGRF2	2.40055	2.5683	0.436097	5.88929	3.87866e-09	5.18792e-09
ADGRF3	12.2467	1.24752	0.142656	8.74498	2.23055e-18	3.36061e-18
ADGRF4	20.7262	7.28908	0.4258	17.1185	1.07949e-65	2.37284e-65
ADGRF5	10.9367	3.76889	0.280239	13.4489	3.12686e-41	5.75278e-41
ADGRG1	3175.23	-8.00334	0.105897	-75.5766	0	0
ADGRG2	167.58	9.8813	0.408834	24.1695	4.66134e-129	1.50163e-128
ADGRG3	14.9946	5.21978	0.419043	12.4564	1.29029e-35	2.2705e-35
ADGRG4	3.86584	4.83243	0.468931	10.3052	6.67541e-25	1.07196e-24
ADGRG5	3.03841	-3.16827	0.301264	-10.5166	7.24321e-26	1.1728e-25
ADGRG6	584.288	10.2789	0.338333	30.381	9.79999e-203	4.71835e-202
ADGRG7	0.122456	0.249046	1.22934	0.202586	0.839459	0.868543
ADGRL1	1432.69	9.07749	0.162009	56.0307	0	0
ADGRL2	4128.9	-0.0423255	0.0607459	-0.696763	0.485951	0.524335
ADGRL3	537.139	9.84236	0.381518	25.7979	9.35655e-147	3.34323e-146
ADGRL4	0.424721	-2.55469	0.741128	-3.44703	0.000566791	0.00068784
ADGRV1	428.835	5.00259	0.185726	26.9353	8.47934e-160	3.26658e-159
ADH4	0.709355	0.881787	0.484794	1.81889	0.0689279	0.0784972
ADH5	8028.17	-1.85528	0.0404858	-45.8255	0	0
ADH6	0.669009	-2.97787	0.399581	-7.45248	9.15989e-14	1.30542e-13
ADH7	0.939754	-3.81251	0.378759	-10.0658	7.82421e-24	1.24302e-23
ADHFE1	57.0179	-1.07782	0.0670033	-16.0861	3.193e-58	6.64886e-58
ADI1	1578.74	-0.717264	0.056061	-12.7943	1.76336e-37	3.15002e-37
ADIG	0.0505403	-1.08166	2.3484	-0.460594	0.64509	0.685379
ADIPOQ	2.4251	2.48114	0.424517	5.84463	5.07691e-09	6.78178e-09
ADIPOR1	5628.53	-0.802525	0.0438473	-18.3027	7.87028e-75	1.83055e-74
ADIPOR2	5512.92	-0.472678	0.0265073	-17.832	3.98943e-71	9.07016e-71
ADK	2538.13	-0.825518	0.0354122	-23.3117	3.37426e-120	1.03311e-119
ADM	309.297	1.1571	0.103828	11.1443	7.63262e-29	1.27159e-28
ADM2	71.231	8.32465	0.440814	18.8847	1.52303e-79	3.65889e-79
ADNP	3350.85	-0.763454	0.0555043	-13.7549	4.76233e-43	8.88154e-43
ADNP2	1578.25	-0.238385	0.0272737	-8.74048	2.32116e-18	3.49681e-18
ADORA1	45.166	6.62468	0.405166	16.3505	4.31257e-60	9.12651e-60
ADORA2A	83.1557	4.09471	0.140012	29.2455	5.12443e-188	2.29004e-187
ADORA2B	474.774	11.1573	0.405094	27.5425	5.4379e-167	2.18223e-166
ADORA3	1.36284	-0.892915	0.448089	-1.99272	0.0462924	0.0531035
ADPGK	1863.38	0.759826	0.0399034	19.0416	7.70813e-81	1.86713e-80
ADPRH	2817.31	-8.36982	0.0918952	-91.0801	0	0
ADPRHL1	28.7895	6.86648	0.409825	16.7547	5.23632e-63	1.13051e-62
ADPRHL2	1229.44	0.361964	0.0547032	6.61688	3.66859e-11	5.04975e-11
ADPRM	306.493	0.863406	0.0610966	14.1318	2.41777e-45	4.58267e-45
ADRA1A	6.89048	4.20352	0.41987	10.0115	1.35703e-23	2.14942e-23
ADRA1B	69.6944	8.16216	0.405372	20.135	3.64521e-90	9.31073e-90
ADRA1D	29.3222	-4.76152	0.159894	-29.7792	7.26348e-195	3.35782e-194
ADRA2A	2.55652	1.43882	0.470798	3.05612	0.00224221	0.00268033
ADRA2B	13.8101	5.46802	0.418735	13.0584	5.6891e-39	1.02716e-38
ADRA2C	306.48	10.2789	0.403338	25.4847	2.91584e-143	1.02114e-142
ADRB2	77.3384	9.13625	0.418572	21.8272	1.28068e-105	3.61601e-105
ADRB3	0.569676	0.684434	0.611798	1.11873	0.263257	0.290604
ADRM1	4011.53	-0.870243	0.0446877	-19.4739	1.82888e-84	4.53272e-84
ADSL	4776.98	1.35778	0.0429079	31.644	9.18368e-220	4.73805e-219
ADSS	3762.93	-0.956787	0.0787414	-12.151	5.66678e-34	9.83841e-34
ADSSL1	167.564	6.24075	0.166282	37.5312	0	0
ADTRP	6.21827	4.40366	0.42769	10.2964	7.31595e-25	1.17424e-24
AEBP1	1981.69	-11.9971	0.181095	-66.2478	0	0
AEBP2	2157.18	-1.06406	0.0615572	-17.2857	6.02573e-67	1.33475e-66
AEN	3864.75	2.46321	0.083757	29.409	4.21399e-190	1.90292e-189
AES	8346.79	-1.66067	0.0575973	-28.8324	8.4151e-183	3.68217e-182
AFAP1	2118.42	-2.23798	0.0481627	-46.467	0	0
AFAP1L1	688.496	10.5354	0.367894	28.637	2.32806e-180	1.00737e-179
AFAP1L2	97.1589	9.31751	0.404432	23.0385	1.91716e-117	5.78115e-117
AFF1	966.729	0.10116	0.0368947	2.74187	0.00610907	0.00721268
AFF2	207.477	0.688946	0.0951811	7.23827	4.54459e-13	6.42635e-13
AFF3	437.973	11.0085	0.40109	27.4466	7.62916e-166	3.03922e-165
AFF4	5017.87	0.135159	0.0450757	2.99849	0.00271317	0.00323411
AFG3L1P	1561.77	-3.06025	0.0421664	-72.5757	0	0
AFG3L2	3034.24	-1.20488	0.0219264	-54.951	0	0
AFM	0.0915411	0.585317	1.57972	0.370519	0.710996	0.749176
AFMID	1026.23	3.15846	0.0680405	46.4203	0	0
AFP	0.610233	-1.24567	0.475535	-2.61951	0.00880564	0.0103456
AFTPH	1389.03	-1.20032	0.0312896	-38.3617	0	0
AGA	4315.25	-4.73362	0.0507516	-93.2703	0	0
AGAP1	2443.19	-2.62055	0.0584581	-44.8278	0	0
AGAP2	111.085	8.04883	0.395268	20.363	3.56201e-92	9.21764e-92
AGAP3	3209.37	0.0714481	0.0293427	2.43496	0.0148936	0.0173674
AGBL1	1.91935	2.25575	0.453419	4.97498	6.52528e-07	8.40373e-07
AGBL2	0.424073	1.52743	0.672967	2.26969	0.0232262	0.0269363
AGBL3	232.262	-0.318339	0.109643	-2.90342	0.00369116	0.00438327
AGBL4	3.45155	4.24759	0.425087	9.99228	1.64741e-23	2.60784e-23
AGBL5	3451.48	3.24446	0.0324279	100.052	0	0
AGER	79.177	-0.993055	0.104087	-9.54059	1.42019e-21	2.20361e-21
AGFG1	2239.08	-0.259664	0.0445833	-5.82425	5.73701e-09	7.65981e-09
AGFG2	959.226	-3.12857	0.0550579	-56.8233	0	0
AGGF1	2530.35	-0.412394	0.0663381	-6.21655	5.08205e-10	6.88133e-10
AGK	2870.1	0.995913	0.029155	34.1592	9.76146e-256	5.81318e-255
AGL	1975.14	0.68615	0.0719339	9.53862	1.44749e-21	2.24576e-21
AGMAT	53.2312	6.51331	0.40008	16.28	1.36887e-59	2.88568e-59
AGMO	0.763262	2.02825	0.493683	4.10841	3.98395e-05	4.96024e-05
AGO1	1072.72	11.9108	0.405475	29.3749	1.1493e-189	5.17993e-189
AGO2	3201.79	-1.63091	0.0452747	-36.0226	3.70949e-284	2.46171e-283
AGO3	516.958	2.0456	0.0995732	20.5437	8.76027e-94	2.28939e-93
AGO4	966.881	2.19791	0.045936	47.8473	0	0
AGPAT1	4317.65	-0.0308953	0.029315	-1.05391	0.291924	0.32108
AGPAT2	1596.32	-1.86776	0.0473008	-39.4869	0	0
AGPAT3	4064.93	-2.48798	0.0408697	-60.876	0	0
AGPAT4	3763.9	-4.34807	0.0378757	-114.799	0	0
AGPAT5	2254.29	-1.52637	0.0495493	-30.8051	2.23986e-208	1.10741e-207
AGPS	3934.46	-0.804978	0.0419354	-19.1957	4.02231e-82	9.8305e-82
AGR2	0.297042	0.123339	0.686028	0.179787	0.85732	0.884506
AGR3	0.166064	-1.4929	1.36612	-1.0928	0.274481	0.302627
AGRN	4813.23	0.372431	0.0785276	4.74268	2.10907e-06	2.69227e-06
AGRP	0.861952	-0.755526	0.398643	-1.89525	0.0580599	0.0663374
AGT	6.8729	5.39091	0.440842	12.2287	2.18493e-34	3.81036e-34
AGTPBP1	1734.07	1.99314	0.0462749	43.0718	0	0
AGTR1	75.369	1.24363	0.09575	12.9883	1.42616e-38	2.56728e-38
AGTR2	295.839	-13.9552	0.300355	-46.4625	0	0
AGTRAP	852.644	0.61991	0.0473761	13.0849	4.01824e-39	7.27015e-39
AGXT	0.197577	0.575391	1.0425	0.551935	0.580993	0.621597
AGXT2	0.481311	-2.21514	0.659425	-3.3592	0.000781685	0.000945614
AHCTF1	2421.36	-2.14754	0.0523899	-40.9915	0	0
AHCY	9070.95	1.11395	0.0628719	17.7177	3.06219e-70	6.93026e-70
AHCYL1	8240.67	-1.08217	0.0331509	-32.6438	9.81031e-234	5.37842e-233
AHCYL2	1160.25	-0.0207886	0.0279752	-0.743108	0.457416	0.494917
AHDC1	783.21	-0.751607	0.0682264	-11.0164	3.18657e-28	5.27602e-28
AHI1	878.55	0.991045	0.047171	21.0096	5.3567e-98	1.43427e-97
AHNAK	8620.36	-3.27271	0.0706863	-46.2991	0	0
AHNAK2	660.437	-3.26241	0.0990359	-32.9417	5.55621e-238	3.09804e-237
AHR	1130.82	-1.16819	0.0402646	-29.0127	4.54503e-185	2.00592e-184
AHRR	1456.04	-0.754361	0.0531397	-14.1958	9.72517e-46	1.84782e-45
AHSA1	4953.23	-0.55018	0.0317162	-17.347	2.07876e-67	4.61585e-67
AHSA2P	1328.16	-1.69996	0.109535	-15.5198	2.54898e-54	5.16136e-54
AHSG	1.25188	1.96188	0.496911	3.94815	7.87574e-05	9.75157e-05
AHSP	5.64211	-2.48392	0.199762	-12.4344	1.69932e-35	2.988e-35
AICDA	1.40212	1.64202	0.442792	3.70832	0.000208637	0.000255661
AIDA	4342.49	-0.492343	0.0543198	-9.06378	1.26012e-19	1.92046e-19
AIF1	7.8472	6.26462	0.421999	14.8451	7.48232e-50	1.46522e-49
AIF1L	554.975	9.32219	0.401324	23.2286	2.34317e-119	7.14078e-119
AIFM1	6105.02	-2.13686	0.0298548	-71.5752	0	0
AIFM2	320.49	-0.182666	0.0569267	-3.2088	0.00133291	0.00160414
AIFM3	5.75047	-1.93699	0.200677	-9.6523	4.80661e-22	7.49431e-22
AIG1	1840.17	1.13756	0.0412922	27.549	4.54784e-167	1.82594e-166
AIM2	19.1563	-6.48871	0.292631	-22.1737	6.16057e-109	1.76904e-108
AIMP1	3651.28	-1.53225	0.0342264	-44.7679	0	0
AIMP2	1567.93	0.842784	0.0757094	11.1318	8.78232e-29	1.46208e-28
AIP	2613.28	0.0671067	0.0713003	0.941184	0.34661	0.379163
AIPL1	0.589719	0.850327	0.513657	1.65544	0.0978354	0.110679
AIRE	1.79942	-2.50855	0.358176	-7.00367	2.49337e-12	3.4923e-12
AJAP1	0.539188	-0.349455	0.511289	-0.683478	0.494305	0.532927
AJUBA	2183.85	-3.44351	0.0483709	-71.1897	0	0
AK1	466.387	4.98629	0.0991842	50.273	0	0
AK2	7246.69	-0.531923	0.0476991	-11.1516	7.03124e-29	1.17187e-28
AK3	4190.16	-1.94451	0.0515672	-37.7082	0	0
AK4	2845.55	1.51316	0.0451828	33.4897	6.79643e-246	3.89574e-245
AK5	85.9626	3.29724	0.096541	34.1537	1.17706e-255	7.00715e-255
AK6	1412.92	-0.198965	0.0633215	-3.14213	0.00167721	0.00201391
AK7	44.8607	4.5708	0.195411	23.3907	5.31341e-121	1.63694e-120
AK8	50.4406	2.79705	0.141605	19.7524	7.64248e-87	1.91912e-86
AK9	297.733	7.23529	0.143591	50.3882	0	0
AKAIN1	0.16385	-0.284285	1.40622	-0.202162	0.83979	0.868783
AKAP1	2819.31	0.302808	0.0733235	4.12976	3.63147e-05	4.52655e-05
AKAP10	1255.99	1.16623	0.0524491	22.2356	1.55612e-109	4.49135e-109
AKAP11	1488.02	-1.12472	0.0562976	-19.9781	8.53443e-89	2.16604e-88
AKAP12	5705.73	-1.56608	0.0557721	-28.08	1.71746e-173	7.17361e-173
AKAP13	1220.21	0.358818	0.0462827	7.75275	8.99263e-15	1.29924e-14
AKAP14	1.78386	4.07351	0.474074	8.59255	8.50636e-18	1.2735e-17
AKAP17A	2380.19	3.95826	0.0720833	54.9123	0	0
AKAP2	3348	-2.75119	0.044527	-61.7869	0	0
AKAP3	168.8	1.37942	0.11861	11.6299	2.90385e-31	4.94398e-31
AKAP4	0.0755485	0.17308	1.90006	0.0910923	0.927419	0.942509
AKAP5	127.53	7.3648	0.399468	18.4365	6.69087e-76	1.56736e-75
AKAP6	68.6353	5.94034	0.330838	17.9554	4.35192e-72	9.96491e-72
AKAP7	879.367	-1.10874	0.0461845	-24.0066	2.37066e-127	7.56698e-127
AKAP8	1470.22	-0.508169	0.0351778	-14.4457	2.66768e-47	5.12581e-47
AKAP8L	2497.45	2.48848	0.0477931	52.0679	0	0
AKAP9	1904.4	0.0561087	0.0734083	0.764338	0.444666	0.482045
AKIP1	674.616	-0.612667	0.0430873	-14.2192	6.96563e-46	1.32534e-45
AKIRIN1	3770.07	1.12799	0.0327206	34.4733	2.01648e-260	1.22585e-259
AKIRIN2	2247.43	0.705865	0.0566636	12.4571	1.27924e-35	2.2513e-35
AKNA	643.536	1.95711	0.149049	13.1306	2.19816e-39	3.98723e-39
AKNAD1	4.96996	-1.25347	0.228992	-5.47384	4.40386e-08	5.79147e-08
AKR1A1	10667.6	-2.81463	0.0442567	-63.5979	0	0
AKR1B1	7254.95	-0.284972	0.0463016	-6.15469	7.52243e-10	1.01605e-09
AKR1C4	0.139301	-0.933788	1.51759	-0.61531	0.53835	0.578204
AKR1D1	1.37408	2.4251	0.490315	4.946	7.5754e-07	9.74236e-07
AKR1E2	184.321	-9.96238	0.264053	-37.7288	0	0
AKR7A2	2590.25	-0.933078	0.0539305	-17.3015	4.58405e-67	1.01595e-66
AKR7A3	31.9088	-1.94384	0.111626	-17.4139	6.47444e-68	1.44155e-67
AKT1	7191.26	-1.84692	0.0414455	-44.5626	0	0
AKT1S1	2601.27	-0.158594	0.0432559	-3.6664	0.000245989	0.000300868
AKT2	4963.32	-0.317419	0.0436233	-7.27637	3.42917e-13	4.85663e-13
AKT3	2725.04	4.33922	0.0677921	64.0077	0	0
AKTIP	1263.58	-1.9678	0.0445972	-44.1238	0	0
ALAD	946.447	-1.86862	0.0502018	-37.2221	2.99684e-303	2.12401e-302
ALAS1	1917.33	0.478041	0.0468234	10.2095	1.79879e-24	2.87473e-24
ALAS2	0.214331	-1.41521	0.808985	-1.74937	0.0802276	0.0911437
ALB	12.7524	-0.587427	0.172625	-3.40291	0.000666717	0.00080803
ALCAM	5350.91	-0.270833	0.0527394	-5.13531	2.8168e-07	3.65443e-07
ALDH16A1	2048.25	-1.86292	0.0778753	-23.9219	1.81314e-126	5.76715e-126
ALDH18A1	4316.98	8.95536	0.0947872	94.4786	0	0
ALDH1A1	410.203	-5.56562	0.0848245	-65.6134	0	0
ALDH1A2	687.165	11.1756	0.404004	27.6622	1.99117e-168	8.06174e-168
ALDH1A3	243.637	9.73353	0.405435	24.0076	2.31467e-127	7.38969e-127
ALDH1B1	800.5	11.8786	0.404285	29.3816	9.43135e-190	4.25542e-189
ALDH1L1	53.6779	8.51453	0.405683	20.9881	8.4165e-98	2.25206e-97
ALDH1L2	155.43	9.02198	0.420224	21.4694	3.00588e-102	8.30371e-102
ALDH2	3676.3	-1.96157	0.0615117	-31.8893	3.75532e-223	1.96659e-222
ALDH3A1	25.1975	5.54479	0.352151	15.7455	7.37537e-56	1.51232e-55
ALDH3A2	2662.33	2.4717	0.0505499	48.8962	0	0
ALDH3B1	50.4039	-0.294074	0.0912337	-3.2233	0.00126722	0.00152576
ALDH3B2	0.139465	-0.642378	1.31039	-0.490217	0.62398	0.664288
ALDH4A1	742.132	-0.462009	0.0650466	-7.10274	1.22307e-12	1.71984e-12
ALDH5A1	1945.7	1.15673	0.0498421	23.2078	3.79526e-119	1.15552e-118
ALDH6A1	1075.59	0.0482244	0.0354965	1.35857	0.174283	0.194513
ALDH7A1	4896.91	-0.545599	0.0471963	-11.5602	6.55592e-31	1.11317e-30
ALDH8A1	38.4224	2.77922	0.150869	18.4215	8.83873e-76	2.06873e-75
ALDH9A1	2937.84	0.934252	0.0313818	29.7705	9.42542e-195	4.35234e-194
ALDOA	22245.3	-0.285019	0.0587462	-4.8517	1.22406e-06	1.5689e-06
ALDOB	0.328776	0.257394	0.743981	0.345968	0.729367	0.766559
ALDOC	592.38	9.732	0.258273	37.6811	0	0
ALG1	491.697	0.297546	0.0721965	4.12134	3.76674e-05	4.69265e-05
ALG11	408.889	-0.138798	0.0420508	-3.30072	0.000964367	0.00116403
ALG12	1419.89	-0.319003	0.0344886	-9.24952	2.25495e-20	3.46403e-20
ALG13	1400.46	0.337511	0.0359842	9.37941	6.63399e-21	1.02381e-20
ALG14	553.303	-1.16141	0.0614528	-18.8992	1.15845e-79	2.78467e-79
ALG2	1116.15	0.569467	0.0715633	7.95752	1.75518e-15	2.56025e-15
ALG3	1525.38	1.72749	0.0469404	36.8018	1.72579e-296	1.19977e-295
ALG5	901.133	0.0493431	0.0605261	0.815238	0.414936	0.450802
ALG6	1225.93	0.301013	0.0620284	4.85283	1.2171e-06	1.56023e-06
ALG8	1767.16	2.08896	0.0379485	55.0472	0	0
ALG9	1698.09	0.190998	0.0340851	5.60355	2.10002e-08	2.77959e-08
ALK	2.19948	0.0693932	0.334391	0.207521	0.835603	0.865273
ALKBH1	862.011	1.3032	0.0790976	16.4759	5.46981e-61	1.16418e-60
ALKBH2	859.099	-0.0385121	0.0402442	-0.956959	0.338588	0.370759
ALKBH3	1048.34	-0.0362209	0.080653	-0.449096	0.653363	0.693538
ALKBH4	521.363	-0.290194	0.032382	-8.9616	3.20014e-19	4.85855e-19
ALKBH5	3888.03	2.62255	0.0809192	32.4095	2.0194e-230	1.09139e-229
ALKBH6	606.912	-0.326787	0.0498913	-6.54997	5.75493e-11	7.89897e-11
ALKBH7	729.706	0.278495	0.0838726	3.32045	0.000898722	0.00108551
ALKBH8	780.557	-0.216503	0.0646926	-3.34664	0.000817965	0.000988991
ALLC	3.77286	5.14086	0.461857	11.1308	8.87908e-29	1.47804e-28
ALMS1	1266.54	0.653146	0.0575567	11.3479	7.59955e-30	1.27883e-29
ALOX12	6.76462	-0.687084	0.201772	-3.40525	0.000661036	0.000801323
ALOX12B	29.2652	2.40301	0.138627	17.3344	2.58921e-67	5.74618e-67
ALOX12P2	0.937487	1.87393	0.524277	3.57431	0.000351153	0.000427926
ALOX15	4.84637	4.32302	0.418801	10.3224	5.58158e-25	8.96834e-25
ALOX15B	8.0336	5.78127	0.426757	13.547	8.25409e-42	1.52476e-41
ALOX5	57.1021	8.8362	0.412239	21.4346	6.35356e-102	1.75103e-101
ALOX5AP	4.23098	2.33755	0.297005	7.87042	3.53466e-15	5.13719e-15
ALOXE3	75.4594	-1.4421	0.0857655	-16.8145	1.91195e-63	4.14371e-63
ALPI	0.0651125	-0.619729	1.94612	-0.318443	0.750149	0.786531
ALPK1	322.811	0.802663	0.0640233	12.537	4.68179e-36	8.26243e-36
ALPK2	36.0061	5.255	0.324105	16.2139	4.02276e-59	8.44223e-59
ALPK3	80.0662	7.57633	0.434806	17.4247	5.36354e-68	1.19486e-67
ALPL	111.378	9.42294	0.404871	23.2739	8.14376e-120	2.48782e-119
ALS2	1251.72	1.38126	0.0310378	44.5026	0	0
ALS2CL	942.506	-4.20327	0.0791378	-53.1133	0	0
ALS2CR12	6.35237	4.59896	0.433042	10.6201	2.40229e-26	3.9079e-26
ALX1	218.332	10.5713	0.400057	26.4244	7.1767e-154	2.665e-153
ALX3	0.363187	1.7328	0.895006	1.93608	0.0528583	0.0605125
ALX4	155.383	8.39946	0.408245	20.5746	4.6383e-94	1.21469e-93
ALYREF	5297.83	0.417809	0.0468677	8.91463	4.89446e-19	7.41579e-19
AMACR	1006.85	-1.36745	0.0433986	-31.5092	6.49555e-218	3.32811e-217
AMBN	11.4843	6.13963	0.42721	14.3714	7.81797e-47	1.49674e-46
AMBP	0.16132	0.458483	1.08926	0.420912	0.67382	0.713541
AMBRA1	1398.17	0.776288	0.0344294	22.5473	1.42863e-112	4.2027e-112
AMD1	4227.46	0.572963	0.0519737	11.0241	2.92434e-28	4.84381e-28
AMDHD1	22.3665	7.03746	0.42379	16.606	6.30437e-62	1.35129e-61
AMDHD2	302.503	-0.904335	0.124074	-7.28868	3.13003e-13	4.43412e-13
AMELX	0.221994	0.0419967	1.25665	0.0334196	0.97334	0.980171
AMER1	906.741	-1.76122	0.0867255	-20.308	1.09373e-91	2.8214e-91
AMER2	5.12065	2.19956	0.412611	5.33082	9.77681e-08	1.27834e-07
AMER3	3.16278	3.8177	0.44965	8.49038	2.0597e-17	3.07069e-17
AMFR	4787.83	-0.636876	0.0429429	-14.8308	9.26562e-50	1.81334e-49
AMH	857.179	3.51294	0.117562	29.8816	3.41491e-196	1.5899e-195
AMHR2	237.026	5.84964	0.108869	53.731	0	0
AMIGO1	59.7194	7.68043	0.405876	18.9231	7.35663e-80	1.77046e-79
AMIGO2	124.893	9.19797	0.402106	22.8745	8.33844e-116	2.49285e-115
AMIGO3	130.443	2.47598	0.111925	22.1219	1.9477e-108	5.58019e-108
AMMECR1	733.72	0.598471	0.0760537	7.86906	3.57322e-15	5.19231e-15
AMMECR1L	1104.08	1.06252	0.0349545	30.3973	5.97107e-203	2.88079e-202
AMN1	476.328	0.304185	0.0542705	5.60498	2.08279e-08	2.75701e-08
AMOT	15487.3	4.63316	0.148969	31.1014	2.30462e-212	1.15904e-211
AMOTL1	5328.16	-1.63483	0.041382	-39.5058	0	0
AMOTL2	3505.83	-3.06371	0.0400064	-76.5806	0	0
AMPD1	2.53691	2.41524	0.389792	6.19622	5.78338e-10	7.82449e-10
AMPD2	1927.21	-0.471105	0.0498018	-9.45959	3.09155e-21	4.78242e-21
AMPD3	120.884	1.76439	0.0930878	18.9541	4.08557e-80	9.84253e-80
AMPH	161.869	10.1047	0.405339	24.9291	3.60211e-137	1.21669e-136
AMT	128.649	-0.639467	0.107493	-5.94894	2.69891e-09	3.62001e-09
AMTN	0.0536125	-0.428106	2.15826	-0.198357	0.842766	0.871468
AMY2A	2.5685	-4.40225	0.349453	-12.5975	2.17832e-36	3.85344e-36
AMZ1	12.4826	2.1914	0.207828	10.5443	5.39663e-26	8.7502e-26
AMZ2	4070.44	1.20328	0.0501472	23.995	3.138e-127	1.00085e-126
ANAPC1	6246.12	-0.781865	0.0329839	-23.7044	3.24548e-124	1.01826e-123
ANAPC10	606.119	0.692235	0.0486561	14.2271	6.21966e-46	1.18382e-45
ANAPC11	4141.4	-1.24067	0.0735839	-16.8606	8.76426e-64	1.90398e-63
ANAPC13	1938.08	-0.359385	0.0506215	-7.09946	1.25248e-12	1.76075e-12
ANAPC15	713.524	1.03266	0.0610483	16.9154	3.46175e-64	7.53546e-64
ANAPC16	3049.14	-0.693092	0.0449093	-15.4332	9.79394e-54	1.97557e-53
ANAPC2	1392.9	-0.686129	0.0601197	-11.4127	3.61269e-30	6.09753e-30
ANAPC4	1306.99	-0.927924	0.0517136	-17.9435	5.39212e-72	1.23329e-71
ANAPC5	6983.4	-1.04205	0.0495755	-21.0195	4.34727e-98	1.16456e-97
ANAPC7	2358.09	0.877085	0.0432312	20.2883	1.63298e-91	4.20712e-91
ANG	102.703	0.234975	0.117865	1.9936	0.0461957	0.053
ANGEL1	1467.42	0.601852	0.0333897	18.025	1.23909e-72	2.84559e-72
ANGEL2	1246.78	-1.53541	0.0426496	-36.0005	8.204e-284	5.43117e-283
ANGPT1	1.80075	2.32982	0.439731	5.29829	1.16894e-07	1.52647e-07
ANGPT2	6.74191	2.92546	0.332502	8.79833	1.38872e-18	2.09654e-18
ANGPT4	1.70855	1.32707	0.456063	2.90983	0.0036162	0.00429488
ANGPTL1	4.55155	4.30898	0.428569	10.0543	8.7907e-24	1.39575e-23
ANGPTL2	11.6864	5.11188	0.437272	11.6904	1.42714e-31	2.43486e-31
ANGPTL3	0.0444221	-0.7306	2.38805	-0.30594	0.75965	0.795623
ANGPTL4	35.3762	-5.17122	0.159876	-32.3451	1.62483e-229	8.74107e-229
ANGPTL5	0.869621	-3.31835	0.41843	-7.93048	2.18301e-15	3.1812e-15
ANGPTL6	17.4344	-0.114586	0.119616	-0.957949	0.338089	0.370237
ANGPTL7	0.0970664	-0.0702817	1.84703	-0.0380512	0.969647	0.977535
ANGPTL8	0.0867947	0.035939	1.7272	0.0208076	0.983399	0.987381
ANK1	117.4	-0.894375	0.103504	-8.64099	5.57277e-18	8.36068e-18
ANK2	1495.98	2.17637	0.0679739	32.0177	6.18238e-225	3.26475e-224
ANK3	1989.92	2.44454	0.0627506	38.9564	0	0
ANKAR	67.8498	0.282212	0.0923934	3.05446	0.00225466	0.00269482
ANKDD1A	23.054	2.55481	0.153636	16.629	4.2993e-62	9.22971e-62
ANKDD1B	10.2237	-1.61927	0.134401	-12.048	1.9868e-33	3.43663e-33
ANKEF1	335.822	10.99	0.410294	26.7858	4.73321e-158	1.80641e-157
ANKFN1	2.3114	3.19497	0.479391	6.66465	2.65303e-11	3.65862e-11
ANKFY1	1837.97	0.4491	0.0673738	6.66579	2.63242e-11	3.6305e-11
ANKH	2695.25	0.172111	0.0440094	3.91078	9.20004e-05	0.000113655
ANKHD1	4767.05	2.87957	0.0818469	35.1824	3.71534e-271	2.35756e-270
ANKIB1	1726.33	-1.01716	0.0400788	-25.379	4.30052e-142	1.49645e-141
ANKK1	5.3884	5.23823	0.441908	11.8537	2.05964e-32	3.53387e-32
ANKLE1	360.377	-4.43233	0.0807122	-54.9152	0	0
ANKLE2	2453.04	2.12563	0.040355	52.6732	0	0
ANKMY1	188.454	3.31066	0.0788326	41.996	0	0
ANKMY2	745.288	0.233824	0.0278493	8.39604	4.61782e-17	6.85137e-17
ANKRA2	556.417	1.09011	0.0409012	26.6522	1.687e-156	6.37446e-156
ANKRD1	366.296	2.90228	0.107253	27.0601	2.90184e-161	1.12612e-160
ANKRD10	1374.59	0.402261	0.0641136	6.27419	3.51452e-10	4.77106e-10
ANKRD11	4237.02	-0.430482	0.0327549	-13.1425	1.87833e-39	3.40861e-39
ANKRD12	1026.42	-0.0630403	0.0776854	-0.811482	0.417089	0.453081
ANKRD13A	2053.99	-0.978646	0.0352224	-27.7848	6.62321e-170	2.70837e-169
ANKRD13B	1005.92	4.85668	0.0640437	75.8339	0	0
ANKRD13C	2702.53	-2.40507	0.0276091	-87.1116	0	0
ANKRD13D	337.786	6.56906	0.117282	56.0107	0	0
ANKRD16	287.903	1.68421	0.053675	31.3779	4.05066e-216	2.05995e-215
ANKRD17	5211.17	-0.0881042	0.0367199	-2.39936	0.0164237	0.0191312
ANKRD2	4.22546	-0.441895	0.229689	-1.92388	0.0543698	0.0622125
ANKRD22	17.1557	-3.76133	0.17865	-21.0542	2.09183e-98	5.61101e-98
ANKRD23	103.656	-0.750266	0.0878994	-8.5355	1.39548e-17	2.08462e-17
ANKRD24	132.477	3.93472	0.119259	32.9932	1.01681e-238	5.67533e-238
ANKRD26	1286.38	-0.324403	0.074728	-4.34111	1.41762e-05	1.781e-05
ANKRD27	1446.48	0.385032	0.0265574	14.4981	1.24604e-47	2.39985e-47
ANKRD28	2435.13	-0.155358	0.060517	-2.56719	0.0102528	0.0120225
ANKRD29	127.459	2.55911	0.106511	24.0268	1.46089e-127	4.66759e-127
ANKRD30A	904.194	-10.7744	0.161558	-66.6907	0	0
ANKRD31	45.4457	7.9645	0.423169	18.8211	5.07403e-79	1.21505e-78
ANKRD33	1.27545	2.90957	0.499703	5.82259	5.79437e-09	7.73512e-09
ANKRD33B	957.55	11.1467	0.407209	27.3733	5.70035e-165	2.26039e-164
ANKRD34A	90.2569	0.514532	0.0968347	5.31351	1.07536e-07	1.40528e-07
ANKRD34B	77.7497	8.43495	0.40371	20.8936	6.12422e-97	1.63229e-96
ANKRD34C	1.94629	2.814	0.450096	6.25199	4.05247e-10	5.49405e-10
ANKRD35	7.3353	-3.09215	0.182926	-16.9038	4.21478e-64	9.17097e-64
ANKRD37	109.309	-1.06528	0.0926808	-11.4941	1.41327e-30	2.39323e-30
ANKRD39	428.995	1.70671	0.0747332	22.8374	1.95028e-115	5.81672e-115
ANKRD40	3601.56	-1.00157	0.0334403	-29.9509	4.28669e-197	2.00663e-196
ANKRD42	316.313	1.39167	0.0475391	29.2741	2.21551e-188	9.92523e-188
ANKRD44	187.038	1.33035	0.073233	18.1661	9.58487e-74	2.2133e-73
ANKRD45	9.33981	2.82882	0.310663	9.10576	8.56659e-20	1.30776e-19
ANKRD46	1272.09	-0.268889	0.0646037	-4.16212	3.153e-05	3.93584e-05
ANKRD49	587.46	0.868992	0.0445571	19.5029	1.03736e-84	2.57452e-84
ANKRD50	1246.64	-0.0768459	0.0385668	-1.99254	0.046312	0.0531223
ANKRD52	4100.51	-2.09656	0.0588035	-35.6537	2.06251e-278	1.34207e-277
ANKRD53	7.42374	0.593894	0.182334	3.25717	0.00112531	0.00135658
ANKRD54	1006.3	0.92434	0.0313518	29.4828	4.77771e-191	2.16645e-190
ANKRD55	0.633875	-0.198259	0.600986	-0.329889	0.741484	0.778144
ANKRD6	625.956	11.565	0.399214	28.9694	1.59915e-184	7.03496e-184
ANKRD60	1.00486	0.611924	0.490486	1.24759	0.212182	0.235574
ANKRD61	8.76753	-1.5891	0.160884	-9.87731	5.22134e-23	8.22954e-23
ANKRD63	17.7816	5.28112	0.437368	12.0748	1.43586e-33	2.48524e-33
ANKRD65	15.6991	3.73434	0.258156	14.4654	2.0033e-47	3.85196e-47
ANKRD7	15.8013	5.57025	0.407639	13.6647	1.65046e-42	3.06511e-42
ANKRD9	1072.39	-1.4704	0.114411	-12.852	8.38277e-38	1.50108e-37
ANKS1A	1483.74	0.753165	0.0527554	14.2765	3.06416e-46	5.84508e-46
ANKS1B	35.6249	6.3832	0.401621	15.8936	7.01846e-57	1.44839e-56
ANKS3	593.574	0.0218781	0.0436509	0.501206	0.616226	0.656588
ANKS4B	3.54917	3.6429	0.426366	8.54407	1.2957e-17	1.93592e-17
ANKS6	1098.77	0.794643	0.0595296	13.3487	1.20528e-40	2.20853e-40
ANKUB1	1.24148	2.85601	0.471888	6.05231	1.42784e-09	1.92334e-09
ANKZF1	636.113	1.60496	0.039279	40.8604	0	0
ANLN	6511.46	-1.12594	0.040987	-27.4706	3.94366e-166	1.57448e-165
ANO1	18.2703	0.0324343	0.134428	0.241276	0.809341	0.841531
ANO10	3110.29	-2.45169	0.031582	-77.6291	0	0
ANO2	42.6483	0.763541	0.100159	7.6233	2.47276e-14	3.54909e-14
ANO3	0.559185	1.12889	0.637222	1.77158	0.0764649	0.0869535
ANO4	60.4235	6.96649	0.313445	22.2255	1.94518e-109	5.61229e-109
ANO5	609.275	11.8162	0.403772	29.2645	2.93681e-188	1.31421e-187
ANO6	2349.92	-0.882131	0.0443756	-19.8787	6.2173e-88	1.56943e-87
ANO7	49.7592	3.785	0.137195	27.5884	1.53254e-167	6.16521e-167
ANO8	1110.37	-1.1502	0.0519509	-22.1402	1.29631e-108	3.71917e-108
ANO9	2.01542	-0.914819	0.326026	-2.80597	0.00501654	0.00593691
ANP32A	6661.21	0.324229	0.037766	8.58519	9.06844e-18	1.35728e-17
ANP32B	12855.6	-0.677617	0.0581144	-11.6601	2.03904e-31	3.47592e-31
ANP32E	6512.39	-0.879969	0.0479905	-18.3363	4.24682e-75	9.89877e-75
ANPEP	27.1545	6.93584	0.419636	16.5282	2.29738e-61	4.90178e-61
ANTXR1	1027.64	0.804921	0.0594096	13.5487	8.0681e-42	1.49057e-41
ANTXR2	1344.1	-1.32713	0.0524892	-25.2838	4.80914e-141	1.66459e-140
ANTXRL	0
ANXA1	5006.01	-2.54316	0.0846816	-30.032	3.75102e-198	1.76395e-197
ANXA10	0.440423	1.14663	0.710453	1.61394	0.10654	0.120293
ANXA11	4995.45	-1.57798	0.0404474	-39.0132	0	0
ANXA13	0.0402467	-0.810207	2.24161	-0.361439	0.717771	0.755682
ANXA2	15649.8	-2.57054	0.0561574	-45.7738	0	0
ANXA3	606.853	3.55399	0.1028	34.5719	6.67979e-262	4.08653e-261
ANXA4	1834.61	-1.68121	0.0428988	-39.1901	0	0
ANXA5	7049.57	-0.193367	0.0462762	-4.17854	2.93388e-05	3.66567e-05
ANXA6	4625.9	0.231523	0.0353267	6.55377	5.61025e-11	7.70103e-11
ANXA7	4200.87	-0.956036	0.0229768	-41.6087	0	0
ANXA8	67.5153	-6.29175	0.151902	-41.4197	0	0
ANXA9	18.9648	3.19343	0.153382	20.8201	2.8464e-96	7.55454e-96
AOAH	4.42365	1.85708	0.422208	4.39851	1.08996e-05	1.37336e-05
AOC1	1.12129	-2.23465	0.417263	-5.3555	8.5322e-08	1.11686e-07
AOC2	148.821	3.32539	0.17697	18.7907	8.99696e-79	2.15162e-78
AOC3	74.3804	6.53675	0.351659	18.5883	3.99381e-77	9.43671e-77
AOX1	23.7702	-4.24619	0.163185	-26.0208	2.88325e-149	1.04344e-148
AP1AR	1047.89	-0.0550035	0.0535426	-1.02729	0.304286	0.334182
AP1B1	6279.44	-0.293486	0.0313754	-9.354	8.43958e-21	1.30075e-20
AP1G1	3162.91	0.534249	0.0386689	13.816	2.04082e-43	3.81822e-43
AP1G2	806.598	1.62047	0.0448443	36.1355	6.2926e-286	4.19635e-285
AP1M1	3002	-0.477662	0.0248332	-19.2348	1.89241e-82	4.62989e-82
AP1M2	2.17169	3.6206	0.48656	7.44122	9.97589e-14	1.4206e-13
AP1S1	2582.91	-0.375845	0.0504968	-7.44294	9.84692e-14	1.40248e-13
AP1S2	3071.77	-0.0525734	0.0521461	-1.00819	0.313362	0.343918
AP1S3	391.859	9.92259	0.391226	25.3628	6.49765e-142	2.25906e-141
AP2A1	4344.69	-0.3534	0.0418977	-8.43483	3.31682e-17	4.9269e-17
AP2A2	3571.75	-0.838601	0.0595256	-14.0881	4.49609e-45	8.50619e-45
AP2B1	13444	1.40293	0.0469323	29.8925	2.45958e-196	1.1461e-195
AP2M1	9943.01	0.23141	0.0330541	7.00095	2.54231e-12	3.55963e-12
AP2S1	3806	1.70106	0.0566242	30.0413	2.84031e-198	1.33799e-197
AP3B1	2676.89	1.39639	0.0473274	29.505	2.48502e-191	1.12839e-190
AP3B2	113.939	9.40517	0.402168	23.3862	5.90712e-121	1.81916e-120
AP3D1	8424.11	0.261559	0.0386934	6.75977	1.3821e-11	1.91516e-11
AP3M1	4331.82	-0.112938	0.0331916	-3.40263	0.000667413	0.000808754
AP3M2	797.681	11.4665	0.396778	28.8989	1.23081e-183	5.39569e-183
AP3S1	3715.05	-0.550621	0.0602226	-9.1431	6.0688e-20	9.2784e-20
AP3S2	2668.35	-2.70276	0.0620544	-43.5547	0	0
AP4B1	648.336	1.40393	0.0437235	32.1092	3.28181e-226	1.7409e-225
AP4E1	533.6	1.0664	0.0536035	19.8941	4.57587e-88	1.15615e-87
AP4M1	320.646	0.0679664	0.0587346	1.15718	0.2472	0.273469
AP4S1	401.614	-3.08223	0.0615195	-50.1016	0	0
AP5B1	645.843	-0.071348	0.0614175	-1.16169	0.245362	0.271472
AP5M1	803.077	0.423934	0.0542883	7.80893	5.7677e-15	8.35666e-15
AP5S1	304.593	-0.184033	0.0496761	-3.70466	0.000211676	0.000259307
AP5Z1	386.499	0.166139	0.0899925	1.84614	0.0648721	0.0739658
APAF1	1143.48	0.133765	0.0435502	3.07153	0.00212968	0.0025488
APBA1	142.913	-0.752226	0.0904154	-8.31967	8.82089e-17	1.30448e-16
APBA2	501.922	5.01583	0.0760747	65.9329	0	0
APBA3	617.337	-0.422912	0.0408457	-10.3539	4.01825e-25	6.46467e-25
APBB1	2259.68	0.359137	0.0470684	7.63011	2.34549e-14	3.3679e-14
APBB1IP	543.396	-9.04471	0.120463	-75.0829	0	0
APBB2	1024.27	-0.923322	0.0504186	-18.3131	6.50286e-75	1.51379e-74
APBB3	443.975	-0.0248346	0.0874983	-0.28383	0.776541	0.811448
APC	1864.3	0.66778	0.0852437	7.83378	4.7343e-15	6.86729e-15
APC2	29.8344	3.7991	0.211229	17.9857	2.52187e-72	5.78179e-72
APCDD1	77.0999	8.85862	0.413438	21.4267	7.52765e-102	2.07321e-101
APCS	0
APEH	2926.47	1.44856	0.035472	40.8369	0	0
APELA	1.60141	2.13349	0.444961	4.79479	1.62842e-06	2.08245e-06
APEX1	3604.18	1.04159	0.0532199	19.5715	2.70758e-85	6.73807e-85
APEX2	1005.06	0.0800821	0.0343413	2.33194	0.0197036	0.0228915
APH1A	4240.55	0.795324	0.0310701	25.5977	1.61648e-144	5.69632e-144
APH1B	394.608	1.33494	0.0613751	21.7506	6.82216e-105	1.915e-104
API5	5795.87	-0.495192	0.0570244	-8.68386	3.82563e-18	5.75109e-18
APIP	1029.48	1.18648	0.0449652	26.3866	1.95361e-153	7.2365e-153
APLF	544.905	-3.35507	0.0668713	-50.1721	0	0
APLN	304.189	-4.24076	0.0776145	-54.6387	0	0
APLNR	0.486099	-2.03032	0.703161	-2.88742	0.00388418	0.00460914
APLP1	586.451	11.201	0.40326	27.7762	8.42234e-170	3.44063e-169
APLP2	14811.5	0.804272	0.0621541	12.94	2.67781e-38	4.81035e-38
APMAP	3073.3	0.711714	0.0579778	12.2756	1.22437e-34	2.13955e-34
APOA1	3.03751	1.84021	0.388565	4.73592	2.1806e-06	2.78293e-06
APOA2	7.9193	-3.57721	0.221539	-16.1471	1.19081e-58	2.48853e-58
APOA4	0.145169	-0.483603	1.13479	-0.426162	0.66999	0.709807
APOA5	0.216778	0.0329656	0.934055	0.035293	0.971846	0.979146
APOB	0.131005	0.40754	1.31515	0.309882	0.756651	0.79294
APOBEC1	0
APOBEC2	0.255405	0.0130501	0.789894	0.0165213	0.986819	0.990086
APOBEC3B	684.293	-0.207456	0.0699379	-2.96629	0.00301416	0.00358792
APOBEC4	0.00798086	-1.09331	2.3926	-0.456954	0.647704	0.688023
APOBR	192.124	-5.33801	0.0763405	-69.9237	0	0
APOC1	291.924	9.81209	0.407686	24.0678	5.43718e-128	1.74162e-127
APOC2	0.0944952	-1.6078	1.39001	-1.15668	0.247402	0.273656
APOC3	0.19548	-1.09659	1.01181	-1.08379	0.278458	0.306764
APOC4	0.428817	0.966417	0.736833	1.31158	0.189661	0.211215
APOD	15.1419	6.36707	0.425933	14.9485	1.59237e-50	3.137e-50
APOE	112.852	6.29649	0.222513	28.2971	3.74837e-176	1.58384e-175
APOF	1.86191	2.97682	0.499439	5.96033	2.51728e-09	3.37777e-09
APOH	2.46289	-4.05949	0.321974	-12.6081	1.90469e-36	3.37122e-36
APOL3	4.88771	2.96907	0.413297	7.18385	6.77737e-13	9.56217e-13
APOLD1	90.3678	5.81339	0.341432	17.0265	5.22289e-65	1.14314e-64
APOM	97.9746	2.74832	0.0643457	42.7118	0	0
APOO	1394.01	-1.1861	0.0422767	-28.0556	3.41507e-173	1.42425e-172
APOOL	1637.66	-1.39893	0.0364704	-38.3578	0	0
APOPT1	1205.6	-1.06762	0.0761127	-14.0269	1.06757e-44	2.01486e-44
APP	16785.3	-0.354157	0.0697144	-5.08011	3.77211e-07	4.88182e-07
APPBP2	2413.1	-1.24458	0.0737073	-16.8855	5.75715e-64	1.25171e-63
APPL1	1854.75	1.043	0.0455565	22.8947	5.24685e-116	1.56974e-115
APPL2	770.404	0.722241	0.0684037	10.5585	4.63961e-26	7.52799e-26
APRT	4405.04	0.373684	0.0672952	5.5529	2.80961e-08	3.7122e-08
APTX	1037.5	3.22829	0.0424078	76.1249	0	0
AQP1	2917.5	-6.75491	0.14196	-47.5832	0	0
AQP10	4.19383	4.30315	0.4353	9.88549	4.81207e-23	7.58811e-23
AQP11	49.0432	0.444136	0.107649	4.12577	3.69497e-05	4.60429e-05
AQP2	1.42607	-5.26591	0.537406	-9.79875	1.13989e-22	1.79075e-22
AQP3	206.374	9.83491	0.399429	24.6224	7.26432e-134	2.41039e-133
AQP4	36.8249	6.41757	0.403531	15.9035	5.98831e-57	1.23642e-56
AQP5	0.123034	-1.42468	2.3926	-0.595453	0.551541	0.591634
AQP6	5.57875	4.28163	0.418287	10.2361	1.36623e-24	2.18643e-24
AQP7	3.75877	-1.76076	0.228576	-7.70315	1.3275e-14	1.91355e-14
AQP8	3.53612	-1.94407	0.243412	-7.98678	1.38513e-15	2.02263e-15
AQP9	0.0159886	-1.28873	2.3926	-0.538633	0.59014	0.631013
AQR	1624.27	-0.835456	0.0575005	-14.5296	7.87319e-48	1.51868e-47
AR	1.24387	1.17837	0.472117	2.49593	0.0125628	0.0146882
ARAF	2672.93	-1.11589	0.0505607	-22.0702	6.10735e-108	1.74397e-107
ARAP1	1846.55	0.205374	0.0387605	5.29854	1.16733e-07	1.52449e-07
ARAP2	228.391	8.64134	0.344143	25.1097	3.89472e-139	1.3323e-138
ARAP3	1390.85	-3.24173	0.0527682	-61.4335	0	0
ARC	120.77	8.67225	0.430865	20.1275	4.2378e-90	1.0821e-89
ARCN1	11887.2	-0.705447	0.0490633	-14.3783	7.08138e-47	1.35635e-46
AREG	262.393	-4.36326	0.148654	-29.3519	2.26034e-189	1.01678e-188
AREL1	1631.11	0.120878	0.0483325	2.50096	0.0123858	0.0144843
ARF1	11734.5	0.588293	0.0848119	6.93644	4.02103e-12	5.61229e-12
ARF3	4729.25	0.321911	0.0332788	9.67315	3.92115e-22	6.12247e-22
ARF4	6595.09	-0.131585	0.0803042	-1.63858	0.1013	0.114519
ARF5	4488.37	-0.344331	0.0475232	-7.24553	4.30762e-13	6.09285e-13
ARF6	6458.89	-1.46064	0.0339044	-43.0811	0	0
ARFGAP1	2360.36	-0.77323	0.0467302	-16.5467	1.69151e-61	3.61426e-61
ARFGAP2	2037	-0.0230619	0.0363782	-0.63395	0.526114	0.565485
ARFGAP3	2633.06	0.625974	0.0608035	10.295	7.41927e-25	1.19059e-24
ARFGEF1	2066.08	-1.35516	0.0444117	-30.5135	1.72535e-204	8.39091e-204
ARFGEF2	2046.51	-0.862647	0.05665	-15.2276	2.31787e-52	4.62529e-52
ARFGEF3	1244.21	12.341	0.402502	30.6607	1.90544e-206	9.34446e-206
ARFIP1	1334.04	0.0121422	0.0611978	0.19841	0.842724	0.871468
ARFIP2	1760.23	0.305862	0.0373536	8.18829	2.64954e-16	3.89856e-16
ARFRP1	622.153	-0.992327	0.0498505	-19.906	3.60706e-88	9.12499e-88
ARG1	0.49861	-1.70896	0.535333	-3.19234	0.00141127	0.00169731
ARG2	865.86	12.2333	0.408708	29.9317	7.61334e-197	3.55978e-196
ARGLU1	2036.66	-0.522921	0.0752254	-6.95138	3.61718e-12	5.05207e-12
ARHGAP1	1854.6	-1.83606	0.0322375	-56.9541	0	0
ARHGAP10	929.533	-0.949045	0.0544762	-17.4213	5.6896e-68	1.26715e-67
ARHGAP11A	3216.01	-0.817219	0.0502463	-16.2643	1.76992e-59	3.72826e-59
ARHGAP12	983.57	-0.967891	0.0683628	-14.1581	1.66319e-45	3.15609e-45
ARHGAP15	0.540658	-0.667112	0.494145	-1.35003	0.177006	0.197458
ARHGAP17	1537.96	-0.0355766	0.0380378	-0.935295	0.349636	0.382345
ARHGAP18	1998.12	-2.54284	0.050088	-50.7674	0	0
ARHGAP19	2228.17	-0.174912	0.0677822	-2.5805	0.00986563	0.0115752
ARHGAP20	193.648	3.31172	0.0984367	33.6432	3.92173e-248	2.26701e-247
ARHGAP21	3451.1	-0.332872	0.0432766	-7.69172	1.45171e-14	2.09149e-14
ARHGAP22	1486.95	-2.72206	0.0739084	-36.8301	6.08243e-297	4.2357e-296
ARHGAP23	608.322	-3.10199	0.0717952	-43.2061	0	0
ARHGAP24	565.721	-3.89627	0.0588819	-66.1709	0	0
ARHGAP25	222.901	-6.28086	0.128717	-48.7958	0	0
ARHGAP26	380.196	6.66868	0.123014	54.2108	0	0
ARHGAP27	436.643	2.98138	0.0534837	55.7438	0	0
ARHGAP28	893.471	-0.812536	0.0382055	-21.2675	2.27175e-100	6.18177e-100
ARHGAP29	2074.43	-1.16863	0.0408391	-28.6155	4.31604e-180	1.86315e-179
ARHGAP30	15.5599	6.81319	0.458621	14.8558	6.37827e-50	1.25021e-49
ARHGAP31	651.031	-1.64392	0.100503	-16.3569	3.88664e-60	8.22725e-60
ARHGAP32	923.299	-0.121498	0.0511017	-2.37757	0.017427	0.0202797
ARHGAP33	518.804	0.604617	0.0809071	7.47297	7.84051e-14	1.11827e-13
ARHGAP35	2767.63	-0.157308	0.045256	-3.47596	0.000509035	0.000618209
ARHGAP36	6.04243	2.64739	0.28808	9.18977	3.93668e-20	6.03219e-20
ARHGAP39	547.875	0.0080379	0.0668451	0.120247	0.904288	0.924045
ARHGAP4	83.6423	4.00328	0.132721	30.1632	7.20422e-200	3.4183e-199
ARHGAP40	6.12305	1.55501	0.228583	6.80283	1.02584e-11	1.42379e-11
ARHGAP42	277.004	10.0407	0.40228	24.9596	1.68122e-137	5.68689e-137
ARHGAP44	475.925	11.5189	0.400132	28.7878	3.04843e-182	1.32998e-181
ARHGAP5	3807.64	-1.09377	0.0383789	-28.4993	1.19403e-178	5.12465e-178
ARHGAP6	208.058	-5.51112	0.0658337	-83.7127	0	0
ARHGAP9	9.1095	1.78899	0.185407	9.64895	4.96616e-22	7.74159e-22
ARHGDIA	15219.4	-0.760154	0.0610445	-12.4525	1.35615e-35	2.38587e-35
ARHGDIB	5.27609	5.10549	0.43115	11.8416	2.38009e-32	4.08283e-32
ARHGDIG	505.76	9.99212	0.307862	32.4565	4.38682e-231	2.37953e-230
ARHGEF1	1746.87	-0.148695	0.0348885	-4.26201	2.02594e-05	2.53843e-05
ARHGEF10	1684.06	-1.86412	0.0441886	-42.1856	0	0
ARHGEF10L	848.811	-1.60629	0.059246	-27.1122	7.07297e-162	2.75659e-161
ARHGEF11	1157.36	0.0552021	0.0557223	0.990665	0.321849	0.352878
ARHGEF12	5917.37	-0.854552	0.0401023	-21.3093	9.30671e-101	2.54095e-100
ARHGEF15	2.08446	0.434245	0.297095	1.46164	0.143841	0.161307
ARHGEF16	268.303	3.9335	0.0786154	50.0347	0	0
ARHGEF17	3261.19	-3.25709	0.106991	-30.4426	1.50208e-203	7.26837e-203
ARHGEF18	1255.5	0.377738	0.0402207	9.39164	5.90723e-21	9.11912e-21
ARHGEF19	72.7042	8.65005	0.399897	21.6307	9.23494e-104	2.57417e-103
ARHGEF2	2552.94	-0.0152981	0.0609518	-0.250986	0.801825	0.834512
ARHGEF25	679.996	7.6821	0.130753	58.7529	0	0
ARHGEF26	447.878	11.7592	0.402971	29.1813	3.35086e-187	1.49216e-186
ARHGEF28	506.624	-0.940998	0.0506572	-18.5758	5.04503e-77	1.19137e-76
ARHGEF3	413.119	10.3543	0.383781	26.9797	2.55989e-160	9.892e-160
ARHGEF33	5.114	1.01934	0.244994	4.16068	3.17303e-05	3.96024e-05
ARHGEF37	291.153	-0.478999	0.0847816	-5.6498	1.60634e-08	2.13098e-08
ARHGEF38	0.477614	0.363192	0.564492	0.643397	0.519967	0.559341
ARHGEF39	185.597	5.59559	0.184481	30.3314	4.41425e-202	2.11721e-201
ARHGEF4	386.818	-2.00804	0.0784382	-25.6003	1.51522e-144	5.34177e-144
ARHGEF40	1725.82	-2.21633	0.0497073	-44.5876	0	0
ARHGEF5	1588.83	-2.17961	0.0509804	-42.754	0	0
ARHGEF6	2915.86	-2.86356	0.0553869	-51.7011	0	0
ARHGEF7	1667.25	-0.733306	0.0257147	-28.517	7.21403e-179	3.09944e-178
ARHGEF9	556.509	9.6021	0.373639	25.6989	1.20216e-145	4.27217e-145
ARID1A	3372.06	-0.0946917	0.046966	-2.01618	0.0437817	0.0502763
ARID1B	2081.88	-0.10576	0.0530988	-1.99176	0.0463979	0.0532171
ARID2	1273.09	-0.0418688	0.0373774	-1.12016	0.262644	0.289986
ARID3A	1026.33	1.18551	0.0435925	27.1953	7.37394e-163	2.88144e-162
ARID3B	2423.99	4.71768	0.0639054	73.823	0	0
ARID3C	22.8462	5.98684	0.408616	14.6515	1.31743e-48	2.55872e-48
ARID4A	812.241	-0.273307	0.0393825	-6.93981	3.92632e-12	5.4815e-12
ARID4B	1835.95	0.829476	0.0501387	16.5436	1.78019e-61	3.80225e-61
ARID5A	685.135	2.86261	0.0536933	53.3141	0	0
ARID5B	832.498	-0.269857	0.0605483	-4.4569	8.31548e-06	1.05067e-05
ARIH1	4019.77	-0.132938	0.0433061	-3.06974	0.00214248	0.00256393
ARIH2	4018.44	1.51113	0.0265693	56.8751	0	0
ARL1	3436.82	-1.84689	0.0334602	-55.1965	0	0
ARL10	925.435	-1.13162	0.0406734	-27.8222	2.3364e-170	9.57553e-170
ARL11	92.0614	-3.7524	0.0916299	-40.9517	0	0
ARL13A	2.87458	-4.5908	0.35559	-12.9104	3.93385e-38	7.05662e-38
ARL13B	1187.56	0.345505	0.0500515	6.903	5.0917e-12	7.09396e-12
ARL14	2.35569	3.33757	0.478708	6.97205	3.12364e-12	4.36759e-12
ARL14EP	1433.92	-0.159066	0.0393249	-4.04492	5.23403e-05	6.5028e-05
ARL14EPL	0.689786	-0.291594	0.57875	-0.503834	0.614378	0.654747
ARL15	702.173	-0.88157	0.0482562	-18.2685	1.47334e-74	3.41905e-74
ARL16	1376.16	1.89279	0.0451635	41.9097	0	0
ARL2	3550.89	0.414073	0.0580422	7.134	9.74955e-13	1.37284e-12
ARL2BP	3750.03	-1.46577	0.0240801	-60.8706	0	0
ARL3	3117.25	-3.04005	0.0463654	-65.5673	0	0
ARL4A	563.657	-0.101117	0.0431569	-2.34302	0.0191285	0.0222359
ARL4C	1388	0.186124	0.0477539	3.89757	9.71637e-05	0.000120006
ARL4D	457.874	2.95188	0.103857	28.4226	1.06465e-177	4.54551e-177
ARL5A	3237.06	-0.705233	0.0281643	-25.0399	2.24825e-138	7.646e-138
ARL5B	3514.28	4.87492	0.0579498	84.1231	0	0
ARL5C	0.142589	-1.07632	1.30079	-0.827433	0.407992	0.44367
ARL6	805.568	-0.819893	0.0424011	-19.3366	2.64326e-83	6.49503e-83
ARL6IP1	8858.77	-0.601813	0.0863989	-6.96552	3.27204e-12	4.57353e-12
ARL6IP4	3549.99	0.942271	0.0437197	21.5526	5.00946e-103	1.38996e-102
ARL6IP5	2803.23	-0.24335	0.0473047	-5.1443	2.68527e-07	3.48572e-07
ARL6IP6	1790.78	1.04647	0.0550903	18.9955	1.8585e-80	4.48921e-80
ARL8A	1274.55	-0.718782	0.0375849	-19.1242	1.58722e-81	3.86185e-81
ARL8B	3212.7	0.18101	0.0375786	4.81683	1.45854e-06	1.86783e-06
ARL9	152.737	-5.75985	0.0989914	-58.1853	0	0
ARMC1	2273.41	-0.953698	0.0371975	-25.6388	5.6385e-145	1.99468e-144
ARMC10	1869.89	-0.182483	0.0457884	-3.98536	6.73784e-05	8.35529e-05
ARMC12	13.2581	3.01262	0.247657	12.1645	4.80448e-34	8.35285e-34
ARMC2	129.463	2.75982	0.0659857	41.8244	0	0
ARMC3	29.9498	7.98113	0.412036	19.37	1.38338e-83	3.40744e-83
ARMC4	327.189	11.3606	0.402588	28.2188	3.43737e-175	1.44831e-174
ARMC5	590.074	-1.03081	0.0465679	-22.1356	1.435e-108	4.11419e-108
ARMC6	1858.17	0.772193	0.0311946	24.754	2.80455e-135	9.36661e-135
ARMC7	571.71	0.651455	0.0591329	11.0168	3.17182e-28	5.25214e-28
ARMC8	1680.37	1.33325	0.0440663	30.2555	4.41201e-201	2.10626e-200
ARMC9	608.899	0.411512	0.0379287	10.8496	2.0026e-27	3.2891e-27
ARMCX1	584.144	-3.53921	0.117693	-30.0715	1.14215e-198	5.38807e-198
ARMCX2	330.937	11.6276	0.412328	28.1999	5.86468e-175	2.46724e-174
ARMCX3	5017	0.886462	0.0528086	16.7863	3.07379e-63	6.64586e-63
ARMCX4	176.893	5.37273	0.137834	38.9798	0	0
ARMCX5	949.263	-0.962438	0.0556291	-17.301	4.62413e-67	1.0247e-66
ARMCX6	1107.15	12.669	0.401732	31.5359	2.79629e-218	1.43452e-217
ARMH4	222.652	10.2182	0.404354	25.2705	6.74868e-141	2.33295e-140
ARMT1	1601.92	1.13463	0.037776	30.0359	3.33977e-198	1.57146e-197
ARNT	1789.35	0.411334	0.041074	10.0145	1.31677e-23	2.08646e-23
ARNT2	916.421	2.20609	0.0778638	28.3326	1.37066e-176	5.80959e-176
ARNTL	326.675	-0.273687	0.0545805	-5.01437	5.32079e-07	6.86655e-07
ARNTL2	530.22	5.95829	0.124207	47.9706	0	0
ARPC1A	5114.44	0.219153	0.0430256	5.09355	3.51428e-07	4.55066e-07
ARPC1B	11716.5	-4.4756	0.0562537	-79.561	0	0
ARPC2	5802.56	-0.27861	0.0258723	-10.7687	4.8389e-27	7.91965e-27
ARPC3	5502.78	0.914772	0.0451009	20.2828	1.82453e-91	4.69915e-91
ARPC4	2372.42	-2.14187	0.06755	-31.7079	1.21048e-220	6.2708e-220
ARPC5	5473.85	-0.71481	0.0326709	-21.8791	4.10769e-106	1.16362e-105
ARPC5L	2138.37	-1.78041	0.0621979	-28.6249	3.29676e-180	1.42503e-179
ARPIN	1024.65	-0.321833	0.0538159	-5.98026	2.22784e-09	2.9916e-09
ARPP19	3180.65	0.495108	0.0288484	17.1624	5.07519e-66	1.11784e-65
ARPP21	1.77039	2.36406	0.442647	5.34072	9.25787e-08	1.21068e-07
ARR3	0.0846089	0.157381	1.72436	0.0912691	0.927279	0.942424
ARRB1	1071.53	-1.83498	0.0782561	-23.4484	1.3723e-121	4.24449e-121
ARRB2	1670.93	1.66662	0.0485717	34.3126	5.08986e-258	3.06234e-257
ARRDC1	483.648	0.265462	0.0564893	4.69933	2.61015e-06	3.32594e-06
ARRDC2	368.152	-0.809472	0.0363227	-22.2856	5.09928e-110	1.47672e-109
ARRDC3	1455.65	2.87175	0.112045	25.6303	7.00403e-145	2.47401e-144
ARRDC4	4258.19	14.3934	0.45063	31.9406	7.2888e-224	3.83048e-223
ARRDC5	1.2848	-2.11389	0.382416	-5.52772	3.24413e-08	4.27802e-08
ARSA	975.352	-1.0699	0.0817687	-13.0845	4.0401e-39	7.30888e-39
ARSB	354.341	10.2582	0.398448	25.7453	3.63753e-146	1.29606e-145
ARSE	67.4165	8.47308	0.41205	20.5632	5.85813e-94	1.53316e-93
ARSG	797.04	0.884179	0.0547138	16.1601	9.64376e-59	2.01739e-58
ARSH	0.308995	-0.301649	1.06965	-0.282007	0.777938	0.812643
ARSI	0.886644	2.20074	0.520876	4.22507	2.38871e-05	2.98931e-05
ARSJ	228.614	-2.7858	0.0928857	-29.9918	1.25696e-197	5.89404e-197
ARSK	556.649	1.86611	0.0530605	35.1694	5.86773e-271	3.71615e-270
ART1	0.455908	0.91777	0.547146	1.67738	0.0934689	0.105863
ART3	19.4723	-1.56504	0.153481	-10.197	2.04524e-24	3.26635e-24
ART4	0.294564	-0.0862342	0.658101	-0.131035	0.895748	0.917156
ART5	61.0716	8.32225	0.405047	20.5464	8.29452e-94	2.16802e-93
ARTN	117.526	-2.48494	0.0709626	-35.0176	1.21611e-268	7.63981e-268
ARV1	1440.19	0.807058	0.0425304	18.976	2.69268e-80	6.49363e-80
ARVCF	585.118	2.02107	0.0577274	35.0105	1.55578e-268	9.76237e-268
ARX	16.412	-0.975741	0.135963	-7.17654	7.14971e-13	1.00832e-12
AS3MT	966.776	0.149285	0.0350379	4.26067	2.03818e-05	2.55358e-05
ASAH1	3493.26	-1.87512	0.0530036	-35.3772	3.82556e-274	2.458e-273
ASAH2	105.151	6.11698	0.2138	28.6107	4.94668e-180	2.13426e-179
ASAP1	3843.89	-2.78011	0.0534341	-52.0288	0	0
ASAP2	885.621	-0.270139	0.0637076	-4.24029	2.2323e-05	2.79549e-05
ASAP3	584.779	0.42831	0.038674	11.0749	1.66073e-28	2.75721e-28
ASB1	689.064	0.276768	0.0668722	4.13876	3.49194e-05	4.35527e-05
ASB10	0.143683	0.00411189	1.2995	0.0031642	0.997475	0.998237
ASB11	27.677	2.65406	0.234117	11.3365	8.65495e-30	1.45539e-29
ASB12	5.00447	4.53433	0.418205	10.8424	2.16821e-27	3.56003e-27
ASB13	774.277	1.01413	0.0792865	12.7907	1.84844e-37	3.30129e-37
ASB14	1.88276	1.48479	0.389202	3.81496	0.000136205	0.000167644
ASB15	9.16961	-6.21573	0.292818	-21.2273	5.34888e-100	1.45285e-99
ASB16	3.70424	0.80484	0.243016	3.31187	0.00092673	0.00111876
ASB17	0
ASB18	6.10163	4.9453	0.52617	9.39866	5.52601e-21	8.53223e-21
ASB2	3.36269	3.10538	0.415641	7.47132	7.93972e-14	1.13222e-13
ASB3	727.635	1.2074	0.0535558	22.5447	1.51256e-112	4.4472e-112
ASB4	2.11224	3.06408	0.438766	6.98342	2.88085e-12	4.03088e-12
ASB5	1.26489	1.94678	0.507663	3.83479	0.000125671	0.000154819
ASB6	1088.53	-0.375824	0.0332016	-11.3195	1.05094e-29	1.76523e-29
ASB7	619.091	0.627518	0.0463907	13.5268	1.08638e-41	2.00504e-41
ASB8	885.901	-0.122861	0.0222211	-5.52902	3.22025e-08	4.24721e-08
ASB9	35.6316	7.19326	0.42051	17.106	1.33778e-65	2.93824e-65
ASCC1	1920.98	-0.75827	0.0342568	-22.1349	1.45839e-108	4.18051e-108
ASCC2	2206.08	1.79115	0.0258676	69.2431	0	0
ASCC3	4399.24	1.72929	0.0453333	38.1461	0	0
ASCL1	0.297707	-0.267	0.730159	-0.365674	0.714608	0.752656
ASCL2	89.8439	-6.96578	0.14954	-46.5813	0	0
ASCL3	0.0583941	-0.383526	1.96643	-0.195037	0.845364	0.873714
ASCL5	2.12231	-0.0058822	0.352417	-0.016691	0.986683	0.99001
ASF1A	1813.5	-2.3876	0.0875991	-27.256	1.40967e-163	5.53219e-163
ASF1B	2505.01	-0.754868	0.057765	-13.0679	5.02225e-39	9.07266e-39
ASGR1	171.032	8.86939	0.409236	21.673	3.68597e-104	1.02937e-103
ASGR2	0.435868	0.76368	0.590479	1.29332	0.195899	0.217954
ASH1L	2046.18	-0.202435	0.0457763	-4.42227	9.76701e-06	1.23236e-05
ASH2L	1801.82	-0.886884	0.0437719	-20.2615	2.81225e-91	7.23282e-91
ASIC1	888.478	12.5664	0.408622	30.7531	1.11302e-207	5.48137e-207
ASIC2	250.945	-8.10903	0.123437	-65.6934	0	0
ASIC3	54.4188	7.14171	0.413787	17.2594	9.51407e-67	2.10488e-66
ASIC4	16.8126	5.13555	0.379631	13.5277	1.07285e-41	1.98028e-41
ASIC5	0.0450513	-0.38814	2.20747	-0.17583	0.860428	0.887433
ASIP	38.3471	-6.15971	0.204612	-30.1044	4.24335e-199	2.00701e-198
ASL	279.656	4.6927	0.0874103	53.6859	0	0
ASNA1	1939.99	-1.17904	0.0414277	-28.4602	3.64285e-178	1.55979e-177
ASNS	7900.46	3.17739	0.079683	39.8754	0	0
ASNSD1	3219.48	0.0638961	0.0465651	1.37219	0.170005	0.189867
ASPA	20.3958	5.6183	0.412372	13.6243	2.86997e-42	5.32083e-42
ASPDH	0.272965	1.20657	1.0069	1.19831	0.230797	0.25572
ASPG	256.743	-9.49367	0.21382	-44.4004	0	0
ASPH	2329.9	0.814386	0.044303	18.3822	1.82438e-75	4.2615e-75
ASPHD1	74.6361	8.87699	0.419887	21.1414	3.31239e-99	8.93625e-99
ASPHD2	115.498	8.64985	0.408359	21.182	1.40068e-99	3.78941e-99
ASPM	2228.96	-0.198223	0.0700655	-2.82911	0.00466772	0.0055301
ASPN	1.16407	-3.46756	0.367796	-9.42794	4.18205e-21	6.46507e-21
ASPRV1	23.9359	6.47123	0.416502	15.5371	1.9459e-54	3.94556e-54
ASPSCR1	1553.33	-0.787364	0.0364872	-21.5792	2.81926e-103	7.83579e-103
ASRGL1	1342.14	0.153704	0.0700645	2.19374	0.0282539	0.0326606
ASS1	1468.12	12.0861	0.408365	29.5963	1.66504e-192	7.61551e-192
ASTE1	519.439	2.32211	0.0339811	68.3353	0	0
ASTL	25.4916	-5.03026	0.157256	-31.9877	1.61752e-224	8.53896e-224
ASTN1	53.9188	8.16982	0.41764	19.5618	3.27009e-85	8.13422e-85
ASTN2	144.597	7.80935	0.291776	26.7649	8.29277e-158	3.15901e-157
ASXL1	2878.14	0.322613	0.0398516	8.09534	5.7105e-16	8.36787e-16
ASXL2	1471.26	-1.29262	0.0674348	-19.1685	6.78885e-82	1.65647e-81
ASXL3	277.894	10.3848	0.407712	25.4708	4.15161e-143	1.45266e-142
ASZ1	0.282809	-1.99648	0.836847	-2.38571	0.0170461	0.0198434
ATAD1	5144.04	-0.435594	0.0460114	-9.46708	2.87765e-21	4.45279e-21
ATAD2	3339.63	-2.76787	0.0512985	-53.9561	0	0
ATAD2B	654.193	0.343318	0.0403554	8.50737	1.77928e-17	2.65504e-17
ATAD3A	3473.02	-0.353399	0.0549714	-6.42878	1.28636e-10	1.75676e-10
ATAD5	1514.2	1.79837	0.0627978	28.6375	2.2954e-180	9.93499e-180
ATAT1	666.274	0.500494	0.0675547	7.40873	1.27518e-13	1.81321e-13
ATCAY	3.2318	2.75505	0.452025	6.0949	1.09506e-09	1.47678e-09
ATE1	1638.14	-0.602035	0.0263828	-22.8192	2.95331e-115	8.79862e-115
ATF1	1773.58	-1.8375	0.0287714	-63.8655	0	0
ATF2	1700.72	-0.345837	0.0509077	-6.79341	1.09514e-11	1.51946e-11
ATF3	4871.42	6.05563	0.172139	35.1787	4.23128e-271	2.68287e-270
ATF4	17219.1	1.70867	0.0690592	24.742	3.77573e-135	1.2605e-134
ATF5	1994.93	-1.7471	0.12159	-14.3688	8.12785e-47	1.5557e-46
ATF6	2375.34	-0.387707	0.0423092	-9.16365	5.01729e-20	7.67723e-20
ATF6B	2993.23	-0.236831	0.0720142	-3.28867	0.00100661	0.00121456
ATF7	1059.95	0.937188	0.0771328	12.1503	5.71471e-34	9.92057e-34
ATF7IP	3193.34	0.637779	0.0568929	11.2102	3.63537e-29	6.08e-29
ATF7IP2	98.3531	8.64181	0.402403	21.4755	2.63869e-102	7.29183e-102
ATG10	386.825	-0.036935	0.0593126	-0.622719	0.533469	0.573188
ATG101	1066.19	-0.679599	0.076923	-8.83479	1.0029e-18	1.51505e-18
ATG12	1791	-1.86197	0.0439738	-42.3428	0	0
ATG13	2344.31	0.0838079	0.0375525	2.23176	0.0256311	0.0296831
ATG14	509.826	0.751317	0.0488057	15.394	1.79491e-53	3.60857e-53
ATG16L1	717.794	-0.390419	0.0290274	-13.45	3.07707e-41	5.66182e-41
ATG16L2	281.046	-0.843415	0.0974192	-8.65758	4.81879e-18	7.2335e-18
ATG2A	991.951	-0.356905	0.0557347	-6.40364	1.51714e-10	2.06986e-10
ATG2B	2349.09	-1.97092	0.0690293	-28.552	2.65578e-179	1.14313e-178
ATG3	2552.96	-0.0405076	0.0324002	-1.25023	0.211217	0.234566
ATG4A	1319.44	0.179081	0.0395563	4.52724	5.97584e-06	7.56982e-06
ATG4B	1188.12	0.319617	0.0500002	6.39232	1.63389e-10	2.22803e-10
ATG4C	1480.55	1.35346	0.0373558	36.2316	1.93352e-287	1.3e-286
ATG4D	970.785	1.44953	0.052948	27.3764	5.23895e-165	2.07793e-164
ATG5	1755.41	0.145024	0.0430425	3.36931	0.000753572	0.000911808
ATG7	723.877	-0.663677	0.0411282	-16.1368	1.40645e-58	2.93728e-58
ATG9A	1835.26	-0.0367947	0.0486695	-0.756012	0.449642	0.487021
ATG9B	126.861	-3.67429	0.0921653	-39.8663	0	0
ATIC	6203.12	1.20797	0.0297172	40.6489	0	0
ATL1	234.872	2.03858	0.0660915	30.8448	6.57288e-209	3.26054e-208
ATL2	2013.65	0.435881	0.0399429	10.9126	1.00324e-27	1.65237e-27
ATL3	2358.52	-2.27035	0.0427995	-53.0461	0	0
ATM	1884.06	-0.287242	0.12025	-2.38871	0.0169074	0.0196848
ATMIN	1201.23	-0.709496	0.0517744	-13.7036	9.66093e-43	1.79742e-42
ATN1	5260.11	-0.749138	0.0511504	-14.6458	1.4333e-48	2.78211e-48
ATOH1	8.90787	6.11907	0.433473	14.1164	3.01056e-45	5.70361e-45
ATOH8	88.2872	-3.89565	0.151197	-25.7653	2.17141e-146	7.74524e-146
ATOX1	872.868	1.0826	0.0786917	13.7575	4.58872e-43	8.56069e-43
ATP10A	1719.05	-13.0158	0.270908	-48.0452	0	0
ATP10B	0.195144	0.524586	1.06093	0.494459	0.620982	0.661225
ATP10D	859.718	-1.14351	0.0472519	-24.2002	2.21207e-129	7.14297e-129
ATP11A	3888.18	-2.93658	0.0532288	-55.1691	0	0
ATP11B	3670.69	-1.66929	0.045144	-36.9769	2.68974e-299	1.88674e-298
ATP11C	2203.92	-0.00159654	0.0556842	-0.0286712	0.977127	0.983035
ATP12A	43.6957	1.43129	0.105262	13.5975	4.146e-42	7.67959e-42
ATP13A1	2085.14	0.575285	0.0420534	13.6799	1.33955e-42	2.48969e-42
ATP13A2	2933.98	0.370195	0.0522839	7.08048	1.43652e-12	2.01773e-12
ATP13A3	5420.94	0.181886	0.0743819	2.4453	0.0144731	0.016883
ATP13A4	6.04971	4.5342	0.430945	10.5215	6.87486e-26	1.11327e-25
ATP13A5	0.101289	0.432496	1.69762	0.254767	0.798903	0.831894
ATP1A1	21497.1	0.641316	0.061112	10.4941	9.19566e-26	1.48732e-25
ATP1A2	2.0295	-0.99428	0.307729	-3.23103	0.00123347	0.00148577
ATP1A3	480.831	10.3159	0.396872	25.9931	5.92615e-149	2.13851e-148
ATP1A4	0.188082	1.53156	1.44705	1.0584	0.289873	0.318909
ATP1B1	651.489	6.65231	0.112648	59.0539	0	0
ATP1B2	148.077	8.09208	0.432407	18.7141	3.80297e-78	9.05772e-78
ATP1B3	6776.54	-0.439971	0.0438494	-10.0337	1.08401e-23	1.71914e-23
ATP1B4	0.913726	1.29469	0.468448	2.76379	0.00571335	0.00675278
ATP23	363.858	-0.0896412	0.0434627	-2.06248	0.0391617	0.0450532
ATP2A1	99.3083	2.14796	0.0981451	21.8855	3.57011e-106	1.01169e-105
ATP2A2	12284.1	-0.509201	0.0363263	-14.0174	1.2196e-44	2.30046e-44
ATP2A3	118.05	9.61774	0.404232	23.7926	3.98097e-125	1.25551e-124
ATP2B1	2964.51	0.764571	0.0543422	14.0696	5.84382e-45	1.1047e-44
ATP2B2	1.73778	0.528115	0.366676	1.44028	0.149789	0.167793
ATP2B3	25.0916	4.56198	0.314657	14.4983	1.24214e-47	2.39261e-47
ATP2B4	1891.36	0.29207	0.0583269	5.00747	5.51508e-07	7.11392e-07
ATP2C1	4758.4	1.03974	0.0394689	26.3433	6.12134e-153	2.26437e-152
ATP2C2	5.54055	1.52979	0.222497	6.87555	6.17529e-12	8.59196e-12
ATP4A	2.69124	4.42942	0.437353	10.1278	4.15963e-24	6.62634e-24
ATP4B	0.420986	1.22007	0.64049	1.90489	0.0567939	0.0649226
ATP5F1C	7312.66	-0.0678231	0.0325781	-2.08186	0.037355	0.0430019
ATP5MC2	5661.53	10.9633	0.158022	69.3782	0	0
ATP5MD	1430.13	12.2006	0.40611	30.0426	2.72586e-198	1.28444e-197
ATP5MPL	756.851	10.4776	0.405058	25.867	1.56713e-147	5.61553e-147
ATP5S	372.64	0.394047	0.0696779	5.65526	1.55613e-08	2.0647e-08
ATP6AP1	5174.75	-1.08579	0.0633678	-17.1347	8.1708e-66	1.79773e-65
ATP6AP1L	132.081	8.5623	0.404438	21.1709	1.77244e-99	4.79122e-99
ATP6AP2	5546	-0.722916	0.0490135	-14.7493	3.10828e-49	6.06426e-49
ATP6V0A1	2562.44	0.588641	0.0428455	13.7387	5.95546e-43	1.10928e-42
ATP6V0A2	1449.37	-0.135357	0.0567739	-2.38415	0.0171187	0.0199266
ATP6V0A4	0.823846	2.2279	0.53014	4.20248	2.64001e-05	3.30153e-05
ATP6V0B	3771.71	-0.0400174	0.0447765	-0.893714	0.371475	0.405333
ATP6V0C	4974.3	-0.051949	0.055137	-0.94218	0.346101	0.378631
ATP6V0D1	1808.16	-0.641071	0.0490744	-13.0633	5.33952e-39	9.64153e-39
ATP6V0D2	27.0323	2.47266	0.168765	14.6515	1.31693e-48	2.55805e-48
ATP6V0E1	2106.72	-0.476064	0.0478102	-9.95736	2.34196e-23	3.70122e-23
ATP6V0E2	2495.7	4.02377	0.0475584	84.6069	0	0
ATP6V1A	7000.38	0.733535	0.0453663	16.1691	8.32398e-59	1.74264e-58
ATP6V1B1	61.5312	8.80273	0.407363	21.6091	1.47589e-103	4.10834e-103
ATP6V1B2	2440.1	-0.357508	0.0320251	-11.1634	6.16093e-29	1.02735e-28
ATP6V1C1	2500.09	-2.56629	0.0762506	-33.656	2.54365e-248	1.47091e-247
ATP6V1C2	44.5273	3.56248	0.19271	18.4862	2.66528e-76	6.26325e-76
ATP6V1D	2134.62	-1.52293	0.0380758	-39.9973	0	0
ATP6V1E1	4277.04	-0.100175	0.027991	-3.57881	0.000345161	0.000420749
ATP6V1E2	174.177	3.37145	0.0895441	37.6513	0	0
ATP6V1F	3286.7	1.27517	0.0674632	18.9017	1.10498e-79	2.65677e-79
ATP6V1G1	5831.97	-1.64042	0.0606875	-27.0306	6.45257e-161	2.5005e-160
ATP6V1G2	199.648	-1.11326	0.109071	-10.2067	1.84961e-24	2.95536e-24
ATP6V1G3	0.0121914	-1.12812	2.3926	-0.471503	0.637282	0.677611
ATP6V1H	1286.71	0.336991	0.0439541	7.66688	1.76232e-14	2.53431e-14
ATP7A	887.386	0.121464	0.0592678	2.04941	0.0404218	0.04648
ATP7B	568.669	1.26208	0.054492	23.1609	1.12965e-118	3.42981e-118
ATP8A1	924.563	0.396017	0.0822714	4.81355	1.48275e-06	1.89839e-06
ATP8A2	115.78	5.26037	0.161572	32.5574	1.64593e-232	8.98153e-232
ATP8B1	104.753	7.34349	0.308511	23.803	3.10883e-125	9.81404e-125
ATP8B2	2355.47	0.971805	0.0580364	16.7447	6.18508e-63	1.33481e-62
ATP8B3	28.4067	1.03585	0.159638	6.48876	8.65466e-11	1.18472e-10
ATP8B4	14.0046	0.71945	0.125403	5.73713	9.62966e-09	1.28184e-08
ATP8B5P	1.54581	3.86083	0.470479	8.20617	2.28347e-16	3.36052e-16
ATP9A	875.223	11.3938	0.40516	28.1217	5.3163e-174	2.2251e-173
ATP9B	464.92	-0.284678	0.0356877	-7.97692	1.5003e-15	2.19023e-15
ATPAF1	3193.41	1.8004	0.0223201	80.6628	0	0
ATPAF2	1141.94	0.778658	0.0719881	10.8165	2.8761e-27	4.71759e-27
ATR	1740.83	0.2599	0.0602167	4.31609	1.58821e-05	1.99302e-05
ATRAID	2687.51	0.660238	0.0526913	12.5303	5.09623e-36	8.99189e-36
ATRIP	495.59	0.893548	0.092612	9.64829	4.99819e-22	7.79078e-22
ATRN	1511.89	1.75567	0.0619424	28.3436	1.00361e-176	4.25715e-176
ATRNL1	617.52	-0.583407	0.0579312	-10.0707	7.44522e-24	1.18327e-23
ATRX	4372.88	-1.01098	0.0690341	-14.6447	1.45614e-48	2.82577e-48
ATXN1	321.117	1.43236	0.0734139	19.5107	8.89723e-85	2.20912e-84
ATXN10	7243.1	-0.386827	0.0334453	-11.566	6.1292e-31	1.04093e-30
ATXN1L	1339.6	-0.226101	0.0475382	-4.7562	1.97273e-06	2.52e-06
ATXN2	1740.26	-0.489065	0.0320542	-15.2574	1.469e-52	2.93711e-52
ATXN2L	6238.05	0.125276	0.040054	3.12767	0.00176197	0.0021146
ATXN3	866.788	-1.61181	0.0358604	-44.9469	0	0
ATXN7	599.71	0.562742	0.0374913	15.0099	6.32217e-51	1.24879e-50
ATXN7L1	178.813	-0.384324	0.0500701	-7.6757	1.64512e-14	2.36743e-14
ATXN7L2	472.38	0.0149737	0.0596907	0.250856	0.801926	0.834564
ATXN7L3	1977.33	0.681584	0.0287088	23.7413	1.35211e-124	4.25278e-124
ATXN7L3B	3336.64	1.29118	0.0364856	35.3886	2.55324e-274	1.6418e-273
AUH	687.256	-0.347048	0.0493148	-7.03739	1.9587e-12	2.74741e-12
AUNIP	814.057	1.64914	0.0484034	34.0707	2.0049e-254	1.18964e-253
AUP1	3037.34	1.45818	0.0472878	30.8362	8.5651e-209	4.24494e-208
AURKA	2366.53	0.879399	0.0560577	15.6874	1.84467e-55	3.76879e-55
AURKAIP1	5610.91	-1.0445	0.0487911	-21.4075	1.13657e-101	3.12656e-101
AURKB	2463.44	0.888149	0.0735573	12.0743	1.44475e-33	2.50035e-33
AURKC	610.871	-5.11778	0.0889137	-57.559	0	0
AUTS2	757.809	11.656	0.402063	28.9904	8.7009e-185	3.82976e-184
AVEN	848.925	-1.46043	0.0526471	-27.7401	2.29594e-169	9.34885e-169
AVIL	5.28406	1.96465	0.285751	6.87538	6.18243e-12	8.60117e-12
AVL9	2151.36	0.586165	0.027749	21.1238	4.80563e-99	1.29498e-98
AVPI1	1200.43	-2.29972	0.0826123	-27.8375	1.52487e-170	6.25585e-170
AVPR1A	7.25257	4.05344	0.418958	9.67503	3.84964e-22	6.01139e-22
AVPR1B	0.843289	1.31148	0.475943	2.75553	0.00585967	0.00692322
AVPR2	0.158267	-0.299411	1.13543	-0.263699	0.792012	0.825559
AWAT1	0.2114	0.392424	0.895855	0.438045	0.661354	0.701475
AWAT2	0.0721486	-0.670086	1.91627	-0.349683	0.726577	0.764056
AXDND1	8.78333	0.61572	0.185524	3.31882	0.00090398	0.00109178
AXIN1	1985.29	-0.500226	0.047296	-10.5765	3.83023e-26	6.22027e-26
AXIN2	587.171	-0.451063	0.0572294	-7.88167	3.23034e-15	4.6974e-15
AXL	9790.3	-9.31695	0.0500908	-186.001	0	0
AZGP1	2.44177	4.0273	0.461221	8.73184	2.50564e-18	3.77264e-18
AZI2	2166.97	0.664538	0.0336971	19.7209	1.42551e-86	3.57031e-86
AZIN1	6381.21	-1.08159	0.0397685	-27.1971	7.03475e-163	2.74955e-162
AZIN2	139.372	8.30616	0.354752	23.414	3.07951e-121	9.51049e-121
B2M	7477.89	-0.415538	0.0688143	-6.03854	1.55518e-09	2.09331e-09
B3GALNT1	243.331	-9.55927	0.197454	-48.4127	0	0
B3GALNT2	2231.49	-1.10573	0.0327	-33.8144	1.21176e-250	7.06716e-250
B3GALT1	28.6553	1.17888	0.112689	10.4613	1.30045e-25	2.10088e-25
B3GALT2	1.83873	3.71706	0.469828	7.91154	2.54222e-15	3.70268e-15
B3GALT4	142.614	-2.38818	0.0770553	-30.9931	6.67095e-211	3.33548e-210
B3GALT5	5.50752	3.4059	0.431838	7.88698	3.09593e-15	4.50395e-15
B3GALT6	1566.74	0.600769	0.0908118	6.61554	3.70202e-11	5.09491e-11
B3GAT1	90.1012	8.18381	0.403565	20.2788	1.97889e-91	5.09511e-91
B3GAT2	33.8942	6.7679	0.405362	16.6959	1.40273e-62	3.02129e-62
B3GAT3	1846.86	0.888149	0.0484802	18.3198	5.74825e-75	1.3387e-74
B3GLCT	977.285	-1.7809	0.0659287	-27.0126	1.05214e-160	4.07146e-160
B3GNT2	1604.59	-1.91289	0.0471445	-40.575	0	0
B3GNT3	8.02568	4.62495	0.432712	10.6883	1.15477e-26	1.88376e-26
B3GNT4	51.4807	4.03693	0.174302	23.1605	1.13953e-118	3.45917e-118
B3GNT5	419.022	10.2299	0.40281	25.3963	2.76799e-142	9.64612e-142
B3GNT6	0.808577	1.54671	0.528221	2.92816	0.00340979	0.00405208
B3GNT7	10.7465	5.3068	0.40878	12.982	1.54733e-38	2.78295e-38
B3GNT8	22.6553	6.23114	0.419694	14.8469	7.28844e-50	1.42759e-49
B3GNT9	158.159	-3.48313	0.0843847	-41.2768	0	0
B3GNTL1	286.113	-0.81287	0.0467452	-17.3894	9.93325e-68	2.20896e-67
B4GALNT1	216.44	10.1137	0.403114	25.089	6.56309e-139	2.24321e-138
B4GALNT2	2.0683	3.78458	0.465824	8.12448	4.49298e-16	6.59618e-16
B4GALNT3	563.98	11.6228	0.40423	28.753	8.29856e-182	3.61474e-181
B4GALNT4	772.449	6.34774	0.0935265	67.8711	0	0
B4GALT1	1011	-0.252149	0.0509975	-4.94435	7.64002e-07	9.82391e-07
B4GALT2	2426.03	2.69137	0.0302683	88.9174	0	0
B4GALT3	1566.24	0.926735	0.0449024	20.6389	1.22896e-94	3.2298e-94
B4GALT4	1270.99	0.54401	0.0512963	10.6052	2.81734e-26	4.5808e-26
B4GALT5	1632.58	-0.641408	0.0499564	-12.8394	9.86768e-38	1.7664e-37
B4GALT6	838.83	0.0680865	0.0779167	0.873836	0.382208	0.416572
B4GALT7	970.206	-0.659286	0.04598	-14.3385	1.2568e-46	2.40274e-46
B4GAT1	2273.18	1.04453	0.0565635	18.4665	3.84216e-76	9.01721e-76
B9D1	926.881	3.37924	0.0665405	50.7847	0	0
B9D2	464.179	-4.54617	0.0585521	-77.6432	0	0
BAALC	38.2817	4.78561	0.295358	16.2027	4.82501e-59	1.01219e-58
BAAT	15.5798	-1.07433	0.122326	-8.78246	1.59934e-18	2.41294e-18
BABAM1	2839.58	0.310312	0.0382327	8.11642	4.80141e-16	7.04583e-16
BACE1	1386.79	-0.66089	0.0422861	-15.629	4.61808e-55	9.41275e-55
BACE2	782.576	11.4801	0.404798	28.3601	6.28057e-177	2.66826e-176
BACH1	1701.72	1.07379	0.0309456	34.6994	8.04049e-264	4.96726e-263
BACH2	436.717	9.02534	0.378868	23.8219	1.98194e-125	6.27118e-125
BAD	937.293	2.24224	0.0531123	42.2168	0	0
BAG1	1327.34	-2.37684	0.0777255	-30.58	2.26139e-205	1.10306e-204
BAG2	849.972	-0.535596	0.0435948	-12.2858	1.08e-34	1.88786e-34
BAG3	2294.37	-0.98469	0.087812	-11.2136	3.49589e-29	5.84792e-29
BAG4	1275.12	-0.10686	0.0390935	-2.73344	0.00626757	0.00739768
BAG5	2856.22	-1.99667	0.0323508	-61.7195	0	0
BAG6	11029.4	-0.145154	0.0267844	-5.41936	5.98139e-08	7.85093e-08
BAHCC1	1351.43	-1.58372	0.0944902	-16.7607	4.72907e-63	1.0214e-62
BAHD1	1062.13	-0.446095	0.0470056	-9.49025	2.30485e-21	3.56916e-21
BAIAP2	1542.43	-2.54224	0.0465696	-54.5901	0	0
BAIAP2L1	1824.37	-0.087457	0.0365236	-2.39453	0.0166415	0.0193821
BAIAP2L2	23.7617	1.93402	0.14238	13.5836	5.01228e-42	9.27581e-42
BAIAP3	136.891	5.34702	0.16047	33.321	1.91874e-243	1.09028e-242
BAK1	2127.05	-0.617102	0.0855875	-7.21018	5.58764e-13	7.88902e-13
BAMBI	503.933	1.20201	0.056069	21.438	5.9115e-102	1.62947e-101
BANF1	7594.19	-0.7977	0.0662555	-12.0397	2.19632e-33	3.79705e-33
BANF2	0.800164	-4.31303	0.786457	-5.48412	4.1553e-08	5.46767e-08
BANK1	447.039	-11.5416	0.284404	-40.5815	0	0
BANP	660.036	-1.1745	0.0395389	-29.7049	6.64441e-194	3.05695e-193
BAP1	3898.44	-0.148178	0.0275887	-5.37098	7.83114e-08	1.02574e-07
BARD1	720.715	1.23139	0.03634	33.8852	1.09914e-251	6.44713e-251
BARHL1	0.11042	0.0462715	1.43597	0.0322231	0.974294	0.981008
BARHL2	154.519	9.60016	0.408832	23.4819	6.24169e-122	1.93457e-121
BARX1	21.3709	6.69168	0.40628	16.4706	5.96748e-61	1.2696e-60
BARX2	186.067	9.64951	0.399831	24.134	1.10052e-128	3.5383e-128
BASP1	6677.67	-0.474558	0.0694978	-6.82839	8.58703e-12	1.19282e-11
BATF	67.2707	-9.89229	0.286889	-34.4813	1.53124e-260	9.31554e-260
BATF2	92.0544	-1.91553	0.0848655	-22.5714	8.27944e-113	2.43736e-112
BATF3	138.949	7.17892	0.397686	18.0517	7.6471e-73	1.75716e-72
BAX	2130.33	1.20643	0.0625917	19.2746	8.77688e-83	2.15214e-82
BAZ1A	3697.21	0.0855734	0.0450014	1.90157	0.0572272	0.0654087
BAZ1B	6427.68	0.366861	0.0365095	10.0484	9.33954e-24	1.48217e-23
BAZ2A	4860.57	0.115969	0.0463161	2.50385	0.012285	0.0143674
BAZ2B	622.915	1.35072	0.0405026	33.3489	7.5465e-244	4.28963e-243
BBC3	538.241	0.0115095	0.0993421	0.115857	0.907766	0.927026
BBIP1	902.046	-0.903693	0.0690982	-13.0784	4.3763e-39	7.91273e-39
BBOF1	203.188	-0.874753	0.0696695	-12.5558	3.69598e-36	6.52971e-36
BBOX1	0.88855	2.70488	0.537546	5.03191	4.85619e-07	6.27341e-07
BBS1	651.343	1.06327	0.0447202	23.7761	5.90339e-125	1.85965e-124
BBS10	881.494	1.38687	0.0534056	25.9687	1.11864e-148	4.02963e-148
BBS12	283.935	0.175373	0.0959491	1.82778	0.0675833	0.0770088
BBS2	1696.25	8.53509	0.0967522	88.2159	0	0
BBS4	1340.49	0.78417	0.0349448	22.4402	1.59386e-111	4.66192e-111
BBS5	220.04	7.45881	0.267401	27.8937	3.17804e-171	1.30872e-170
BBS7	1808.49	0.236021	0.0260518	9.05968	1.30837e-19	1.99362e-19
BBS9	642.819	-0.162459	0.0414251	-3.92176	8.79059e-05	0.000108687
BBX	4733.6	-0.00305213	0.0332315	-0.0918444	0.926822	0.942135
BCAM	805.554	12.0311	0.412301	29.1804	3.43726e-187	1.5298e-186
BCAN	5.87456	5.25292	0.419317	12.5273	5.29187e-36	9.33508e-36
BCAP29	1892.02	-1.14286	0.0330414	-34.5888	3.72814e-262	2.28164e-261
BCAP31	5415.29	-0.603492	0.0476685	-12.6602	9.82579e-37	1.74289e-36
BCAR1	1871.61	-1.4592	0.0392496	-37.1775	1.57582e-302	1.11397e-301
BCAR3	978.018	-2.7982	0.0307424	-91.0211	0	0
BCAS1	3.58408	2.0549	0.415447	4.94625	7.56571e-07	9.73066e-07
BCAS2	2832.49	0.795838	0.0457183	17.4074	7.24551e-68	1.61302e-67
BCAS3	1696.66	2.50994	0.041374	60.6648	0	0
BCAT1	2833.49	-0.335868	0.0592044	-5.67303	1.40293e-08	1.8625e-08
BCAT2	2211.22	7.79024	0.0936218	83.2097	0	0
BCCIP	4383.57	0.860905	0.0394427	21.8267	1.29323e-105	3.65079e-105
BCDIN3D	452.168	-1.90732	0.090128	-21.1623	2.12433e-99	5.73769e-99
BCHE	167.269	10.4616	0.412553	25.3581	7.30896e-142	2.53951e-141
BCKDHA	1479	-0.596526	0.0468655	-12.7285	4.1083e-37	7.31581e-37
BCKDHB	963.237	-0.259757	0.0410961	-6.3207	2.60376e-10	3.54025e-10
BCKDK	2122.56	-0.410109	0.0382407	-10.7244	7.81683e-27	1.27731e-26
BCL10	1417.55	-2.27715	0.0530475	-42.9266	0	0
BCL11A	227.547	10.1568	0.402095	25.2597	8.85936e-141	3.06131e-140
BCL11B	44.4397	6.82895	0.431965	15.809	2.69552e-56	5.54104e-56
BCL2	384.253	0.15487	0.0508355	3.0465	0.00231522	0.0027664
BCL2A1	1.67518	-2.57927	0.351326	-7.34151	2.11194e-13	2.99523e-13
BCL2L1	1421.55	-1.71475	0.0344467	-49.7798	0	0
BCL2L10	0.247989	-0.627688	0.810498	-0.774448	0.438666	0.47573
BCL2L11	1259.71	2.44359	0.115725	21.1155	5.7294e-99	1.54264e-98
BCL2L12	1395.32	0.457304	0.0472178	9.68499	3.49258e-22	5.45799e-22
BCL2L13	3837.43	-0.315101	0.0288184	-10.934	7.9257e-28	1.30618e-27
BCL2L14	3.02253	3.9993	0.425005	9.41	4.96128e-21	7.66246e-21
BCL2L15	1.92662	0.480072	0.44985	1.06718	0.285889	0.314632
BCL2L2	1193.68	1.01462	0.0621892	16.315	7.71968e-60	1.62926e-59
BCL3	115.256	1.6584	0.112503	14.741	3.51751e-49	6.86021e-49
BCL6	885.669	-1.98342	0.0631605	-31.4028	1.8511e-216	9.42833e-216
BCL6B	8.84435	-2.49094	0.146632	-16.9877	1.01338e-64	2.21444e-64
BCL7A	1299.89	-0.80274	0.0367861	-21.8218	1.4406e-105	4.06471e-105
BCL7B	1074.65	0.111299	0.0352431	3.15803	0.00158841	0.00190812
BCL7C	1560.15	-0.816629	0.0576789	-14.1582	1.66193e-45	3.15406e-45
BCL9	1337.87	-0.0373244	0.0403916	-0.924063	0.355453	0.388551
BCL9L	2106.93	-3.05182	0.0649267	-47.0041	0	0
BCLAF1	5496.56	1.78892	0.0518271	34.5171	4.44911e-261	2.71172e-260
BCO1	13.1638	0.664347	0.142826	4.65143	3.2964e-06	4.19582e-06
BCO2	95.5686	-4.03878	0.0778577	-51.8739	0	0
BCOR	5362.9	2.7473	0.0734757	37.3906	5.55534e-306	3.97174e-305
BCORL1	1170.69	-0.00230947	0.0312195	-0.073975	0.94103	0.953912
BCR	2352.18	-0.323923	0.0344627	-9.39922	5.49678e-21	8.4879e-21
BCS1L	1324.55	3.19836	0.0437547	73.0976	0	0
BDH1	792.253	-8.02961	0.0708619	-113.314	0	0
BDH2	560.322	-0.0925096	0.0420641	-2.19925	0.02786	0.0322211
BDKRB1	5.54382	5.43114	0.431209	12.5951	2.24576e-36	3.97189e-36
BDKRB2	24.4434	5.9952	0.409314	14.6469	1.40925e-48	2.73576e-48
BDNF	106.482	-2.98826	0.100315	-29.7887	5.47554e-195	2.53629e-194
BDP1	2026.25	0.269525	0.0684539	3.93732	8.23978e-05	0.000101961
BEAN1	44.6096	3.00469	0.158739	18.9285	6.64272e-80	1.59888e-79
BECN1	2609.8	-0.0108686	0.0306822	-0.354232	0.723165	0.760774
BECN2	0.250019	-0.131869	0.894641	-0.147399	0.882817	0.906526
BEGAIN	87.0603	8.71363	0.403178	21.6124	1.37401e-103	3.82538e-103
BEND3	562.44	-0.584655	0.0602164	-9.70922	2.75429e-22	4.30876e-22
BEND4	1401.37	-1.62585	0.0394231	-41.241	0	0
BEND5	101.398	8.95241	0.402425	22.2462	1.22864e-109	3.54739e-109
BEND6	613.895	-2.88778	0.0539688	-53.5084	0	0
BEND7	348.105	10.1581	0.402843	25.2159	2.67965e-140	9.2224e-140
BEST1	98.6475	8.81088	0.433367	20.3312	6.8105e-92	1.75933e-91
BEST2	5.31912	1.31521	0.254632	5.16513	2.40269e-07	3.12163e-07
BEST3	12.887	6.37483	0.413926	15.4009	1.61464e-53	3.24773e-53
BEST4	10.3562	6.28666	0.414883	15.1528	7.2562e-52	1.44339e-51
BET1	1779.29	-1.82653	0.0567137	-32.2062	1.4449e-227	7.70976e-227
BET1L	1279.67	1.55955	0.043164	36.1309	7.43039e-286	4.95107e-285
BEX1	171.358	7.91422	0.329346	24.0301	1.34655e-127	4.30314e-127
BEX3	9056.47	0.921882	0.0440105	20.9469	2.00375e-97	5.35369e-97
BEX4	2092.51	12.1431	0.40036	30.3304	4.56242e-202	2.18763e-201
BFAR	1668.45	2.28625	0.0353973	64.5882	0	0
BFSP1	150.578	6.22654	0.17887	34.8105	1.68676e-265	1.04758e-264
BFSP2	1.00946	3.27435	0.5021	6.52132	6.96929e-11	9.55533e-11
BGLAP	10.9796	-0.467281	0.166045	-2.81418	0.00489019	0.00578948
BGN	13869.1	-12.9359	0.183482	-70.5021	0	0
BHLHA15	91.6971	8.028	0.456696	17.5784	3.60432e-69	8.09229e-69
BHLHA9	0.0550571	0.348584	2.14727	0.162338	0.871039	0.896183
BHLHB9	1229.81	-2.97121	0.0690623	-43.0221	0	0
BHLHE40	2542.75	2.31017	0.114453	20.1844	1.34136e-90	3.43419e-90
BHLHE41	522.933	-2.16746	0.0605918	-35.7715	3.06677e-280	2.0051e-279
BHMG1	57.973	8.68333	0.411226	21.1157	5.70352e-99	1.53592e-98
BHMT	0.100389	-0.435479	1.45975	-0.298324	0.765456	0.801225
BHMT2	2.48782	3.49686	0.435544	8.02874	9.84821e-16	1.4395e-15
BICC1	926.484	-1.11241	0.0758643	-14.6631	1.11033e-48	2.15751e-48
BICD1	355.615	3.19718	0.116917	27.3459	1.20986e-164	4.78591e-164
BICD2	2074.95	-0.713228	0.036947	-19.3041	4.96494e-83	1.21907e-82
BICDL1	85.5062	2.76555	0.101386	27.2774	7.85684e-164	3.08931e-163
BICDL2	10.2465	4.67236	0.390927	11.952	6.33807e-33	1.09239e-32
BID	1715.33	-1.1958	0.0373269	-32.0358	3.46281e-225	1.83157e-224
BIK	39.4613	5.77016	0.25572	22.5644	9.69492e-113	2.85304e-112
BIN1	801.943	-1.36854	0.0562719	-24.32	1.20314e-130	3.91517e-130
BIN2	1.7547	2.66166	0.46185	5.76305	8.26093e-09	1.10072e-08
BIN3	573.36	-0.841812	0.0340414	-24.729	5.21385e-135	1.74025e-134
BIRC2	1300.93	1.51757	0.0438219	34.6303	8.84408e-263	5.43293e-262
BIRC3	728.429	-4.2724	0.0801454	-53.3081	0	0
BIRC5	4075.59	-0.161631	0.0846622	-1.90913	0.0562455	0.0643047
BIRC6	2441.14	0.125042	0.058651	2.13196	0.0330101	0.0380805
BIRC7	0.666686	1.67493	0.581168	2.882	0.00395161	0.00468813
BIVM	1460.43	-1.38326	0.0398928	-34.6744	1.91781e-263	1.18166e-262
BLCAP	1347.44	0.237991	0.070333	3.38377	0.000714983	0.00086582
BLK	0.284798	-0.934272	0.795812	-1.17399	0.240401	0.266163
BLM	2030.35	-0.218881	0.0521712	-4.19544	2.72339e-05	3.40528e-05
BLMH	4877.32	0.695378	0.0245183	28.3617	6.01094e-177	2.55438e-176
BLNK	39.2899	0.525851	0.114036	4.61126	4.00231e-06	5.08682e-06
BLOC1S1	980.052	0.169688	0.0832351	2.03866	0.0414836	0.0476842
BLOC1S2	1694.06	-0.59775	0.0673956	-8.86927	7.36246e-19	1.11294e-18
BLOC1S4	827.075	-0.561151	0.0368862	-15.213	2.89796e-52	5.77932e-52
BLOC1S5	1140.09	-0.198543	0.0323701	-6.13353	8.59493e-10	1.16034e-09
BLOC1S6	1645.57	0.591311	0.0325435	18.1699	8.9435e-74	2.06549e-73
BLVRA	1611.65	0.314364	0.0514663	6.10815	1.0079e-09	1.36024e-09
BLVRB	2801.06	-1.80525	0.0655569	-27.5372	6.30672e-167	2.53027e-166
BLZF1	963.114	0.0398501	0.0292629	1.36179	0.173263	0.193414
BMF	292.979	-0.264492	0.0747196	-3.53979	0.000400444	0.000487231
BMP1	1237.48	-1.64817	0.0467164	-35.2804	1.17338e-272	7.49212e-272
BMP10	0.126051	-1.16718	1.56854	-0.744119	0.456804	0.49432
BMP15	0.352	-2.3442	0.783024	-2.99377	0.00275553	0.00328411
BMP2	493.307	0.648362	0.117972	5.49588	3.88767e-08	5.1184e-08
BMP2K	1141.1	-0.737355	0.0326472	-22.5856	6.00895e-113	1.7696e-112
BMP3	68.8183	7.77032	0.4149	18.7282	2.91668e-78	6.95288e-78
BMP4	191.097	10.0132	0.400165	25.0228	3.45496e-138	1.17328e-137
BMP5	4.87327	4.83055	0.429247	11.2536	2.22431e-29	3.7273e-29
BMP6	853.823	3.62005	0.0703765	51.4383	0	0
BMP7	789.538	11.3059	0.401152	28.1836	9.29822e-175	3.90468e-174
BMPER	37.0896	7.08808	0.433523	16.35	4.35319e-60	9.21127e-60
BMPR1A	1916.29	-0.462708	0.0611584	-7.56573	3.85694e-14	5.52365e-14
BMPR1B	506.527	-1.59383	0.065121	-24.475	2.72911e-132	8.98088e-132
BMPR2	1390.17	-0.856863	0.0448035	-19.1249	1.56589e-81	3.81054e-81
BMS1	4439.31	0.0337935	0.033477	1.00946	0.312756	0.343276
BMT2	1001.32	-1.61333	0.0330301	-48.8443	0	0
BMX	1.25765	3.18703	0.495752	6.42868	1.28715e-10	1.75769e-10
BNC1	7.695	5.56299	0.431153	12.9026	4.35245e-38	7.80322e-38
BNC2	196.223	-0.027848	0.0569799	-0.488733	0.62503	0.66532
BNIP1	1025.15	0.492371	0.0940209	5.23683	1.63361e-07	2.12867e-07
BNIP2	2686.61	-1.82022	0.0340317	-53.4861	0	0
BNIP3	1237.54	-0.214431	0.0702872	-3.05078	0.00228245	0.00272765
BNIP3L	2497.76	-1.14016	0.0410852	-27.751	1.69383e-169	6.90572e-169
BNIPL	25.4305	-0.76039	0.149221	-5.09573	3.47391e-07	4.49945e-07
BOC	558.282	0.306093	0.0428019	7.15139	8.59054e-13	1.21047e-12
BOD1	4058.06	-0.305703	0.0629019	-4.86	1.17386e-06	1.50514e-06
BOD1L1	2474.64	-0.0123734	0.0685003	-0.180633	0.856656	0.883932
BOK	0.350321	0.645195	0.626826	1.0293	0.303337	0.333229
BOLA1	743.543	-1.38208	0.0567077	-24.372	3.38606e-131	1.10737e-130
BOLA3	890.036	1.39638	0.0545004	25.6215	8.78075e-145	3.09825e-144
BOP1	3029.38	0.76011	0.048987	15.5166	2.6795e-54	5.42363e-54
BORA	1333	0.272822	0.0374383	7.28723	3.16385e-13	4.48165e-13
BORCS5	423.673	0.843561	0.0683966	12.3334	5.98892e-35	1.04878e-34
BORCS7	1400.67	-4.85177	0.0556574	-87.172	0	0
BORCS8	538.481	-0.970295	0.0628174	-15.4463	7.99391e-54	1.61407e-53
BPGM	1529.96	0.380917	0.0510795	7.45735	8.82818e-14	1.2587e-13
BPHL	856.819	-0.243539	0.0431415	-5.64513	1.6506e-08	2.18916e-08
BPI	0.319374	-1.91017	0.584974	-3.26539	0.00109312	0.00131817
BPIFA1	0
BPIFA2	0.0275462	-0.351561	2.3926	-0.146937	0.883182	0.906723
BPIFA3	0.011592	-0.306657	2.3926	-0.128169	0.898015	0.918903
BPIFB1	0.88968	-1.34047	0.431213	-3.1086	0.00187976	0.00225414
BPIFB2	0.101727	-0.905512	2.3926	-0.378463	0.705087	0.743763
BPIFB3	0.0439346	0.182778	2.3926	0.076393	0.939106	0.952434
BPIFB4	0.0688657	0.238521	2.08444	0.114429	0.908897	0.92795
BPIFB6	0.166451	-0.532553	1.60271	-0.332283	0.739676	0.776645
BPIFC	7.4122	-2.90034	0.193244	-15.0087	6.43939e-51	1.27179e-50
BPNT1	1140.35	0.893922	0.0294777	30.3254	5.30849e-202	2.54463e-201
BPTF	3912.41	-0.00314184	0.0437275	-0.0718505	0.942721	0.955212
BRAF	1652.75	-0.0465841	0.049522	-0.940675	0.346871	0.379423
BRAP	1360.71	-0.837863	0.0426794	-19.6315	8.31404e-86	2.07534e-85
BRAT1	1316.84	1.6596	0.0426735	38.8907	0	0
BRCA1	4389.33	-0.493431	0.0791039	-6.23776	4.43886e-10	6.0154e-10
BRCA2	798.218	-0.135463	0.0936548	-1.44641	0.148062	0.165938
BRCC3	1069.77	0.612092	0.0357343	17.129	9.01838e-66	1.98368e-65
BRD1	1596.48	0.330947	0.0251722	13.1473	1.76275e-39	3.19959e-39
BRD2	23311.5	1.73823	0.116998	14.8569	6.27491e-50	1.2301e-49
BRD3	2813.93	0.000519658	0.0377545	0.0137641	0.989018	0.991806
BRD4	4352.35	0.0676128	0.0514135	1.31508	0.188483	0.20996
BRD7	4838.08	-0.671455	0.0379752	-17.6814	5.83078e-70	1.31542e-69
BRD8	2173.67	2.28551	0.0367911	62.1213	0	0
BRD9	1823.45	0.307737	0.0566645	5.43086	5.6084e-08	7.36668e-08
BRDT	83.1687	-8.87006	0.267608	-33.1458	6.52036e-241	3.67065e-240
BRF1	1712.94	-2.08721	0.0319772	-65.272	0	0
BRF2	382.936	1.14486	0.0594423	19.2601	1.16241e-82	2.84688e-82
BRI3BP	947.931	-1.37095	0.0380799	-36.0019	7.81047e-284	5.17274e-283
BRICD5	19.7924	1.39232	0.142719	9.7557	1.74388e-22	2.73359e-22
BRINP1	0.123426	-0.578028	1.42027	-0.406985	0.684019	0.723265
BRINP2	21.749	7.23652	0.424161	17.0608	2.90626e-65	6.36864e-65
BRINP3	166.957	3.87473	0.0924781	41.8989	0	0
BRIP1	1413.53	1.00683	0.0510195	19.7342	1.09753e-86	2.75349e-86
BRIX1	3738.5	1.64433	0.0301418	54.5531	0	0
BRK1	4470.89	0.568117	0.0654167	8.68459	3.80112e-18	5.71529e-18
BRMS1	1082.42	0.0605424	0.0366732	1.65086	0.0987671	0.111717
BRMS1L	1131.96	-0.38611	0.044055	-8.76428	1.87968e-18	2.83355e-18
BROX	1699.02	-0.50188	0.0394905	-12.7089	5.27836e-37	9.38714e-37
BRPF1	1401.28	0.168468	0.0355061	4.74475	2.08763e-06	2.66532e-06
BRPF3	2131.37	0.121585	0.0340204	3.57389	0.000351717	0.000428549
BRS3	0.531736	2.05128	0.637329	3.21855	0.00128839	0.00155101
BRSK1	973.344	11.5422	0.39856	28.9598	2.11046e-184	9.28183e-184
BRSK2	419.088	11.0205	0.402801	27.3597	8.27566e-165	3.27603e-164
BRWD1	2698.55	2.62826	0.0726687	36.1678	1.95602e-286	1.30921e-285
BRWD3	2429.35	-2.49415	0.0422703	-59.0049	0	0
BSCL2	292.806	0.98419	0.0692893	14.2041	8.64422e-46	1.64319e-45
BSDC1	1996.83	1.19285	0.0522407	22.8338	2.1175e-115	6.31314e-115
BSG	15972.2	-0.519162	0.0700229	-7.41417	1.22391e-13	1.74077e-13
BSN	217.975	5.23106	0.183263	28.544	3.32991e-179	1.43292e-178
BSND	2.93248	4.01627	0.426571	9.41526	4.71895e-21	7.28956e-21
BSPH1	0.327057	0.531293	0.699946	0.759048	0.447824	0.485276
BSPRY	237.781	11.075	0.403008	27.4807	2.98343e-166	1.19257e-165
BST1	9.2887	4.73936	0.424554	11.1631	6.17666e-29	1.02986e-28
BST2	4469.91	-4.19837	0.161115	-26.0582	1.08513e-149	3.93402e-149
BSX	0.0272032	0.262413	2.3926	0.109677	0.912666	0.931158
BTAF1	2838.12	0.0810606	0.0617892	1.31189	0.189558	0.211128
BTBD1	4955.62	0.12096	0.0286581	4.22079	2.4345e-05	3.04592e-05
BTBD10	1120.52	0.842106	0.0342684	24.5738	2.40611e-133	7.96278e-133
BTBD11	349.644	10.5431	0.405851	25.9777	8.84747e-149	3.18848e-148
BTBD16	18.7327	-4.23926	0.147527	-28.7356	1.37214e-181	5.97207e-181
BTBD17	1.2078	2.4628	0.472964	5.20716	1.9175e-07	2.49561e-07
BTBD18	1.62899	-3.90548	0.367925	-10.6149	2.54095e-26	4.13264e-26
BTBD19	61.2735	-1.95466	0.113322	-17.2487	1.14477e-66	2.53027e-66
BTBD2	3762.49	0.230806	0.0594792	3.88044	0.000104266	0.000128652
BTBD3	2122.28	0.873038	0.0313292	27.8666	6.77423e-171	2.78543e-170
BTBD6	1374.59	-0.58735	0.0547809	-10.7218	8.04133e-27	1.31386e-26
BTBD7	1349.3	-1.17811	0.0469579	-25.0887	6.60321e-139	2.25645e-138
BTBD9	1459.37	-3.40524	0.0392092	-86.8482	0	0
BTC	16.677	6.75189	0.424927	15.8895	7.48902e-57	1.54511e-56
BTD	557.081	0.828294	0.0769536	10.7636	5.11559e-27	8.36832e-27
BTF3	16034.1	1.29502	0.0558664	23.1807	7.13518e-119	2.16959e-118
BTF3L4	3868.37	-0.63481	0.0466275	-13.6145	3.28387e-42	6.08614e-42
BTG1	5135.52	-2.41169	0.0624845	-38.5966	0	0
BTG2	1820.23	1.53315	0.0814646	18.8198	5.19561e-79	1.24398e-78
BTG3	1842.52	13.5224	0.404242	33.4512	2.47222e-245	1.41362e-244
BTG4	8.46783	0.226756	0.18658	1.21533	0.224242	0.248659
BTK	19.1662	3.78363	0.262145	14.4333	3.19249e-47	6.13348e-47
BTLA	3.37148	2.40114	0.43365	5.53704	3.07633e-08	4.05968e-08
BTN1A1	6.94128	2.48235	0.245739	10.1016	5.43642e-24	8.65438e-24
BTN2A2	700.508	12.14	0.399659	30.3759	1.14402e-202	5.50483e-202
BTN3A2	387.501	9.89982	0.403339	24.5447	4.93006e-133	1.62728e-132
BTN3A3	138.218	9.309	0.402596	23.1224	2.75319e-118	8.33751e-118
BTNL10	13.1682	-7.2762	0.346575	-20.9946	7.34972e-98	1.96726e-97
BTNL2	0.294174	1.13424	0.909055	1.24772	0.212134	0.235537
BTNL9	123.496	8.98737	0.413441	21.738	8.97547e-105	2.51642e-104
BTRC	1113.79	0.151227	0.0777239	1.9457	0.0516906	0.0591922
BUB1	3814.96	1.02583	0.0347064	29.5575	5.26397e-192	2.40092e-191
BUB1B	3135.27	-0.620133	0.0503699	-12.3116	7.84773e-35	1.37327e-34
BUB3	7542.51	1.04848	0.0503899	20.8074	3.71178e-96	9.84016e-96
BUD13	1068.41	-0.111022	0.0325033	-3.41572	0.000636134	0.000771479
BUD31	2493.05	0.0292337	0.0681853	0.42874	0.668113	0.708001
BVES	349.006	10.0568	0.405903	24.7763	1.61384e-135	5.40093e-135
BYSL	1386.54	4.19589	0.0471914	88.9122	0	0
BZW1	8957.24	1.24868	0.0386698	32.2908	9.41523e-229	5.05016e-228
BZW2	4384.03	-0.776898	0.0461792	-16.8236	1.63978e-63	3.55618e-63
C10orf105	0.132673	-3.12019	0.689265	-4.52683	5.98741e-06	7.5839e-06
C10orf120	0.034162	0.32659	2.3926	0.1365	0.891426	0.914104
C10orf53	1.62433	1.06904	0.477375	2.23942	0.0251285	0.0291093
C10orf62	45.7279	-4.27911	0.146464	-29.2162	1.2091e-187	5.39741e-187
C10orf67	17.5284	7.28669	0.406668	17.918	8.53072e-72	1.94653e-71
C10orf71	5.30875	3.75114	0.415412	9.02993	1.71776e-19	2.61378e-19
C10orf82	151.784	6.59001	0.18647	35.3409	1.38276e-273	8.86712e-273
C10orf88	842.129	1.08552	0.0605715	17.9214	8.03097e-72	1.83352e-71
C10orf90	1.4409	0.156534	0.452744	0.345745	0.729535	0.766686
C10orf99	0.79792	-1.3666	0.507015	-2.69539	0.00703056	0.00828808
C11orf1	432.758	3.95811	0.0589391	67.1559	0	0
C11orf16	1.77594	2.87962	0.470982	6.11407	9.7123e-10	1.31097e-09
C11orf24	1131.05	-0.553433	0.0548141	-10.0966	5.72179e-24	9.10602e-24
C11orf42	2.35384	0.171289	0.36615	0.467812	0.639919	0.680283
C11orf49	1053.81	0.411094	0.0381274	10.7821	4.18146e-27	6.84775e-27
C11orf52	45.1608	7.1749	0.383498	18.7091	4.17624e-78	9.94386e-78
C11orf53	0.269358	-1.98206	0.892176	-2.2216	0.0263104	0.0304569
C11orf54	676.987	1.99202	0.0530279	37.5656	0	0
C11orf58	6357.18	-0.271911	0.0446078	-6.0956	1.0903e-09	1.47072e-09
C11orf65	59.2042	5.48593	0.164153	33.4197	7.10232e-245	4.05405e-244
C11orf68	1647.78	-2.18456	0.0555074	-39.3561	0	0
C11orf71	239.888	-0.78164	0.0808217	-9.67117	3.99787e-22	6.24107e-22
C11orf80	184.659	3.63255	0.0659507	55.0798	0	0
C11orf86	15.5173	-6.51671	0.2876	-22.659	1.13816e-113	3.36696e-113
C11orf87	0.203816	-1.87147	0.805091	-2.32455	0.020096	0.0233391
C11orf88	9.56622	-5.17445	0.266601	-19.409	6.47956e-84	1.60154e-83
C11orf91	245.533	-7.89629	0.122598	-64.4081	0	0
C11orf94	7.29203	1.82023	0.212951	8.54762	1.25648e-17	1.87784e-17
C12orf10	1197.02	1.26544	0.0382929	33.0462	1.76339e-239	9.86932e-239
C12orf29	1294	0.663448	0.0408798	16.2292	3.13317e-59	6.58123e-59
C12orf4	1089.65	1.3651	0.0700254	19.4943	1.22665e-84	3.04291e-84
C12orf40	7.31479	-5.59362	0.301311	-18.5643	6.25427e-77	1.47565e-76
C12orf42	1.29961	3.34849	0.458952	7.29595	2.96552e-13	4.20179e-13
C12orf43	741.133	-0.632428	0.0530005	-11.9325	8.01304e-33	1.38021e-32
C12orf45	793.275	0.795177	0.0588524	13.5114	1.33971e-41	2.47063e-41
C12orf49	1539.93	2.14989	0.0417026	51.5528	0	0
C12orf50	12.0383	5.52572	0.409533	13.4927	1.72565e-41	3.17948e-41
C12orf56	2.46178	1.36004	0.363145	3.74516	0.00018028	0.000221344
C12orf57	2902.64	1.32844	0.0903547	14.7025	6.21413e-49	1.20992e-48
C12orf60	98.0052	7.56062	0.346882	21.7959	2.53613e-105	7.13982e-105
C12orf65	443.128	0.690873	0.065865	10.4892	9.68238e-26	1.56589e-25
C12orf66	564.843	0.81384	0.0642298	12.6708	8.58808e-37	1.52467e-36
C12orf71	0.227885	1.3455	1.10286	1.22001	0.22246	0.246717
C12orf75	1821.61	0.389726	0.0629225	6.19375	5.87497e-10	7.94577e-10
C12orf76	482.088	0.0240745	0.0864229	0.278566	0.780578	0.814939
C14orf119	1237.2	1.5023	0.0598229	25.1124	3.64049e-139	1.24585e-138
C14orf132	138.584	6.11014	0.401168	15.2309	2.20517e-52	4.40147e-52
C14orf180	0.0284607	-1.81028	2.34734	-0.771204	0.440586	0.477749
C14orf28	122.87	0.656073	0.0639184	10.2642	1.02144e-24	1.63672e-24
C14orf93	326.52	2.11092	0.0538925	39.1691	0	0
C15orf39	2029.47	-0.377324	0.0396865	-9.50761	1.95091e-21	3.0225e-21
C15orf40	563.967	-0.185271	0.0602039	-3.07739	0.00208825	0.00249994
C15orf41	703.399	-0.585201	0.0393169	-14.8842	4.1751e-50	8.19741e-50
C15orf48	3.99372	1.34761	0.423196	3.18437	0.00145071	0.00174437
C15orf59	165.978	6.04887	0.255822	23.6448	1.33454e-123	4.17665e-123
C15orf61	656.54	2.7625	0.0813576	33.955	1.02949e-252	6.069e-252
C15orf62	13.8738	-1.6277	0.109008	-14.9319	2.04368e-50	4.02175e-50
C16orf45	2627.85	-4.8512	0.069846	-69.4557	0	0
C16orf46	129.504	-0.00187994	0.084579	-0.022227	0.982267	0.986656
C16orf58	2767.31	0.438282	0.0544803	8.04477	8.64085e-16	1.26426e-15
C16orf70	581.237	-0.343622	0.0303461	-11.3234	1.00456e-29	1.68801e-29
C16orf71	44.2841	-2.8046	0.0735823	-38.1151	0	0
C16orf72	2244.6	0.269292	0.0453455	5.93866	2.87363e-09	3.85183e-09
C16orf74	106.184	1.87922	0.0764933	24.5671	2.84168e-133	9.39286e-133
C16orf78	0
C16orf82	0.0112997	-2.13759	2.3926	-0.893415	0.371635	0.405465
C16orf86	25.2798	5.2344	0.315089	16.6125	5.66082e-62	1.21399e-61
C16orf87	1166.83	-0.627259	0.0626339	-10.0147	1.31368e-23	2.08196e-23
C16orf89	10.2761	5.83368	0.415274	14.0478	7.94605e-45	1.50106e-44
C16orf90	4.18646	-5.92774	0.312318	-18.9798	2.50363e-80	6.04128e-80
C16orf91	658.547	-0.527033	0.0746393	-7.06106	1.65236e-12	2.31992e-12
C16orf92	0.018375	-0.51605	2.39258	-0.215687	0.829231	0.859374
C16orf95	125.412	8.92203	0.401184	22.2393	1.43265e-109	4.13572e-109
C16orf96	32.8188	7.2162	0.405094	17.8137	5.53751e-71	1.25811e-70
C17orf100	143.769	1.32884	0.0843475	15.7543	6.41189e-56	1.31574e-55
C17orf107	2.17455	1.84223	0.425375	4.33083	1.4855e-05	1.86557e-05
C17orf47	0.0721069	0.351455	1.91256	0.183762	0.8542	0.881733
C17orf49	1761.85	2.73518	0.0799215	34.2233	1.08834e-256	6.50265e-256
C17orf50	4.03458	4.12201	0.459242	8.9757	2.81564e-19	4.27637e-19
C17orf53	768.519	1.17718	0.0362179	32.5028	9.73257e-232	5.29324e-231
C17orf58	488.805	9.64536	0.400694	24.0717	4.95277e-128	1.58708e-127
C17orf64	1.87125	3.40216	0.47682	7.13509	9.67228e-13	1.36208e-12
C17orf67	26.7573	4.58603	0.401079	11.4342	2.81996e-30	4.76153e-30
C17orf75	1226.3	8.62591	0.149141	57.8374	0	0
C17orf78	6.90872	-2.80354	0.177259	-15.8161	2.41015e-56	4.95566e-56
C17orf80	1106.85	1.49587	0.0695426	21.5101	1.25189e-102	3.46595e-102
C17orf98	1.2827	-1.94191	0.360397	-5.38825	7.11455e-08	9.32556e-08
C17orf99	1.41183	-0.184971	0.353201	-0.523698	0.600489	0.641156
C18orf21	1030.69	2.49865	0.0395605	63.1603	0	0
C18orf25	1136.85	-1.32105	0.0425741	-31.0293	2.16993e-211	1.08729e-210
C18orf32	546.819	0.739676	0.0565017	13.0912	3.69645e-39	6.69238e-39
C18orf54	1236.17	-1.95891	0.05724	-34.2227	1.11166e-256	6.63951e-256
C18orf63	0.0745962	-1.10706	2.06138	-0.537049	0.591234	0.632058
C19orf12	275.131	9.33653	0.400022	23.34	1.74008e-120	5.34166e-120
C19orf18	4.12858	4.35581	0.47336	9.2019	3.51673e-20	5.39123e-20
C19orf25	1091.05	-1.33114	0.0474674	-28.0432	4.83298e-173	2.01098e-172
C19orf38	71.6129	8.16997	0.428441	19.0691	4.56395e-81	1.10732e-80
C19orf44	395.064	-0.122387	0.0345507	-3.54225	0.000396725	0.000482743
C19orf47	1023.32	0.655747	0.0346401	18.9303	6.42187e-80	1.54595e-79
C19orf53	2643.39	0.6832	0.0594652	11.4891	1.49726e-30	2.53519e-30
C19orf54	820.767	2.50272	0.0535659	46.7223	0	0
C19orf57	251.75	0.0984659	0.0502873	1.95807	0.0502222	0.0575551
C19orf66	37.61	7.45328	0.413056	18.0442	8.76111e-73	2.01229e-72
C19orf67	1.10373	0.311016	0.510107	0.609708	0.542055	0.581955
C19orf70	1682.09	-0.404464	0.0528319	-7.65567	1.923e-14	2.76392e-14
C19orf71	59.8058	-3.58098	0.0892045	-40.1435	0	0
C19orf81	257.841	11.266	0.411958	27.3475	1.1559e-164	4.57469e-164
C1D	1792.75	0.974881	0.0589484	16.5379	1.95801e-61	4.18041e-61
C1GALT1	1405.84	-1.5048	0.0334016	-45.0516	0	0
C1GALT1C1	1090.46	-1.42639	0.0612441	-23.2902	5.56995e-120	1.7041e-119
C1GALT1C1L	126.966	9.27202	0.403779	22.9631	1.08988e-116	3.26964e-116
C1QA	0.022948	-0.493414	2.3926	-0.206225	0.836615	0.866149
C1QB	0
C1QBP	7462.9	2.18619	0.0383089	57.0675	0	0
C1QC	0.0204497	-0.210598	2.3926	-0.0880204	0.92986	0.944579
C1QL1	411.923	11.3671	0.405299	28.0462	4.44576e-173	1.85174e-172
C1QL2	0.631179	0.933641	0.546519	1.70834	0.0875732	0.0993095
C1QL3	8.53952	-1.27543	0.166649	-7.65339	1.95753e-14	2.81304e-14
C1QL4	157.259	9.98448	0.403515	24.7438	3.61899e-135	1.20842e-134
C1QTNF1	169.605	1.23859	0.0947047	13.0785	4.37199e-39	7.90582e-39
C1QTNF2	8.8739	5.23191	0.410819	12.7353	3.7629e-37	6.70366e-37
C1QTNF3	59.0353	2.86855	0.118876	24.1306	1.19436e-128	3.83777e-128
C1QTNF4	1016.98	-8.27448	0.0967619	-85.5139	0	0
C1QTNF5	100.717	-7.41425	0.16725	-44.3304	0	0
C1QTNF6	377.142	8.4367	0.215294	39.1868	0	0
C1QTNF7	0.242176	-1.20974	0.810015	-1.49348	0.13531	0.151939
C1R	5024.85	-5.5841	0.0766782	-72.8252	0	0
C1RL	505.052	1.56216	0.061354	25.4615	5.27046e-143	1.84218e-142
C1S	1561.69	-6.26773	0.0894424	-70.0757	0	0
C1orf100	0.735579	1.02234	0.502082	2.0362	0.0417302	0.0479642
C1orf109	1456.9	2.34016	0.0349147	67.0252	0	0
C1orf112	1058.19	0.339851	0.0431176	7.88194	3.2233e-15	4.68758e-15
C1orf116	19.4255	-1.36679	0.155613	-8.78331	1.58734e-18	2.39505e-18
C1orf123	1941.57	3.66137	0.0531244	68.9207	0	0
C1orf127	12.5465	6.57114	0.412391	15.9342	3.66702e-57	7.5819e-57
C1orf131	1139.25	-0.271916	0.0440366	-6.17479	6.62518e-10	8.95376e-10
C1orf141	0.305961	0.0643143	0.876402	0.0733845	0.9415	0.954222
C1orf146	9.04851	-6.3806	0.298117	-21.403	1.25308e-101	3.44535e-101
C1orf158	0.254456	0.384119	0.792462	0.484716	0.627878	0.66809
C1orf159	750.31	-1.02012	0.0532317	-19.1638	7.43106e-82	1.81263e-81
C1orf162	154.409	0.805052	0.104502	7.70373	1.3215e-14	1.90506e-14
C1orf185	0.609983	2.8964	0.629871	4.5984	4.25745e-06	5.40857e-06
C1orf189	11.1171	-1.91753	0.168538	-11.3774	5.4165e-30	9.12696e-30
C1orf194	25.4861	-6.74435	0.238007	-28.3368	1.21803e-176	5.16535e-176
C1orf198	2727.21	-0.819379	0.0237418	-34.5121	5.2896e-261	3.22279e-260
C1orf21	1785.07	-2.04201	0.0274307	-74.4426	0	0
C1orf216	401.95	0.19584	0.0583658	3.35539	0.000792519	0.00095865
C1orf35	1711.44	4.75999	0.0630475	75.4984	0	0
C1orf43	7621.63	3.1575	0.0515947	61.1981	0	0
C1orf50	525.044	-0.753352	0.0613135	-12.2869	1.0653e-34	1.86238e-34
C1orf52	1046.6	-0.400444	0.0507751	-7.88662	3.10491e-15	4.51661e-15
C1orf53	149.396	-0.840916	0.0753751	-11.1564	6.66261e-29	1.11066e-28
C1orf54	423.111	8.36359	0.186	44.9657	0	0
C1orf56	92.9182	3.70608	0.12443	29.7843	6.23498e-195	2.88643e-194
C1orf68	0
C1orf74	208.408	8.21431	0.388107	21.1651	2.00363e-99	5.41346e-99
C1orf87	1.76194	-0.302805	0.285898	-1.05914	0.289538	0.318561
C1orf94	0.0895193	0.269971	1.71532	0.157388	0.874939	0.899565
C2	101.75	4.27697	0.153625	27.8403	1.41131e-170	5.79285e-170
C20orf173	1.64175	-3.42016	0.320111	-10.6843	1.20564e-26	1.96595e-26
C20orf194	626.1	-0.254903	0.0333631	-7.64025	2.16798e-14	3.11355e-14
C20orf196	227.609	2.40024	0.0705017	34.0451	4.79924e-254	2.84461e-253
C20orf202	20.1385	-3.40248	0.1458	-23.3367	1.88306e-120	5.77734e-120
C20orf27	1819.56	1.25726	0.0371273	33.8634	2.30773e-251	1.34975e-250
C20orf85	0
C20orf96	198.929	8.77913	0.368626	23.8158	2.29091e-125	7.24178e-125
C21orf58	383.5	6.55727	0.178883	36.6567	3.57715e-294	2.46381e-293
C21orf62	1.72027	1.74793	0.609922	2.86583	0.00415913	0.00493148
C21orf91	1079.41	-0.686123	0.0670444	-10.2339	1.39818e-24	2.23711e-24
C22orf23	161.168	-1.46607	0.0898076	-16.3246	6.60207e-60	1.39428e-59
C22orf39	1122.34	0.710509	0.0472836	15.0265	4.92147e-51	9.73527e-51
C2CD2	972.186	-1.89801	0.0477101	-39.7821	0	0
C2CD2L	866.436	-0.294451	0.0538663	-5.46633	4.59443e-08	6.04015e-08
C2CD3	1171.57	0.377144	0.0345258	10.9235	8.8966e-28	1.4656e-27
C2CD4A	6.87282	3.34453	0.415993	8.03987	8.99359e-16	1.31575e-15
C2CD4C	70.0668	8.47433	0.403993	20.9764	1.07727e-97	2.88063e-97
C2CD5	2380.82	0.403588	0.0497682	8.10936	5.08874e-16	7.46412e-16
C2orf15	99.5428	1.70049	0.080478	21.1299	4.22472e-99	1.13882e-98
C2orf16	0.432783	1.7803	0.682345	2.60909	0.00907833	0.0106637
C2orf40	0.411942	-1.3297	0.665199	-1.99895	0.0456139	0.0523582
C2orf42	294.529	-0.387273	0.0457761	-8.46015	2.67039e-17	3.97173e-17
C2orf49	1263.94	1.5316	0.0623393	24.5688	2.72482e-133	9.01206e-133
C2orf50	10.7377	2.56359	0.235661	10.8783	1.4625e-27	2.40517e-27
C2orf54	0.702689	1.61616	0.509369	3.17286	0.00150943	0.00181391
C2orf66	3.75856	4.22259	0.451261	9.35731	8.17902e-21	1.26095e-20
C2orf68	699.369	1.31693	0.0542003	24.2975	2.08511e-130	6.77175e-130
C2orf69	632.475	2.06073	0.0645304	31.9343	8.93242e-224	4.68974e-223
C2orf71	0.0963349	-0.236077	1.70244	-0.13867	0.889711	0.912594
C2orf74	192.42	9.84071	0.4031	24.4126	1.25792e-131	4.12377e-131
C2orf76	169.985	2.0411	0.0692587	29.4707	6.838e-191	3.09812e-190
C2orf78	1.98024	4.05007	0.462717	8.7528	2.08117e-18	3.13613e-18
C2orf80	0.650094	1.82911	0.591168	3.09405	0.00197442	0.00236574
C2orf81	76.6294	4.26278	0.152686	27.9186	1.58874e-171	6.54904e-171
C2orf88	108.931	8.49394	0.402735	21.0906	9.6984e-99	2.60743e-98
C3	148.187	-2.94085	0.122875	-23.9337	1.36499e-126	4.3434e-126
C3AR1	76.0512	-3.12173	0.126602	-24.6577	3.04233e-134	1.01194e-133
C3orf14	653.89	-0.036168	0.0630573	-0.573574	0.566256	0.606663
C3orf18	349.983	-5.03439	0.0633846	-79.4261	0	0
C3orf20	27.8033	7.16109	0.410233	17.4562	3.09018e-68	6.89633e-68
C3orf30	0.0284686	-0.252334	2.3926	-0.105464	0.916008	0.933656
C3orf33	284.635	0.486734	0.0642899	7.57092	3.70578e-14	5.30857e-14
C3orf38	1445.72	1.38791	0.0665676	20.8496	1.53808e-96	4.08815e-96
C3orf49	0.832943	1.12807	0.535732	2.10565	0.0352343	0.0406063
C3orf52	483.493	9.98394	0.402933	24.7781	1.54265e-135	5.16372e-135
C3orf58	1027.74	1.91643	0.0504924	37.9548	0	0
C3orf62	141.189	0.0486733	0.0791723	0.614777	0.538702	0.578544
C3orf67	551.998	-1.99884	0.0741886	-26.9426	6.95851e-160	2.68196e-159
C4A	109.227	2.04439	0.0911744	22.4229	2.3547e-111	6.87629e-111
C4BPA	0.14835	-0.777192	1.20601	-0.644435	0.519294	0.558654
C4BPB	7.91562	-1.04133	0.163241	-6.37911	1.78118e-10	2.42767e-10
C4orf17	0.0215563	-0.833386	2.3926	-0.348318	0.727602	0.7649
C4orf19	8.23084	4.48911	0.422552	10.6238	2.30979e-26	3.75817e-26
C4orf3	1796.15	-1.88517	0.0551032	-34.2117	1.62021e-256	9.66636e-256
C4orf33	802.375	2.24033	0.0599173	37.3904	5.59752e-306	4.00015e-305
C4orf36	48.1828	5.67981	0.194627	29.183	3.18643e-187	1.41932e-186
C4orf45	1.87187	2.98677	0.459069	6.50614	7.71055e-11	1.05619e-10
C4orf46	1273.06	-0.666624	0.0463894	-14.3702	7.96392e-47	1.5245e-46
C4orf47	109.706	-3.78052	0.110547	-34.1984	2.55433e-256	1.52283e-255
C4orf51	0.921158	1.38178	0.514578	2.68526	0.0072473	0.0085399
C5	98.6131	8.57084	0.411769	20.8147	3.18807e-96	8.45588e-96
C5AR1	43.4761	4.93027	0.263608	18.703	4.67535e-78	1.11161e-77
C5AR2	6.90335	-3.4132	0.192762	-17.7068	3.71467e-70	8.3988e-70
C5orf15	3852.09	0.54556	0.0519712	10.4974	8.88373e-26	1.43744e-25
C5orf22	2266.02	1.65856	0.0318318	52.1038	0	0
C5orf24	3618.7	-0.0442649	0.0400772	-1.10449	0.26938	0.297163
C5orf30	1218.56	-0.0764051	0.0354041	-2.15809	0.0309212	0.0357085
C5orf34	970.11	3.07828	0.0522412	58.9244	0	0
C5orf46	0.326042	-3.22795	0.637907	-5.06022	4.1877e-07	5.41539e-07
C5orf49	2.22534	2.76639	0.430964	6.41908	1.37098e-10	1.87185e-10
C5orf51	2194.37	1.07376	0.0413861	25.9449	2.07675e-148	7.47603e-148
C5orf52	8.03716	-5.95472	0.295766	-20.1332	3.77724e-90	9.64647e-90
C5orf58	0.706217	1.24525	0.540235	2.30501	0.021166	0.0245695
C5orf63	671.855	-2.01746	0.0618544	-32.6163	2.40993e-233	1.31945e-232
C6	8.64227	-6.53687	0.303152	-21.563	3.99828e-103	1.11033e-102
C6orf118	19.6178	1.90759	0.126326	15.1006	1.60556e-51	3.18601e-51
C6orf120	2072.47	0.862097	0.0580822	14.8427	7.75809e-50	1.51885e-49
C6orf132	170.574	9.72545	0.404384	24.0501	8.33577e-128	2.66644e-127
C6orf136	687.503	-0.646831	0.0669271	-9.66472	4.25779e-22	6.64366e-22
C6orf141	363.221	1.48735	0.0751281	19.7975	3.128e-87	7.86808e-87
C6orf163	7.31678	2.17526	0.239581	9.07944	1.09133e-19	1.664e-19
C6orf203	515.647	-0.891974	0.077964	-11.4409	2.61306e-30	4.41354e-30
C6orf222	2.62134	-0.185002	0.281754	-0.656608	0.511433	0.550668
C6orf47	717.293	-2.30357	0.0410064	-56.1758	0	0
C6orf58	1.7867	3.63966	0.485001	7.50444	6.16933e-14	8.8114e-14
C6orf62	4237.83	0.680489	0.0313601	21.6992	2.08779e-104	5.83945e-104
C6orf89	4708.07	-2.09007	0.0293905	-71.1138	0	0
C7	6.57643	-3.65555	0.22729	-16.0832	3.34735e-58	6.9685e-58
C7orf25	553.687	1.10468	0.0813204	13.5843	4.96439e-42	9.18925e-42
C7orf26	1069.95	-1.00303	0.0380743	-26.3439	6.02366e-153	2.22874e-152
C7orf31	496.738	-0.912958	0.0598748	-15.2478	1.70344e-52	3.40377e-52
C7orf43	312.477	-0.37059	0.0570051	-6.50099	7.97943e-11	1.09266e-10
C7orf50	2141.82	1.17375	0.0439153	26.7275	2.25543e-157	8.57378e-157
C7orf57	30.8537	7.07073	0.413139	17.1147	1.15387e-65	2.53567e-65
C8A	0.0916021	0.113245	1.71672	0.0659662	0.947405	0.958948
C8B	0.236343	0.666888	0.887757	0.751206	0.452528	0.489887
C8G	8.22068	-0.412491	0.140757	-2.93051	0.00338403	0.00402263
C8orf33	3115.85	2.40474	0.0402136	59.7993	0	0
C8orf34	78.342	7.94912	0.402813	19.734	1.10071e-86	2.76105e-86
C8orf37	204.01	-2.49933	0.0697798	-35.8175	5.90928e-281	3.88063e-280
C8orf46	3.65456	3.45309	0.446787	7.72872	1.08636e-14	1.56761e-14
C8orf48	185.106	-3.16924	0.0953375	-33.2423	2.63385e-242	1.48682e-241
C8orf59	795.549	0.268012	0.075427	3.55327	0.000380476	0.000463349
C8orf74	0
C8orf82	144.491	2.18971	0.188301	11.6287	2.94456e-31	5.01276e-31
C9	0.192542	-0.0104055	1.00035	-0.0104018	0.991701	0.993765
C9orf116	77.4809	4.42142	0.122864	35.9864	1.36628e-283	9.03769e-283
C9orf131	0.108188	0.312129	1.67994	0.185797	0.852604	0.880306
C9orf135	3.91712	3.68288	0.419731	8.77437	1.71865e-18	2.59175e-18
C9orf152	2.61581	2.69408	0.482454	5.58412	2.34888e-08	3.10773e-08
C9orf16	1129.51	3.43035	0.0870408	39.4108	0	0
C9orf24	8.17804	2.49314	0.318087	7.83793	4.58039e-15	6.6458e-15
C9orf3	285.589	2.80382	0.0512039	54.7579	0	0
C9orf40	2168.18	-2.01051	0.0592101	-33.9556	1.0098e-252	5.95507e-252
C9orf43	12.1138	-0.0754993	0.13917	-0.542496	0.587477	0.628288
C9orf50	92.1718	-6.00045	0.115334	-52.0268	0	0
C9orf64	1098.17	-1.28167	0.0520276	-24.6344	5.40955e-134	1.79569e-133
C9orf72	631.969	1.27329	0.0427145	29.8094	2.95139e-195	1.3702e-194
C9orf78	1612.73	0.0695042	0.0322257	2.1568	0.0310215	0.0358218
C9orf85	582.791	-2.44737	0.0502425	-48.7111	0	0
CA1	0.0190071	-0.319542	2.3926	-0.133554	0.893755	0.915804
CA10	0.0617906	-0.774971	2.11939	-0.365657	0.714621	0.752656
CA11	487.769	9.05897	0.26458	34.239	6.34819e-257	3.79847e-256
CA12	169.328	8.6991	0.408374	21.3018	1.09252e-100	2.98083e-100
CA13	197.176	-1.91862	0.0573618	-33.4476	2.78872e-245	1.59404e-244
CA14	22.4838	2.88702	0.149883	19.2618	1.12412e-82	2.75394e-82
CA2	252.701	10.2862	0.411582	24.9919	7.48233e-138	2.53726e-137
CA3	202.997	-6.34853	0.151617	-41.8722	0	0
CA4	76.2278	-5.50658	0.132895	-41.4356	0	0
CA5A	2.27183	2.68797	0.442423	6.07558	1.23542e-09	1.66511e-09
CA5B	1752.85	-3.82908	0.0589306	-64.9762	0	0
CA6	0.158083	-0.571682	1.14125	-0.500925	0.616424	0.656757
CA7	0.287169	0.497378	0.727508	0.683673	0.494181	0.532829
CA8	231.442	8.0949	0.400284	20.2229	6.15512e-91	1.57931e-90
CA9	40.023	-7.49001	0.270233	-27.7168	4.37539e-169	1.7772e-168
CAAP1	835.939	-0.0878286	0.0348666	-2.51899	0.0117692	0.0137721
CAB39	2373.44	0.71346	0.0300365	23.7531	1.02085e-124	3.21395e-124
CAB39L	470.943	-3.50273	0.0683869	-51.2193	0	0
CABIN1	3649.3	0.539044	0.0324774	16.5975	7.26354e-62	1.55647e-61
CABLES1	474.023	0.775378	0.0763388	10.1571	3.08231e-24	4.91589e-24
CABLES2	2043.97	-3.47095	0.0619151	-56.0598	0	0
CABP1	56.6002	6.17747	0.251532	24.5594	3.43365e-133	1.1345e-132
CABP2	0.935536	-3.82072	0.54583	-6.99983	2.56269e-12	3.58786e-12
CABP4	29.0059	-3.34543	0.136982	-24.4224	9.89544e-132	3.24722e-131
CABP5	0.0995652	-2.0686	1.35712	-1.52426	0.127443	0.143301
CABP7	3.29218	2.93348	0.430508	6.814	9.49212e-12	1.31788e-11
CABS1	0
CABYR	313.539	3.13797	0.0814779	38.5131	0	0
CACFD1	454.794	0.591264	0.0604349	9.78348	1.3257e-22	2.08146e-22
CACHD1	1285.44	0.659686	0.0419051	15.7424	7.74668e-56	1.58825e-55
CACNA1A	2.97963	3.35721	0.446898	7.51225	5.81211e-14	8.30555e-14
CACNA1B	54.2876	1.13986	0.145911	7.81202	5.62784e-15	8.15474e-15
CACNA1C	753.459	-3.33552	0.0734838	-45.3912	0	0
CACNA1D	34.9246	6.36237	0.36259	17.547	6.27263e-69	1.40619e-68
CACNA1E	1.70059	2.8318	0.446895	6.3366	2.34886e-10	3.1958e-10
CACNA1F	2.03272	0.563766	0.321951	1.75109	0.0799299	0.0908181
CACNA1G	349.674	-1.01295	0.0735338	-13.7753	3.59003e-43	6.70366e-43
CACNA1H	301.884	10.9239	0.402958	27.1093	7.64797e-162	2.97998e-161
CACNA1I	14.0369	-2.92773	0.167764	-17.4515	3.35473e-68	7.48265e-68
CACNA1S	3.38195	0.239894	0.288311	0.832067	0.405371	0.440908
CACNA2D1	1403.27	0.84674	0.0508234	16.6604	2.54146e-62	5.46388e-62
CACNA2D2	174.427	1.66338	0.0801515	20.7529	1.15462e-95	3.05356e-95
CACNA2D3	538.858	10.6122	0.335647	31.6172	2.14243e-219	1.10289e-218
CACNA2D4	3.50297	4.63188	0.428697	10.8045	3.27583e-27	5.3711e-27
CACNB1	164.335	8.9223	0.404838	22.0392	1.21338e-107	3.4618e-107
CACNB2	125.077	9.74007	0.402773	24.1825	3.39765e-129	1.0954e-128
CACNB3	600.236	-1.10671	0.0405963	-27.2614	1.21725e-163	4.78278e-163
CACNB4	333.709	0.385336	0.087138	4.42213	9.77317e-06	1.23304e-05
CACNG1	0.173465	-0.179803	0.904085	-0.198878	0.842358	0.871267
CACNG2	0.647777	0.474011	0.528845	0.896313	0.370086	0.403925
CACNG3	0.866375	1.71638	0.487465	3.52103	0.000429873	0.000522805
CACNG4	70.8727	6.09476	0.21855	27.8873	3.80316e-171	1.56575e-170
CACNG5	1.15213	3.03648	0.493625	6.15138	7.68104e-10	1.0373e-09
CACNG6	58.234	7.02648	0.410608	17.1124	1.1995e-65	2.63522e-65
CACNG7	8.86217	4.76398	0.415271	11.472	1.82472e-30	3.08614e-30
CACTIN	1483.68	-0.498658	0.040889	-12.1954	3.28894e-34	5.72834e-34
CACUL1	3006.83	-0.994582	0.0289198	-34.3911	3.42987e-259	2.07658e-258
CACYBP	6850.86	-1.61928	0.0471177	-34.3668	7.90484e-259	4.77529e-258
CAD	5718.29	-0.162766	0.0530837	-3.06621	0.00216788	0.00259337
CADM1	5421.79	0.0877722	0.0677126	1.29625	0.194891	0.216877
CADM2	49.1282	5.43704	0.370559	14.6726	9.66399e-49	1.87917e-48
CADM3	0.0766545	-0.72386	1.75638	-0.412132	0.680243	0.719551
CADPS	57.8413	-6.80647	0.169961	-40.0474	0	0
CADPS2	611.96	11.9388	0.402125	29.6893	1.05633e-193	4.85311e-193
CAGE1	45.3308	-2.2143	0.13613	-16.2661	1.71733e-59	3.61793e-59
CALB1	0.725784	-0.828786	0.545037	-1.52061	0.128359	0.144311
CALB2	1.62542	3.1001	0.451982	6.85891	6.93888e-12	9.64863e-12
CALCA	0.0299772	-1.00354	2.3926	-0.419434	0.674899	0.714545
CALCOCO1	975.219	-1.19799	0.0534648	-22.4071	3.35575e-111	9.78736e-111
CALCOCO2	3958.58	-1.21077	0.0429096	-28.2168	3.63747e-175	1.53223e-174
CALCR	8.74089	-0.817006	0.163239	-5.00497	5.58719e-07	7.20523e-07
CALCRL	31.6964	3.88472	0.183247	21.1993	9.68787e-100	2.62661e-99
CALD1	6215.46	-0.794514	0.038468	-20.6539	9.00831e-95	2.36973e-94
CALHM1	7.02477	-1.47324	0.182104	-8.09011	5.96089e-16	8.73243e-16
CALHM2	235.983	0.0805364	0.0690804	1.16584	0.243681	0.269649
CALHM3	27.8343	-2.02622	0.101986	-19.8676	7.75507e-88	1.9564e-87
CALHM6	13.3046	-0.707338	0.180483	-3.91914	8.88673e-05	0.000109842
CALM1	8407.27	-0.842588	0.0311194	-27.076	1.88875e-161	7.34014e-161
CALM2	16552.6	-0.837798	0.0550897	-15.2079	3.1346e-52	6.24896e-52
CALM3	9653.87	0.863215	0.0554135	15.5777	1.03183e-54	2.09658e-54
CALML3	0.0452097	-1.20258	2.03822	-0.590018	0.555178	0.595224
CALML4	122.248	7.51695	0.416529	18.0466	8.38313e-73	1.92574e-72
CALML5	0.0076944	-1.20728	2.3926	-0.504589	0.613848	0.65431
CALN1	1.49711	0.745995	0.440056	1.69523	0.0900325	0.102049
CALR	26056.2	0.357253	0.097894	3.64938	0.000262871	0.000321347
CALR3	89.2629	-3.32712	0.126842	-26.2304	1.19585e-151	4.38988e-151
CALU	14543.3	-1.24633	0.058752	-21.2135	7.1715e-100	1.94533e-99
CALY	5.48812	4.83387	0.430836	11.2197	3.26254e-29	5.45926e-29
CAMK1	1552.75	0.276754	0.0398277	6.94878	3.68463e-12	5.14541e-12
CAMK1D	633.675	10.6238	0.308458	34.4418	5.98298e-260	3.63039e-259
CAMK1G	3.91026	4.39064	0.427828	10.2626	1.03855e-24	1.66381e-24
CAMK2A	5.34028	3.23467	0.421045	7.68249	1.56024e-14	2.24646e-14
CAMK2B	134.548	5.8404	0.207082	28.2034	5.3155e-175	2.23678e-174
CAMK2D	1730.8	0.235679	0.0350013	6.73342	1.65721e-11	2.29308e-11
CAMK2G	1675.88	-0.381037	0.0270387	-14.0923	4.23523e-45	8.01636e-45
CAMK2N2	1076.41	-5.82568	0.0740046	-78.7205	0	0
CAMK4	309.97	6.91361	0.29831	23.1759	7.96108e-119	2.42027e-118
CAMKK1	330.131	0.75658	0.0565159	13.387	7.20033e-41	1.3213e-40
CAMKK2	1648.02	1.04487	0.0565602	18.4736	3.36672e-76	7.90479e-76
CAMKMT	373.807	-0.00415339	0.0428953	-0.0968264	0.922864	0.939134
CAMKV	162.189	9.65017	0.405318	23.8089	2.70306e-125	8.53638e-125
CAMLG	2577.39	0.679979	0.0818771	8.30488	9.99222e-17	1.47664e-16
CAMP	2.68481	-3.27834	0.325634	-10.0675	7.68694e-24	1.22145e-23
CAMSAP1	1878.67	0.222781	0.0332797	6.6942	2.16857e-11	2.99533e-11
CAMSAP2	2153.36	-0.370956	0.0342676	-10.8253	2.61251e-27	4.28695e-27
CAMSAP3	575.804	8.72271	0.188272	46.3303	0	0
CAMTA1	4090.88	6.01821	0.0821894	73.2237	0	0
CAMTA2	1249.21	1.92988	0.0404427	47.7187	0	0
CAND1	8088.17	0.5457	0.0375834	14.5197	9.08747e-48	1.75228e-47
CAND2	1229.88	1.18935	0.0508011	23.4119	3.2306e-121	9.97525e-121
CANT1	2626.36	-0.484874	0.026057	-18.6082	2.75596e-77	6.51941e-77
CANX	37390.9	0.901106	0.0707355	12.7391	3.58534e-37	6.38803e-37
CAP1	8303.79	-0.444291	0.0322568	-13.7736	3.67639e-43	6.86413e-43
CAP2	577.193	9.32886	0.257117	36.2826	3.04444e-288	2.05283e-287
CAPG	1838.56	-3.6257	0.114543	-31.6538	6.72952e-220	3.47409e-219
CAPN1	2495.75	0.00564163	0.0408159	0.138221	0.890065	0.91288
CAPN10	666.54	0.296708	0.044173	6.71696	1.85555e-11	2.566e-11
CAPN11	6.67795	-0.0152408	0.163209	-0.0933819	0.9256	0.941244
CAPN12	43.2924	4.00673	0.250668	15.9842	1.64595e-57	3.41308e-57
CAPN13	1.50502	3.28852	0.461577	7.12453	1.04435e-12	1.46967e-12
CAPN15	1138.46	1.62466	0.0450845	36.0358	2.29938e-284	1.52655e-283
CAPN2	5949.69	0.464631	0.0279524	16.6223	4.80817e-62	1.03167e-61
CAPN3	28.2926	7.88096	0.413274	19.0696	4.52112e-81	1.09709e-80
CAPN5	1313.61	-2.26035	0.0615912	-36.6992	7.52786e-295	5.20462e-294
CAPN6	5.58537	3.78911	0.386415	9.80579	1.06315e-22	1.67067e-22
CAPN7	1491.64	0.697071	0.0287026	24.286	2.75766e-130	8.94709e-130
CAPN8	12.7789	-0.141931	0.165672	-0.856697	0.391613	0.426425
CAPN9	5.0539	4.79625	0.434468	11.0394	2.46757e-28	4.08929e-28
CAPNS1	4901.97	-0.345661	0.0456247	-7.5762	3.55831e-14	5.09821e-14
CAPNS2	0.193076	0.530117	1.06252	0.498924	0.617833	0.658129
CAPRIN1	14585.6	-0.307623	0.0186359	-16.507	3.26526e-61	6.95872e-61
CAPRIN2	459.412	0.0386377	0.0604195	0.639491	0.522504	0.561738
CAPS	42.5466	2.52511	0.136114	18.5514	7.94703e-77	1.87343e-76
CAPS2	82.2856	0.761687	0.0679513	11.2093	3.67033e-29	6.13785e-29
CAPSL	3.73723	-5.34977	0.32103	-16.6644	2.37935e-62	5.11736e-62
CAPZA1	7353.26	0.388097	0.0274632	14.1316	2.42733e-45	4.60025e-45
CAPZA2	6180.1	-1.21002	0.0373083	-32.433	9.4165e-231	5.101e-230
CAPZA3	0
CAPZB	9240.23	-1.42109	0.0254344	-55.8727	0	0
CARD10	1414.26	-2.01102	0.0402701	-49.9383	0	0
CARD11	0.988416	1.99	0.53077	3.74927	0.000177352	0.000217813
CARD14	3.09105	-0.87356	0.24322	-3.59165	0.000328592	0.00040088
CARD19	733.227	-1.61672	0.0604556	-26.7423	1.51592e-157	5.76932e-157
CARD6	144.085	-0.791092	0.131399	-6.02055	1.73827e-09	2.33803e-09
CARD9	13.4431	1.32511	0.168785	7.85088	4.13144e-15	5.99868e-15
CARF	233.821	1.22807	0.0851604	14.4206	3.83799e-47	7.36585e-47
[truncated: 14,669 more rows]
