# Supplementary material for: Harnessing secretory pathway differences between HEK293 and CHO to rescue production of difficult to express proteins
Source: Metab Eng. Author manuscript; Available in PMC 2022 Jul 1. (PMC9189052; doi:10.1016/j.ymben.2022.03.009)
Supplement: 3 [file NIHMS1801357-supplement-3.xlsx]

## Sheet: Sheet1
Supplemental Table S5. Average differential gene expression upon transgene expression for CHO and HEK strains across all r-proteins
humanSymbol	baseMean.CHO	log2FoldChange.CHO	lfcSE.CHO	stat.CHO	pvalue.CHO	baseMean.HEK	log2FoldChange.HEK	lfcSE.HEK	stat.HEK	pvalue.HEK
A1BG	0					270.677	0.0877361	0.0895196	0.980077	0.327048
A1CF	0					0.991509	0.0103639	0.0325379	0.318518	0.750092
A2M	0.0356772	-2.49862e-05	0.00291585	-0.00856909	0.993163	19.7551	-0.0188774	0.0686198	-0.275102	0.783238
A2ML1	0					7.43963	0.0547662	0.073047	0.749739	0.453412
A2MP1	16.9493	0.0316214	0.031933	0.990244	0.322055	0.340964	0.0132434	0.0203588	0.650498	0.51537
A3GALT2	0					0.5321	0.00325256	0.02773	0.117294	0.906627
A4GALT	0.540781	0.00766473	0.00910436	0.841874	0.399859	155.054	-0.116447	0.0910447	-1.27901	0.200893
A4GNT	0.191471	0.000438565	0.00479444	0.0914735	0.927116	0.125523	0.00230375	0.013653	0.168736	0.866004
AAAS	1938.37	-0.101729	0.0632663	-1.60795	0.107846	2390.6	-0.155834	0.0813545	-1.9155	0.055429
AACS	2896.86	-0.106872	0.0633997	-1.68568	0.091857	1217.01	0.00934175	0.0599152	0.155916	0.876099
AADAC	0.192863	0.000764701	0.00537185	0.142353	0.886801	0.0194789	0.000122232	0.00677555	0.0180401	0.985607
AADACL2	0					0.0185058	0.000122232	0.00677555	0.0180401	0.985607
AADACL3	0					0.20977	0.00489292	0.0154672	0.316342	0.751743
AADACL4	0					0.0792648	0.000466692	0.00789332	0.0591249	0.952853
AADAT	0					429.824	-0.117916	0.0942053	-1.2517	0.210681
AAED1	749.635	0.0452556	0.0595903	0.759446	0.447586	532.668	-0.03721	0.0684355	-0.543724	0.586632
AAGAB	1289.38	0.0187222	0.0576283	0.324878	0.745273	3022.6	0.157732	0.0787064	2.00406	0.0450639
AAK1	1881.49	0.0965689	0.0636106	1.51813	0.128982	987.247	0.280698	0.0851686	3.2958	0.000981435
AAMDC	253.017	0.00899273	0.0619698	0.145115	0.88462	483.79	-0.0465712	0.0930676	-0.500402	0.616792
AAMP	2233.58	-0.0732205	0.059388	-1.23292	0.217606	4624.97	-0.124477	0.0559856	-2.22337	0.0261907
AANAT	1.54912	-0.0104463	0.0144255	-0.724151	0.468973	8.79899	-0.0265061	0.0806628	-0.328603	0.742456
AAR2	1799.86	-0.00504417	0.0548065	-0.0920359	0.92667	1319.81	0.00793197	0.083558	0.0949277	0.924372
AARS	7803.46	-0.0466691	0.0610361	-0.764614	0.444502	6947.08	0.103222	0.0944662	1.09269	0.274529
AARS2	1072.33	0.0168567	0.0559554	0.301253	0.763222	2027.37	-0.201201	0.0897706	-2.24127	0.0250084
AARSD1	1136.38	-0.00434821	0.061371	-0.0708511	0.943516	1689.5	-0.0356061	0.0857209	-0.415373	0.677869
AASDH	572.607	0.0896743	0.062533	1.43403	0.151563	860.003	0.0116861	0.0857685	0.136252	0.891622
AASDHPPT	9528.76	0.175842	0.0580048	3.03151	0.00243337	4113.09	-0.0553576	0.0912131	-0.606904	0.543915
AASS	0.186103	-0.0035551	0.00470152	-0.75616	0.449553	912.508	-0.0409667	0.0932857	-0.439153	0.660551
AATF	4023.45	0.00453938	0.0609049	0.0745323	0.940587	3855.63	-0.00850146	0.0779522	-0.10906	0.913155
AATK	154.599	-0.00463768	0.0629249	-0.0737019	0.941248	390.307	-0.180455	0.0846357	-2.13213	0.0329958
ABAT	0.0831848	3.75845e-05	0.00291585	0.0128897	0.989716	267.949	-0.00839221	0.0959107	-0.0875002	0.930274
ABCA1	1368.08	0.0196935	0.0249893	0.788079	0.43065	30.0159	0.0484323	0.0890845	0.543667	0.586671
ABCA12	2.3778	0.00898728	0.0165101	0.544351	0.5862	6.90648	0.0112962	0.0661228	0.170837	0.864352
ABCA13	0.435724	-0.0111961	0.00733126	-1.52718	0.126717	14.3549	0.167198	0.0848315	1.97094	0.0487303
ABCA17P	0.161968	3.80951e-05	0.00294243	0.0129468	0.98967	33.7183	-0.182557	0.0964173	-1.89341	0.0583036
ABCA2	3057.82	-0.0463738	0.0640053	-0.72453	0.468741	1803.8	-0.136423	0.0962112	-1.41795	0.156205
ABCA3	1.47367	-0.00217836	0.0135466	-0.160805	0.872247	2050.59	-0.0752406	0.0947478	-0.794115	0.427129
ABCA4	16.6286	-0.0162644	0.0392504	-0.414375	0.6786	19.0446	0.160216	0.0751354	2.13236	0.0329772
ABCA5	2648.29	0.0638139	0.0638995	0.998661	0.317959	879.05	-0.0214999	0.0967043	-0.222326	0.82406
ABCA6	36.5472	0.0153721	0.0439517	0.34975	0.726526	2.85987	0.00657549	0.0572808	0.114794	0.908608
ABCA7	750.167	-0.0556551	0.0477338	-1.16595	0.243635	631.43	-0.236862	0.0957875	-2.47279	0.0134064
ABCA8	2.17931	-0.0267343	0.0143451	-1.86365	0.0623713	121.663	0.0790776	0.0952221	0.830454	0.406282
ABCA9	90.0858	-0.156174	0.0556852	-2.80459	0.00503807	4.04239	-0.13176	0.0690658	-1.90774	0.0564247
ABCB1	1623.61	-0.0453367	0.064014	-0.708231	0.478802	717.091	0.11157	0.096729	1.15343	0.248733
ABCB10	653.528	-0.0812331	0.0552621	-1.46996	0.141572	2963.57	-0.0983437	0.0877368	-1.1209	0.262333
ABCB11	0.147777	0.000290749	0.00390097	0.0745325	0.940587	0.466047	-0.0244016	0.0237375	-1.02798	0.303959
ABCB4	0.192907	0.000452917	0.00413853	0.109439	0.912854	236.354	0.0788954	0.0966517	0.816286	0.414337
ABCB5	0.140594	0.00013216	0.00332165	0.0397873	0.968263	5.37049	-0.0151319	0.074238	-0.20383	0.838486
ABCB6	616.111	-0.129344	0.063264	-2.04451	0.0409028	311.795	-0.152144	0.0917813	-1.65768	0.0973816
ABCB7	3378.76	-0.0129595	0.0636622	-0.203566	0.838693	2129.06	0.019529	0.0904173	0.215987	0.828998
ABCB8	727.273	-0.100469	0.0636612	-1.57819	0.114522	1132.12	-0.178089	0.0866855	-2.05443	0.0399338
ABCB9	2.70071	-0.0281074	0.0184258	-1.52543	0.127151	235.759	-0.095294	0.0747063	-1.27558	0.202103
ABCC1	2114.96	-0.0861434	0.0625597	-1.37698	0.168519	1870.32	-0.078489	0.0890852	-0.881055	0.378288
ABCC10	243.882	-0.0147614	0.0635156	-0.232406	0.816223	838.943	-0.186051	0.0918452	-2.0257	0.0427953
ABCC12	0.1055	0.000109827	0.00305864	0.0359071	0.971356	1.19679	-0.0140113	0.0381539	-0.367232	0.713446
ABCC2	48.5623	-0.0985746	0.0431008	-2.28707	0.0221915	46.8168	0.0421497	0.0944868	0.446091	0.655531
ABCC3	1784.3	-0.10573	0.0633699	-1.66846	0.0952242	2.15651	0.045352	0.0547724	0.828008	0.407666
ABCC4	7937.5	-0.0585364	0.0639363	-0.915542	0.359907	918.59	0.0849132	0.0785692	1.08074	0.279811
ABCC5	3485.5	-0.0957046	0.062279	-1.53671	0.124365	1249.62	-0.0557877	0.0877889	-0.635475	0.525118
ABCC6	0.0960399	0.000144216	0.00350451	0.0411517	0.967175	192.968	0.0619961	0.0964999	0.642448	0.520582
ABCC8	0.103518	-0.00107007	0.00357739	-0.29912	0.764848	88.3985	-0.135623	0.0957343	-1.41666	0.156582
ABCC9	0.127188	-0.00119554	0.00377554	-0.316654	0.751506	29.4142	0.186591	0.0967176	1.92923	0.0537023
ABCD1	1035.01	0.0255699	0.0637792	0.400913	0.688484	203.777	-0.10179	0.0934329	-1.08944	0.275958
ABCD2	427.808	0.0774215	0.0603048	1.28384	0.199199	23.6756	0.127317	0.0842751	1.51073	0.130858
ABCD3	2599.21	0.00511437	0.0576691	0.0886848	0.929332	3278.02	-0.0353441	0.0907855	-0.389315	0.697043
ABCD4	296.4	-0.127157	0.061906	-2.05403	0.0399726	1322.61	-0.114908	0.083914	-1.36935	0.170889
ABCE1	8135.39	0.103685	0.0498343	2.08059	0.0374717	7723.47	0.0363597	0.0749848	0.484895	0.627751
ABCF1	5832.62	-0.0851218	0.0554489	-1.53514	0.12475	5494.55	-0.124929	0.0500465	-2.49625	0.0125513
ABCF2	5308.57	-0.0766291	0.0594979	-1.28793	0.19777	4684.39	-0.0567652	0.0901219	-0.629871	0.528779
ABCF3	1118.12	-0.0196467	0.0528951	-0.371427	0.71032	1097.53	-0.122667	0.0562832	-2.17946	0.0292975
ABCG1	26.2239	0.02123	0.0331764	0.639914	0.522228	105.845	0.0229321	0.0682847	0.33583	0.736999
ABCG2	0.0355968	-2.49862e-05	0.00291585	-0.00856909	0.993163	408.407	0.0308988	0.0949704	0.325352	0.744914
ABCG4	1.72413	-0.0105451	0.0136784	-0.770927	0.44075	109.316	-0.234284	0.0952488	-2.45971	0.0139051
ABCG5	0					1.6319	0.00726278	0.0425416	0.170722	0.864442
ABCG8	0.0331818	-2.49862e-05	0.00291585	-0.00856909	0.993163	5.78673	-0.0205863	0.0740943	-0.277839	0.781136
ABHD1	130.433	-0.0304481	0.0636079	-0.478684	0.632163	76.0979	0.0288201	0.0964474	0.298817	0.76508
ABHD10	692.876	0.1534	0.0615379	2.49278	0.0126748	2717.6	0.0554247	0.0632861	0.87578	0.38115
ABHD11	311.576	0.117826	0.063753	1.84816	0.0645794	703.51	-0.0698206	0.0896944	-0.778427	0.436317
ABHD12	912.522	-0.111841	0.0638021	-1.75294	0.0796118	1431.81	0.029993	0.0680621	0.440671	0.659451
ABHD12B	0.233644	0.000738752	0.00422937	0.174672	0.861337	1.98124	-0.0152332	0.0447242	-0.340602	0.733403
ABHD13	842.55	-0.109374	0.0571193	-1.91483	0.055514	598.773	0.0496415	0.074657	0.664928	0.506097
ABHD14A	286.843	-0.0632554	0.0625701	-1.01095	0.31204	391.858	-0.0840427	0.0869922	-0.966096	0.333996
ABHD14B	563.069	-0.123819	0.064008	-1.93443	0.0530598	973.935	0.0362447	0.0902916	0.401418	0.688112
ABHD15	34.8175	-0.0116085	0.0522866	-0.222017	0.824301	431.245	-0.0798813	0.0961203	-0.831056	0.405942
ABHD16A	1522.84	-0.145131	0.060545	-2.39708	0.0165264	718.553	-0.0589237	0.0583114	-1.0105	0.312255
ABHD16B	0.222552	-0.00782108	0.00556515	-1.40537	0.159912	1.01569	-0.0568665	0.033794	-1.68274	0.0924252
ABHD17A	1703.49	0.119218	0.0607504	1.96243	0.0497122	2373.07	-0.0779419	0.0829765	-0.939325	0.347564
ABHD17B	1670.26	0.0238894	0.0601904	0.396897	0.691443	532.52	0.0509349	0.0867789	0.58695	0.557237
ABHD17C	2528.66	0.040304	0.0460444	0.875329	0.381395	987.749	-0.150065	0.0647742	-2.31674	0.0205179
ABHD18	188.483	0.0740537	0.0563586	1.31397	0.188855	608.659	0.113296	0.0678274	1.67037	0.094847
ABHD2	2911.25	-0.00505979	0.0638438	-0.0792527	0.936832	2179.84	0.138746	0.0831576	1.66847	0.0952224
ABHD3	0					777.545	-0.0452825	0.0920559	-0.491902	0.622789
ABHD4	2248.33	-0.00658238	0.0613434	-0.107304	0.914548	610.92	0.0576641	0.0962606	0.599042	0.549145
ABHD5	4624.19	0.0449059	0.0481064	0.933471	0.350577	822.461	0.0734372	0.0764629	0.960429	0.336839
ABHD6	174.481	0.042515	0.056917	0.746965	0.455084	336.328	0.0232212	0.0881741	0.263357	0.792276
ABHD8	2361.22	-0.0484725	0.0631379	-0.767724	0.442651	901.244	-0.0291825	0.0837202	-0.348571	0.727411
ABI1	2899.66	0.07169	0.0433055	1.65545	0.0978341	1818.89	0.0795611	0.0645879	1.23183	0.218014
ABI2	961.785	-0.0307729	0.0517263	-0.594918	0.551899	5064.45	0.0641801	0.0864779	0.742156	0.457993
ABI3	0.0412157	-2.49862e-05	0.00291585	-0.00856909	0.993163	4.32922	0.0569078	0.0684644	0.831203	0.405859
ABI3BP	1.18608	-0.0203189	0.00905504	-2.24394	0.0248365	85.8645	0.124298	0.0967318	1.28498	0.1988
ABL1	2124.22	-0.037601	0.0612143	-0.614251	0.539049	2542.84	-0.0117598	0.0673029	-0.174729	0.861292
ABL2	1095.63	0.0596696	0.0628644	0.949179	0.342529	1801.18	0.25896	0.0788663	3.28352	0.00102518
ABLIM1	0.897032	0.00452512	0.010652	0.424814	0.670972	3072.74	0.142488	0.0741212	1.92237	0.054559
ABLIM2	22.5079	-0.0217191	0.0404753	-0.536602	0.591543	67.0443	-0.0737305	0.0949361	-0.776632	0.437376
ABLIM3	0					248.908	0.0772457	0.0897004	0.861152	0.389154
ABO	0.754667	0.00975522	0.0100819	0.967597	0.333246	1.08001	0.0195604	0.0388242	0.503819	0.614388
ABR	2820.35	-0.0281189	0.0570799	-0.492623	0.622279	2337.36	-0.109072	0.0856313	-1.27374	0.202756
ABRA	0					0.157371	0.00226483	0.0127331	0.17787	0.858825
ABRACL	1653.72	0.0434012	0.0590205	0.735358	0.462122	2357.82	-0.0223345	0.0936449	-0.238502	0.811492
ABRAXAS1	509.847	0.0796028	0.0627507	1.26856	0.204599	658.54	-0.0155815	0.0952928	-0.163512	0.870116
ABT1	1202.41	0.0269236	0.0523778	0.514027	0.607233	3001.94	0.0160357	0.0781114	0.205293	0.837343
ABTB1	301.352	-0.0506174	0.0639832	-0.791105	0.428883	219.082	-0.0994459	0.0881279	-1.12843	0.25914
ABTB2	216.089	-0.0732199	0.060511	-1.21003	0.226269	594.131	-0.0175231	0.0927334	-0.188962	0.850123
ACAA1	618.64	-0.0561101	0.0640139	-0.87653	0.380742	740.679	-0.0539852	0.0723601	-0.746064	0.455629
ACAA2	9268.81	-0.0635988	0.061849	-1.02829	0.303812	2267.83	-0.00580048	0.0820065	-0.0707319	0.943611
ACACA	6071.76	0.0621844	0.0640118	0.971452	0.331323	5938.65	0.0155476	0.0722723	0.215126	0.829669
ACACB	134.246	0.00575368	0.0543382	0.105886	0.915672	383.597	-0.0570132	0.0846393	-0.673602	0.500564
ACAD10	646.185	-0.111459	0.0628925	-1.77222	0.0763587	668.978	-0.276097	0.0892375	-3.09395	0.00197508
ACAD11	842.866	-0.128594	0.0638883	-2.01279	0.0441365	2917.73	0.111321	0.0790866	1.40759	0.159253
ACAD8	474.714	-0.0744721	0.0597243	-1.24693	0.212422	673.296	-0.110165	0.0843961	-1.30533	0.191782
ACAD9	1491.75	-0.0137175	0.0598459	-0.229213	0.818703	2433.37	-0.139663	0.0926463	-1.50749	0.131686
ACADL	4432.16	0.0430558	0.0589784	0.730027	0.465374	99.7461	-0.0975217	0.0950725	-1.02576	0.305005
ACADM	1568.76	-0.0287194	0.0625398	-0.459219	0.646077	2407.67	-0.0449528	0.0946191	-0.475092	0.634721
ACADS	1834.21	-0.0679704	0.0608026	-1.11789	0.263615	391.454	9.537e-05	0.0922123	0.00103424	0.999175
ACADSB	1693.02	-0.00192511	0.0592738	-0.0324782	0.974091	1131.85	-0.0187532	0.0957441	-0.195868	0.844714
ACADVL	4650.99	-0.0240547	0.0579817	-0.414866	0.67824	3559.74	-0.111028	0.0944463	-1.17557	0.239766
ACAN	0.0687751	3.7409e-05	0.00291585	0.0128295	0.989764	47.0366	-0.0113306	0.0933003	-0.121442	0.903341
ACAP1	19.9451	0.0235847	0.0376802	0.625918	0.531369	27.5197	0.130979	0.090235	1.45153	0.146631
ACAP2	1429.51	0.0827989	0.060467	1.36932	0.170899	2098.62	0.22294	0.0749756	2.9735	0.00294424
ACAP3	940.527	-0.0346299	0.0601733	-0.575503	0.564951	1232.57	-0.315839	0.0918921	-3.43707	0.000588049
ACAT1	6696.03	0.0102962	0.0616777	0.166935	0.867421	3863.22	0.0393414	0.0661802	0.594458	0.552206
ACAT2	7030.67	-0.0208278	0.063533	-0.327827	0.743043	5011.97	-0.0227069	0.0954931	-0.237786	0.812047
ACBD3	1950.31	0.0169013	0.0489924	0.344979	0.73011	5240.26	0.155714	0.0951898	1.63583	0.101876
ACBD4	1202.31	-0.0512276	0.0618135	-0.828746	0.407248	477.753	0.0192541	0.0843016	0.228396	0.819338
ACBD5	2275.48	0.018681	0.0568142	0.328809	0.7423	1555.56	0.0121449	0.0760316	0.159735	0.87309
ACBD6	1572.62	0.00549176	0.0635492	0.0864174	0.931135	2429.69	0.0312655	0.0692557	0.45145	0.651665
ACBD7	0.0426202	-2.49862e-05	0.00291585	-0.00856909	0.993163	285.202	-0.0193881	0.0924095	-0.209807	0.833818
ACCS	0.262122	0.00190212	0.00678787	0.280224	0.779306	144.59	-0.13098	0.0966842	-1.35472	0.175508
ACD	1641.43	0.0849745	0.0552733	1.53735	0.124207	862.902	-0.108637	0.0633777	-1.71412	0.0865066
ACE	1.38795	0.00314569	0.0130249	0.241514	0.809157	325.819	0.0643225	0.0948963	0.67782	0.497886
ACE2	5.70051	0.0305543	0.0248825	1.22794	0.219468	55.6698	0.103584	0.0892635	1.16043	0.245872
ACER1	35.4323	-0.0572627	0.0465117	-1.23115	0.218268	1.91332	0.0300458	0.0534437	0.562196	0.573982
ACER2	0					216.677	0.0929353	0.0957869	0.970229	0.331932
ACER3	4684.75	0.0210576	0.0540823	0.389362	0.697008	1137.38	0.175449	0.0918365	1.91045	0.0560751
ACHE	0.0391291	-2.49862e-05	0.00291585	-0.00856909	0.993163	168.193	0.0163075	0.0949778	0.171698	0.863675
ACIN1	4193.56	-0.0450993	0.0600296	-0.751284	0.452482	6385.97	-0.0497841	0.0721083	-0.690407	0.489938
ACKR1	0					0.020208	0.000122232	0.00677555	0.0180401	0.985607
ACKR2	0					15.3034	-0.0346272	0.0931753	-0.371635	0.710165
ACKR3	1327.05	0.0218015	0.0639382	0.340978	0.73312	4.76949	0.0307357	0.0638455	0.481407	0.630227
ACKR4	24.2278	0.0075206	0.0422152	0.178149	0.858606	0.436459	-0.0296121	0.0257304	-1.15086	0.24979
ACLY	22320.5	-0.0730759	0.064014	-1.14156	0.253636	20358.3	-0.123093	0.062533	-1.96845	0.0490167
ACMSD	0					0.564704	0.0171647	0.0265406	0.646735	0.517803
ACO1	1912.46	-0.0429623	0.0569669	-0.754163	0.450752	1027.8	0.00228124	0.0812969	0.0280606	0.977614
ACO2	10247.4	-0.0969241	0.063446	-1.52766	0.126596	5226.37	-0.113034	0.0632139	-1.78812	0.0737571
ACOD1	0.181012	0.000578296	0.00467079	0.123811	0.901465	0
ACOT1	0.0328321	-2.49862e-05	0.00291585	-0.00856909	0.993163	234.438	-0.12889	0.0882299	-1.46085	0.144057
ACOT11	0.0794637	3.7516e-05	0.00291585	0.0128662	0.989735	90.0845	-0.0627674	0.0926645	-0.677362	0.498176
ACOT12	0.359439	-0.00220442	0.00743443	-0.296515	0.766837	1.49918	0.0056184	0.0420862	0.133497	0.8938
ACOT13	681.751	0.066894	0.0604796	1.10606	0.268701	1826.96	0.016413	0.0897136	0.182948	0.854839
ACOT2	2.84643	0.0326651	0.0201937	1.61759	0.105751	632.772	-0.0513768	0.0852779	-0.602463	0.546866
ACOT4	0.388747	0.00189524	0.00579615	0.326982	0.743681	1.46964	0.0957152	0.045154	2.11975	0.0340271
ACOT6	0.665356	0.00652912	0.00826181	0.790277	0.429366	0.912926	0.0175881	0.0309802	0.567721	0.570225
ACOT7	6174.5	0.031741	0.0568315	0.558511	0.576496	3215.72	-0.0842842	0.0611193	-1.37901	0.167891
ACOT8	713.859	-0.0205433	0.0633344	-0.324363	0.745664	741.242	-0.0159769	0.0811133	-0.19697	0.843851
ACOT9	3420.38	0.0410424	0.0636499	0.644815	0.519047	1315.75	0.068274	0.056554	1.20724	0.227341
ACOX1	4344.97	-0.00276643	0.0540136	-0.0512174	0.959152	1446.33	0.0774943	0.0671846	1.15345	0.248725
ACOX2	0.0391291	-2.49862e-05	0.00291585	-0.00856909	0.993163	58.3119	-0.223419	0.0965497	-2.31403	0.0206662
ACOX3	1025.81	-0.0225205	0.0515721	-0.43668	0.662343	303.645	-0.0877757	0.0827629	-1.06057	0.288886
ACOXL	0.191186	0.000760273	0.00536121	0.14181	0.88723	167.173	-0.0532242	0.0963825	-0.552218	0.580799
ACP1	3008.47	0.053377	0.0632587	0.843788	0.398788	5522.5	0.104964	0.091793	1.14349	0.252836
ACP2	515.405	-0.103673	0.0636562	-1.62863	0.103391	669.929	-0.103013	0.0966711	-1.0656	0.286603
ACP5	1006.19	-0.0984556	0.0640046	-1.53826	0.123985	23.4219	0.0483705	0.0841321	0.574935	0.565335
ACP6	443.012	-0.07256	0.0639938	-1.13386	0.256853	833.459	0.108309	0.0906505	1.1948	0.232165
ACP7	0.0463356	-0.000836102	0.00291585	-0.286743	0.774309	8.65331	-0.0546664	0.0754692	-0.724354	0.468848
ACPP	1.11409	3.00858e-05	0.0116896	0.00257373	0.997946	62.2321	0.147031	0.0964431	1.52453	0.127376
ACR	0.739295	-0.00955892	0.00847765	-1.12754	0.259513	11.0506	-0.0219929	0.0891987	-0.246561	0.805248
ACRBP	14.8883	-0.0350316	0.0315251	-1.11123	0.266469	7.02228	0.0504865	0.0781731	0.64583	0.518389
ACRV1	0.314685	0.00231862	0.0068897	0.336533	0.736469	0.45139	-0.0322981	0.0259329	-1.24545	0.212967
ACSBG1	25.1631	-0.0796123	0.0410469	-1.93954	0.0524351	13.9667	-0.0390972	0.0759174	-0.514997	0.606555
ACSBG2	0.171665	0.000563714	0.00461118	0.122249	0.902702	1.34607	0.037813	0.0370291	1.02117	0.307174
ACSF2	2319.05	-0.0496883	0.0640128	-0.776224	0.437616	1102.08	-0.0500238	0.0830114	-0.602614	0.546766
ACSF3	579.413	0.0197039	0.0617923	0.318874	0.749822	687.23	-0.12466	0.0955385	-1.30481	0.191956
ACSL1	1712.8	-0.0313921	0.0611281	-0.513547	0.607569	2038.63	0.0352094	0.0793762	0.443576	0.657349
ACSL3	1741.36	-0.0750611	0.0604221	-1.24228	0.214134	4399.15	-0.0310238	0.0661951	-0.468672	0.639304
ACSL4	12179.5	0.0463926	0.0618044	0.750635	0.452872	6118.96	0.0294202	0.0919357	0.320009	0.748961
ACSL5	5190.95	-0.0355925	0.0553487	-0.64306	0.520185	11.3845	0.0786584	0.0648803	1.21236	0.225374
ACSL6	95.9994	0.125996	0.0564042	2.23381	0.0254957	216.744	-0.0638011	0.0861777	-0.740343	0.459092
ACSM1	0.0353772	-2.49862e-05	0.00291585	-0.00856909	0.993163	1.25953	0.0709384	0.0394439	1.79846	0.0721041
ACSM3	0					141.885	0.0744226	0.095662	0.777974	0.436584
ACSM4	0.117812	-0.000834967	0.003158	-0.264397	0.791474	0.0360699	0.000195575	0.00677555	0.0288648	0.976972
ACSM5	0					0.341747	0.0123527	0.0215959	0.571995	0.567325
ACSS1	2.01589	0.0177263	0.0135076	1.31231	0.189414	539.212	-0.0380749	0.0920291	-0.413727	0.679074
ACSS2	3544.59	-0.0336869	0.0635806	-0.529829	0.596231	930.713	-0.0193931	0.0932952	-0.207868	0.835332
ACSS3	382.447	0.054211	0.0426985	1.26962	0.204219	547.133	0.102103	0.0967303	1.05555	0.291176
ACTA1	249.976	-0.201981	0.0635716	-3.17721	0.00148698	17.5283	-0.086355	0.0769848	-1.12172	0.261984
ACTA2	3816.61	-0.00802122	0.0631163	-0.127086	0.898872	1634.57	-0.0975034	0.096467	-1.01074	0.312139
ACTB	155537	-0.0541195	0.0578775	-0.935069	0.349753	43552.4	-0.216387	0.0855053	-2.53069	0.0113839
ACTBL2	0.0601918	3.7409e-05	0.00291585	0.0128295	0.989764	45.045	0.0894834	0.0752464	1.18921	0.234359
ACTC1	0.26903	-0.00624973	0.00504968	-1.23765	0.215846	9.74066	-0.20128	0.085076	-2.36589	0.0179867
ACTG1	25761.6	0.0915653	0.0626789	1.46086	0.144053	92570.8	-0.0532419	0.0959072	-0.555139	0.578799
ACTG2	0.705514	-0.00451912	0.00912592	-0.495196	0.620462	2.2315	0.00452941	0.0541531	0.0836408	0.933342
ACTL10	17.5281	-0.0171006	0.0334029	-0.511951	0.608685	1.34696	-0.00865868	0.0422139	-0.205114	0.837483
ACTL6A	3207.33	-0.00514721	0.0541781	-0.0950053	0.924311	2921.88	-0.00559616	0.0551246	-0.101518	0.919139
ACTL6B	0.0355553	-2.48089e-05	0.00291585	-0.00850827	0.993211	7.43598	0.0335026	0.0653164	0.512929	0.608001
ACTL7A	0					0.370828	0.0150394	0.0222557	0.675754	0.499197
ACTL7B	0.365751	-0.00147563	0.0067768	-0.217747	0.827626	0.406475	0.0168687	0.0219033	0.770145	0.441214
ACTL9	0					0
ACTN1	10869.4	0.0285253	0.0468487	0.608881	0.542603	3354.86	-0.00454938	0.0744192	-0.0611319	0.951254
ACTN2	53.6073	0.0176379	0.0515226	0.342334	0.7321	460.882	0.0107722	0.0949897	0.113404	0.90971
ACTN3	115.035	-0.0691102	0.0633585	-1.09078	0.275369	2.08349	-0.0217792	0.0439136	-0.495956	0.619926
ACTN4	8498.17	0.0197034	0.050498	0.390182	0.696402	7782.58	-0.139667	0.071789	-1.94553	0.0517115
ACTR10	1652.91	0.0359935	0.0601639	0.598258	0.549668	2085.08	0.00510527	0.0681144	0.0749513	0.940253
ACTR1A	7428.84	-0.012844	0.0431414	-0.297719	0.765918	4543.53	0.0099764	0.0933942	0.10682	0.914931
ACTR1B	533.859	0.0725769	0.0585317	1.23996	0.214991	2532.35	-0.186996	0.0875287	-2.1364	0.032647
ACTR2	13538.7	-0.0474189	0.0578843	-0.819202	0.412671	16080.2	0.0397037	0.0634793	0.625459	0.53167
ACTR3	20633	0.0701826	0.0589934	1.18967	0.234176	7682.85	0.0469619	0.0497443	0.944066	0.345136
ACTR3B	0.216906	0.00124177	0.00605986	0.204918	0.837636	1002.86	-0.0235218	0.0653343	-0.360022	0.71883
ACTR5	1682.77	-0.0365745	0.0481115	-0.760203	0.447133	428.393	-0.192221	0.0872088	-2.20414	0.0275142
ACTR6	951.141	0.00706928	0.0637584	0.110876	0.911715	1697.14	0.00167182	0.0769273	0.0217324	0.982661
ACTR8	910.979	0.0635822	0.0502422	1.26551	0.205687	1419.79	0.0710688	0.0725333	0.97981	0.32718
ACTRT1	0					0.0540423	-0.00165212	0.00677555	-0.243836	0.807358
ACTRT2	0					0.0168133	0.000122232	0.00677555	0.0180401	0.985607
ACTRT3	20.3161	0.0734311	0.0464748	1.58002	0.114103	84.3645	-0.0244869	0.0927103	-0.264123	0.791685
ACVR1	946.131	-0.0462892	0.0640109	-0.723145	0.469591	761.234	0.11208	0.0849275	1.31971	0.186931
ACVR1B	773.354	-0.053505	0.0633175	-0.845027	0.398096	1990.16	0.0332463	0.0956549	0.347565	0.728167
ACVR1C	0.232734	0.00103082	0.00552226	0.186666	0.851922	205.61	0.0969751	0.0885367	1.09531	0.273381
ACVR2A	468.195	-0.128914	0.063806	-2.02041	0.0433411	377.684	-0.0397431	0.0714662	-0.55611	0.578136
ACVR2B	149.005	0.103149	0.0639727	1.61239	0.106878	4180.79	0.0878721	0.0906814	0.96902	0.332535
ACVRL1	0					156.875	-0.125542	0.0954206	-1.31567	0.188286
ACY1	889.505	0.034848	0.0638677	0.545627	0.585322	854.381	-0.0885652	0.0924027	-0.95847	0.337826
ACY3	20.842	-0.0119617	0.0424404	-0.281847	0.778061	0.215436	0.0046861	0.0157706	0.297141	0.766358
ACYP1	296.005	0.0308288	0.0605069	0.509509	0.610395	791.598	0.0264709	0.0962076	0.275143	0.783206
ACYP2	151.995	-0.0658806	0.0607901	-1.08374	0.27848	217.656	0.10482	0.0963649	1.08774	0.276708
ADA	1358.69	-0.0267609	0.0613912	-0.435908	0.662904	633.38	-0.0573888	0.0886918	-0.647058	0.517594
ADAD1	0					0.231423	0.00746282	0.0183588	0.406499	0.684376
ADAD2	0					0.271446	0.00175802	0.0210116	0.0836689	0.93332
ADAL	716.576	0.0195843	0.0639739	0.306129	0.759506	768.084	0.110503	0.0773568	1.42848	0.153152
ADAM10	5162.54	-0.110868	0.0633076	-1.75126	0.0799012	2388.99	-0.0355702	0.0919752	-0.386737	0.698951
ADAM11	0.0293542	-2.49862e-05	0.00291585	-0.00856909	0.993163	1167.36	-0.214343	0.093495	-2.29256	0.0218734
ADAM12	604.659	0.0514998	0.0563667	0.913655	0.360898	480.275	-0.0625119	0.0949537	-0.658341	0.510319
ADAM15	1800.31	-0.0855561	0.0564734	-1.51498	0.129777	2906.75	-0.108597	0.0895641	-1.2125	0.22532
ADAM17	2024.04	-0.0798593	0.063741	-1.25287	0.210252	1591.64	-0.035315	0.0913754	-0.386482	0.69914
ADAM18	0.0353772	-2.49862e-05	0.00291585	-0.00856909	0.993163	0.0689194	0.000576128	0.00876823	0.0657063	0.947612
ADAM19	1305.34	0.0328807	0.0605643	0.542906	0.587194	539.865	-0.0566551	0.0905447	-0.625714	0.531502
ADAM2	0					0.0211822	0.000122232	0.00677555	0.0180401	0.985607
ADAM20	0.0722925	3.74087e-05	0.00291585	0.0128294	0.989764	25.6447	-0.00406626	0.0878857	-0.0462676	0.963097
ADAM21	1.63702	-0.00117458	0.0139113	-0.0844336	0.932712	41.9715	-0.0359182	0.0913952	-0.392999	0.694321
ADAM22	3607.12	-0.0372605	0.0623597	-0.597509	0.550168	907.162	0.0509482	0.09602	0.530599	0.595696
ADAM23	593.117	-0.142099	0.0635144	-2.23728	0.0252683	759.966	-0.0788087	0.0938551	-0.839685	0.401085
ADAM28	0					2.75015	0.0530056	0.0503421	1.05291	0.292383
ADAM29	0.0355968	-2.49862e-05	0.00291585	-0.00856909	0.993163	0.0830269	0.000624221	0.00912604	0.0684	0.945467
ADAM30	0.261704	0.00108454	0.00566471	0.191455	0.848169	0.128256	0.00150405	0.0110414	0.136219	0.891648
ADAM32	4.64427	-0.0327751	0.0246203	-1.33122	0.183116	3.34196	0.0392058	0.0525847	0.745574	0.455925
ADAM33	0.17115	-0.00109985	0.00399218	-0.2755	0.782932	1.61077	0.0403078	0.0414836	0.971655	0.331222
ADAM7	0					0.0647148	0.000335675	0.00755513	0.0444301	0.964562
ADAM8	112.045	0.0301821	0.0303804	0.993472	0.32048	76.7018	-0.139859	0.0944469	-1.48082	0.138654
ADAM9	7855.55	-0.0535821	0.0506863	-1.05713	0.290451	2397.26	-0.00989581	0.0912477	-0.10845	0.913639
ADAMDEC1	0					0.0140331	0.000122232	0.00677555	0.0180401	0.985607
ADAMTS1	283.371	-0.0382026	0.0632767	-0.603739	0.546017	16345.9	0.0133164	0.0913667	0.145747	0.884122
ADAMTS10	0					327.972	-0.276842	0.0856678	-3.23157	0.00123112
ADAMTS12	0.160568	0.000402612	0.00459075	0.0877006	0.930115	5.74097	-0.0239891	0.0551064	-0.435323	0.663328
ADAMTS13	0					390.409	-0.290509	0.0946148	-3.07044	0.00213741
ADAMTS14	0.0880305	3.7409e-05	0.00291585	0.0128295	0.989764	14.4417	-0.182676	0.0854152	-2.13868	0.0324616
ADAMTS15	0.250574	-0.00153445	0.00498327	-0.307921	0.758142	308.966	-0.050886	0.0915211	-0.556003	0.578209
ADAMTS16	0.0391291	-2.49862e-05	0.00291585	-0.00856909	0.993163	150.667	-0.0280591	0.0884748	-0.317142	0.751136
ADAMTS17	0.185347	0.000749961	0.00532358	0.140875	0.887969	524.962	-0.0734768	0.0913266	-0.80455	0.42108
ADAMTS18	0.0423839	-2.49862e-05	0.00291585	-0.00856909	0.993163	175.892	0.0145211	0.0721837	0.201169	0.840567
ADAMTS19	0.29988	-0.00117771	0.00502273	-0.234476	0.814616	345.369	-0.0244263	0.092794	-0.263232	0.792372
ADAMTS2	0.0293542	-2.49862e-05	0.00291585	-0.00856909	0.993163	516.21	-0.0115441	0.0881165	-0.131009	0.895768
ADAMTS20	0.0852404	3.7409e-05	0.00291585	0.0128295	0.989764	74.7824	0.212597	0.0960935	2.2124	0.0269393
ADAMTS3	6.59054	-0.0315783	0.0278369	-1.1344	0.256625	397.063	-0.0947841	0.0958681	-0.988692	0.322814
ADAMTS4	312.666	-0.0945067	0.058059	-1.62777	0.103574	19.9858	-0.0397819	0.0934242	-0.42582	0.670239
ADAMTS5	0.181369	0.00043398	0.00405212	0.107099	0.91471	79.0737	0.0248711	0.0765254	0.325004	0.745178
ADAMTS6	32.0098	-0.0451729	0.040936	-1.1035	0.26981	95.121	0.0760676	0.0961403	0.791214	0.428819
ADAMTS7	1979.47	0.037759	0.063425	0.595333	0.551621	289.021	-0.244668	0.094859	-2.57928	0.00990064
ADAMTS8	0.0466232	-2.49862e-05	0.00291585	-0.00856909	0.993163	233.683	-0.0440952	0.0890633	-0.4951	0.62053
ADAMTS9	0					526.904	-0.0141408	0.0963546	-0.146758	0.883323
ADAMTSL1	3.53619	0.00150005	0.0205737	0.0729108	0.941877	32.5967	0.0653272	0.0826019	0.790868	0.429021
ADAMTSL2	0.456542	-0.00568995	0.00689408	-0.825339	0.409179	1.82647	0.00357884	0.0459255	0.0779272	0.937886
ADAMTSL4	934.979	0.0736945	0.0587244	1.25492	0.209508	197.916	-0.0380586	0.0902572	-0.421669	0.673267
ADAMTSL5	752.214	0.0440759	0.0640137	0.688539	0.491114	101.674	-0.182116	0.0951094	-1.91481	0.0555167
ADAP1	0.303183	-0.00730216	0.00697657	-1.04667	0.295253	507.634	-0.135006	0.0821146	-1.64412	0.100151
ADAP2	1.65102	-0.00509725	0.0125985	-0.404591	0.685778	667.136	-0.0606222	0.0816696	-0.742285	0.457914
ADAR	1211.38	-0.00234551	0.0618925	-0.0378965	0.96977	10248.4	0.103581	0.0883735	1.17208	0.241164
ADARB1	503.412	0.0651127	0.0622292	1.04634	0.295406	410.034	-0.0916931	0.0815307	-1.12464	0.26074
ADARB2	0					108.043	-0.175916	0.0964716	-1.8235	0.0682275
ADAT1	378.898	-0.0917335	0.0612053	-1.49878	0.13393	768.696	-0.125051	0.094409	-1.32456	0.185316
ADAT2	776.311	-0.119203	0.0509486	-2.33966	0.019301	1208.98	-0.0359866	0.0935784	-0.384561	0.700563
ADAT3	273.326	0.0078894	0.0629082	0.125411	0.900198	196.571	0.076325	0.0943689	0.808794	0.418634
ADCK1	165.615	-0.107037	0.0635189	-1.68512	0.0919653	319.431	-0.161001	0.0965359	-1.66778	0.0953592
ADCK2	1549.32	-0.0878646	0.0517974	-1.69631	0.089827	2176.1	0.0216638	0.0850872	0.254607	0.799027
ADCK5	464.648	-0.125338	0.0629664	-1.99055	0.0465303	119.244	-0.188378	0.0966016	-1.95005	0.05117
ADCY1	0.0861909	-0.000775496	0.00291585	-0.265959	0.790271	1479.87	-0.0302131	0.0957736	-0.315464	0.752409
ADCY10	52.9536	0.0155399	0.0549907	0.282592	0.77749	32.0118	0.166387	0.0796376	2.0893	0.0366809
ADCY2	0.0353772	-2.49862e-05	0.00291585	-0.00856909	0.993163	2.35718	-0.000539083	0.052643	-0.0102403	0.99183
ADCY3	36.6622	-0.0519447	0.0528185	-0.983458	0.325382	1951.09	-0.127611	0.0907663	-1.40593	0.159744
ADCY4	0.0396243	-2.49862e-05	0.00291585	-0.00856909	0.993163	0.951192	0.0236005	0.0340211	0.6937	0.48787
ADCY5	0.192796	0.000594612	0.00474253	0.125379	0.900224	308.922	-0.064548	0.0939838	-0.686799	0.492209
ADCY6	2302.54	-0.0889488	0.0634291	-1.40233	0.160816	1574.63	-0.0519832	0.0791578	-0.656704	0.511372
ADCY7	2340.92	-0.0311653	0.0633332	-0.492084	0.62266	880.988	-0.0317696	0.0876902	-0.362294	0.717133
ADCY9	1018.13	-0.0124492	0.0638747	-0.1949	0.845471	1547.43	0.0959616	0.0966415	0.992964	0.320727
ADCYAP1	0					0.385549	-0.00240674	0.0200317	-0.120146	0.904367
ADCYAP1R1	0.82165	0.00861836	0.00947729	0.909369	0.363155	235.75	-0.0640298	0.092686	-0.690825	0.489675
ADD1	8130.01	-0.0223851	0.0555256	-0.403149	0.686839	3666.09	-0.131064	0.0462035	-2.83667	0.00455869
ADD2	0.510819	-0.0068057	0.0082268	-0.82726	0.40809	2784.43	0.0470307	0.0862407	0.545343	0.585518
ADD3	1710.93	0.0666313	0.0492732	1.35228	0.176285	3375.73	-0.0535709	0.0882024	-0.607364	0.54361
ADGB	0.560278	0.000610783	0.0086283	0.0707883	0.943566	6.30573	0.0134523	0.0698182	0.192677	0.847212
ADGRA1	0					12.3602	-0.0129967	0.0763431	-0.17024	0.864821
ADGRA2	5378.61	-0.015163	0.0626749	-0.241932	0.808833	412.977	-0.123272	0.0950021	-1.29757	0.194435
ADGRA3	816.369	0.0197556	0.0584891	0.337766	0.73554	1844.28	-0.00216365	0.0811233	-0.0266711	0.978722
ADGRB1	0					377.624	-0.121954	0.0909822	-1.34041	0.180111
ADGRB2	53.2256	-0.023196	0.0508369	-0.456283	0.648186	873.514	-0.0497104	0.0959756	-0.517949	0.604494
ADGRB3	0					319.333	0.00536535	0.0906656	0.0591773	0.952811
ADGRD1	25.741	-0.0371452	0.0419497	-0.885471	0.375903	16.3972	0.161484	0.0847735	1.90489	0.0567949
ADGRE1	0.0852404	3.7409e-05	0.00291585	0.0128295	0.989764	3.82389	0.040245	0.0644824	0.624124	0.532546
ADGRE3	0					0.0204124	0.000122232	0.00677555	0.0180401	0.985607
ADGRE5	831.874	-0.104911	0.0638931	-1.64197	0.100596	1188.95	-0.0883652	0.0880755	-1.00329	0.315721
ADGRF1	189.8	-0.0221181	0.0572501	-0.386342	0.699244	2.1409	-0.0543216	0.0425929	-1.27537	0.20218
ADGRF2	0.29713	0.00204129	0.00611231	0.333963	0.738407	4.19299	0.0835002	0.0670503	1.24534	0.213008
ADGRF3	6.59073	-0.0382037	0.0289498	-1.31965	0.186951	14.9895	0.0331952	0.0931132	0.356503	0.721464
ADGRF4	0.0453665	-2.49862e-05	0.00291585	-0.00856909	0.993163	30.5878	0.16408	0.082428	1.99058	0.0465268
ADGRF5	1.27409	-0.0130389	0.0138245	-0.943169	0.345594	15.0833	0.0616391	0.0841592	0.732411	0.463918
ADGRG1	9125.26	0.002248	0.061153	0.0367602	0.970676	37.7019	0.126455	0.0880596	1.43601	0.150999
ADGRG2	0.211157	-0.00207088	0.00546588	-0.378874	0.704782	244.887	0.0736474	0.0965591	0.762719	0.445631
ADGRG3	0.36092	-0.00214524	0.00782364	-0.2742	0.783931	26.9326	0.145007	0.0845369	1.71531	0.0862893
ADGRG4	0.0756883	3.74391e-05	0.00291585	0.0128398	0.989756	5.5628	0.0271439	0.0581185	0.467045	0.640468
ADGRG5	4.78266	-0.0200195	0.021987	-0.910519	0.362549	1.02944	0.00649228	0.0373948	0.173615	0.862168
ADGRG6	0.683311	-0.0121315	0.00768327	-1.57895	0.114346	884.568	0.0713146	0.087948	0.810872	0.417439
ADGRG7	0.0710585	3.7409e-05	0.00291585	0.0128295	0.989764	0.147312	-0.00215648	0.0153212	-0.140751	0.888067
ADGRL1	3.09518	0.00549971	0.0207695	0.264797	0.791166	2386.68	-0.074762	0.0736353	-1.0153	0.309962
ADGRL2	4127.93	-0.0280216	0.0639961	-0.437864	0.661485	4126.43	0.0414335	0.0927561	0.446693	0.655097
ADGRL3	0.628966	-0.00996371	0.0087159	-1.14316	0.25297	1060.47	0.0671294	0.0962991	0.697093	0.485745
ADGRL4	1.01886	0.00477016	0.0109624	0.43514	0.66346	0.0469165	0.000269879	0.00677555	0.0398313	0.968228
ADGRV1	7.8587	0.00524698	0.0153965	0.34079	0.733262	1118.64	0.156501	0.0657347	2.3808	0.0172749
ADH4	0.0757866	3.7409e-05	0.00291585	0.0128295	0.989764	1.52412	0.0397292	0.0482948	0.822639	0.410713
ADH5	10866.3	0.0262001	0.0637262	0.411136	0.680973	5123.46	0.0333283	0.0701577	0.475048	0.634753
ADH6	2.83658	0.0174803	0.020363	0.858436	0.390651	0.0374145	-0.000778086	0.00677555	-0.114837	0.908574
ADH7	3.32579	0.00815483	0.0219586	0.371374	0.710359	0
ADHFE1	132.698	-0.0025637	0.0629894	-0.0407004	0.967535	33.8338	0.0211626	0.0966624	0.218933	0.826702
ADI1	752.052	0.0134008	0.0623792	0.214828	0.829901	2190.21	-0.103796	0.0871834	-1.19055	0.23383
ADIG	0.0738137	3.7409e-05	0.00291585	0.0128295	0.989764	0.0145323	0.000122232	0.00677555	0.0180401	0.985607
ADIPOQ	0.109452	0.000155394	0.00363229	0.0427813	0.965876	5.71805	0.0440126	0.0766257	0.574383	0.565708
ADIPOR1	8738.01	0.0608204	0.0555972	1.09395	0.273978	4279.42	0.0335265	0.0838705	0.399741	0.689348
ADIPOR2	7329.14	-0.0222588	0.0448631	-0.496148	0.61979	4694.44	0.0437343	0.0606354	0.721266	0.470746
ADK	3571.7	0.0779587	0.0640086	1.21794	0.223246	2020.53	0.122397	0.0616941	1.98393	0.0472636
ADM	160.104	-0.0317057	0.0516715	-0.613602	0.539478	390.88	0.0308031	0.0945408	0.325819	0.744562
ADM2	0					141.062	0.121159	0.0747145	1.62162	0.104884
ADNP	4159.98	0.0463358	0.0607311	0.762966	0.445484	2863.23	0.00864044	0.0919739	0.0939445	0.925153
ADNP2	1687.38	-0.0172141	0.0540279	-0.318615	0.750018	1519.72	0.0797093	0.0601753	1.32462	0.185298
ADORA1	0.283367	0.00222497	0.0067744	0.328439	0.74258	94.4463	-0.172841	0.0963165	-1.79451	0.0727317
ADORA2A	6.66412	0.0345573	0.0260515	1.3265	0.184675	125.832	-0.191126	0.0966717	-1.97706	0.0480349
ADORA2B	0.317847	-0.00214673	0.00732746	-0.29297	0.769545	643.019	-0.0615494	0.0966474	-0.636844	0.524226
ADORA3	1.32718	0.00734094	0.0113153	0.648762	0.516492	1.29542	0.0227453	0.0360605	0.630755	0.528201
ADPGK	1398.75	-0.0759426	0.0639835	-1.18691	0.235263	2059.27	-0.0705044	0.0706971	-0.997275	0.318631
ADPRH	5195.35	-0.0105024	0.0586784	-0.178982	0.857952	32.2446	0.0489962	0.0886575	0.552646	0.580506
ADPRHL1	0.143383	0.000380412	0.00446368	0.0852238	0.932083	51.6614	0.150273	0.0951978	1.57854	0.114442
ADPRHL2	1031.47	-0.0056211	0.0567156	-0.0991104	0.921051	1328.48	-0.0209309	0.0919217	-0.227704	0.819876
ADPRM	208.484	-0.00998517	0.0629514	-0.158617	0.873971	351.744	0.144028	0.0924603	1.55773	0.119298
ADRA1A	0					17.6877	0.160777	0.0866772	1.85489	0.0636116
ADRA1B	0					144.916	0.128157	0.0960645	1.33407	0.182182
ADRA1D	174.506	0.0115761	0.0573362	0.201898	0.839997	2.05641	0.0736498	0.0491203	1.49938	0.133776
ADRA2A	0.15298	0.000295798	0.00393666	0.0751394	0.940104	7.76393	-0.00867042	0.0600108	-0.144481	0.885121
ADRA2B	0.143881	0.000286384	0.00387358	0.0739328	0.941064	27.7652	0.0219623	0.0879593	0.249687	0.802829
ADRA2C	0					639.94	-0.126969	0.0924149	-1.3739	0.169472
ADRB2	0					120.596	-0.131012	0.0900074	-1.45557	0.14551
ADRB3	0.158408	-0.00159634	0.00456317	-0.349832	0.726465	0.94396	0.0222879	0.0324239	0.687391	0.491837
ADRM1	5987.67	-0.0394188	0.0608574	-0.647725	0.517163	3080.33	-0.0411578	0.0835039	-0.492885	0.622094
ADSL	2692.99	0.031965	0.0553766	0.577229	0.563784	5588.1	-0.00371389	0.0823467	-0.0451006	0.964027
ADSS	3754.86	0.0925235	0.0480772	1.92448	0.054295	3483.64	-0.0763366	0.0966278	-0.790006	0.429524
ADSSL1	3.02571	-0.0223272	0.0192538	-1.15963	0.246202	255.954	-0.0835374	0.084043	-0.993983	0.320231
ADTRP	0.0718332	3.7409e-05	0.00291585	0.0128295	0.989764	13.0041	0.152392	0.0786979	1.93642	0.0528162
AEBP1	6401.46	0.0622553	0.0603275	1.03196	0.302093	1.40683	-0.0334857	0.0439461	-0.761971	0.446077
AEBP2	2535.36	0.0633556	0.0588239	1.07704	0.281463	1809.19	0.107389	0.0951394	1.12876	0.258999
AEN	893.486	0.0358684	0.0622621	0.576088	0.564556	5528.58	0.0534814	0.0961079	0.556472	0.577888
AES	15192.1	0.103523	0.0592391	1.74755	0.0805416	4875.39	-0.000399799	0.0932623	-0.00428682	0.99658
AFAP1	4606.15	0.0765998	0.0613829	1.2479	0.212067	932.119	0.00990635	0.0870097	0.113853	0.909354
AFAP1L1	0.560423	6.74778e-06	0.00841096	0.00080226	0.99936	1124.1	0.111695	0.0940424	1.18771	0.234946
AFAP1L2	0					159.576	0.0926861	0.0949698	0.975954	0.329087
AFF1	418.165	0.115933	0.0640092	1.8112	0.0701102	1468.7	0.137265	0.0645842	2.12537	0.033556
AFF2	69.957	0.129994	0.0588766	2.20791	0.0272503	344.555	0.180798	0.0959546	1.8842	0.0595377
AFF3	0.0396243	-2.49862e-05	0.00291585	-0.00856909	0.993163	816.039	0.103006	0.0810222	1.27133	0.203613
AFF4	5173.28	0.135445	0.0631888	2.1435	0.032073	4936.56	0.225852	0.0827206	2.7303	0.00632764
AFG3L1P	3979.43	-0.06439	0.0549755	-1.17125	0.241499	441.431	-0.0778143	0.0851532	-0.913816	0.360814
AFG3L2	4595.16	-0.003763	0.04706	-0.0799617	0.936268	2177.22	-0.0583442	0.0500472	-1.16579	0.243701
AFM	0.0813849	3.7409e-05	0.00291585	0.0128295	0.989764	0.0936309	0.0010091	0.0105355	0.0957806	0.923695
AFMID	226.349	-0.072113	0.0639964	-1.12683	0.259815	1238.94	-0.0154779	0.0955994	-0.161904	0.871381
AFP	1.13945	0.00690604	0.0120553	0.572861	0.566739	0.388592	0.0248985	0.0271089	0.918461	0.358377
AFTPH	2016.73	0.053351	0.0479169	1.11341	0.265533	1019.73	0.0764647	0.0719504	1.06274	0.287899
AGA	9002.12	-0.0670639	0.0628539	-1.06698	0.28598	523.263	0.0262559	0.0891988	0.294353	0.768488
AGAP1	2005.66	0.135223	0.0482913	2.80016	0.00510776	1495.17	0.082673	0.0941891	0.877734	0.380088
AGAP2	0.486092	-0.0125706	0.00645535	-1.94731	0.0514973	191.129	-0.0395426	0.0943533	-0.419091	0.67515
AGAP3	2920.48	-0.0573733	0.042315	-1.35586	0.175143	3361.57	-0.199336	0.0627154	-3.17842	0.00148078
AGBL1	0					5.08063	-0.0116722	0.0600179	-0.194479	0.845801
AGBL2	0.150415	0.000392513	0.0045169	0.0868989	0.930752	0.505816	0.0158679	0.0263977	0.601109	0.547767
AGBL3	412.489	-0.0422106	0.0630305	-0.669685	0.503058	173.264	-0.0114093	0.089888	-0.126928	0.898997
AGBL4	0					6.24662	0.0810998	0.0767367	1.05686	0.290576
AGBL5	719.107	0.00531482	0.0591497	0.0898537	0.928404	4176.77	0.00913068	0.0632959	0.144254	0.8853
AGER	182.25	0.00814945	0.0592287	0.137593	0.890562	48.1056	-0.125624	0.090841	-1.3829	0.166694
AGFG1	1640.78	0.0127666	0.0474108	0.269276	0.787717	2601.25	0.0976154	0.0850357	1.14793	0.250996
AGFG2	2627.16	-0.026267	0.0582114	-0.451235	0.65182	252.607	0.00357889	0.0932214	0.0383913	0.969376
AGGF1	2427.7	-0.0103937	0.0499629	-0.208029	0.835206	2546.15	-0.0122228	0.0960397	-0.127269	0.898728
AGK	1766.89	0.0137738	0.0584238	0.235756	0.813622	3401.04	-0.0578927	0.0573664	-1.00917	0.312891
AGL	1429.26	0.0269632	0.0607468	0.443862	0.657142	2240.37	0.00183624	0.0965944	0.0190098	0.984833
AGMAT	0.381082	-0.00176773	0.00740387	-0.238758	0.811293	116.177	-0.125884	0.0919752	-1.36867	0.171103
AGMO	0.12529	4.61353e-05	0.00323774	0.0142492	0.988631	1.18045	0.00503837	0.0449661	0.112048	0.910785
AGO1	0.0351599	-2.49862e-05	0.00291585	-0.00856909	0.993163	2283.19	-0.0180782	0.095619	-0.189065	0.850042
AGO2	2363.45	0.120937	0.0638824	1.89311	0.0583427	2963.89	0.280575	0.0796534	3.52245	0.00042758
AGO3	171.657	0.115902	0.0616577	1.87977	0.0601396	684.269	0.188222	0.0939771	2.00285	0.0451938
AGO4	215.644	0.04498	0.0636607	0.706559	0.479841	1503.2	0.0553193	0.0785601	0.704166	0.48133
AGPAT1	4165.1	0.0785859	0.042936	1.8303	0.0672048	4394.41	-0.0806293	0.0630041	-1.27975	0.200635
AGPAT2	1441.31	-0.0493511	0.064013	-0.770954	0.440734	1241.91	-0.0605323	0.0826616	-0.73229	0.463992
AGPAT3	6496.37	-0.0563177	0.0506386	-1.11215	0.266074	1883.63	-0.107073	0.0796638	-1.34406	0.178928
AGPAT4	3911.34	-0.0309625	0.0637122	-0.485974	0.626985	818.523	-0.0902628	0.0620158	-1.45548	0.145536
AGPAT5	2508.1	-0.0832328	0.0635107	-1.31053	0.190015	1747.73	0.00918108	0.086517	0.106119	0.915488
AGPS	3929.16	0.121753	0.0566106	2.15072	0.0314985	3727.48	0.0214511	0.0810544	0.26465	0.791279
AGR2	0.0396243	-2.49862e-05	0.00291585	-0.00856909	0.993163	0.554241	0.0188146	0.0284772	0.66069	0.508811
AGR3	0.30434	-0.00563757	0.00626408	-0.899984	0.368129	0.0334357	0.000197728	0.00677555	0.0291825	0.976719
AGRN	4189.65	-0.0618813	0.0640128	-0.966701	0.333693	5096.33	-0.114155	0.0967313	-1.18012	0.237953
AGRP	2.62834	0.0285921	0.0192358	1.4864	0.137173	0.47058	-0.069125	0.0253503	-2.72679	0.00639541
AGT	0.0776548	-0.000778095	0.00291585	-0.26685	0.789585	10.817	-0.00645718	0.0709822	-0.090969	0.927517
AGTPBP1	613.872	0.0630111	0.0616509	1.02206	0.306751	2246.97	0.114749	0.0835241	1.37384	0.169491
AGTR1	34.5464	0.00075589	0.0513874	0.0147096	0.988264	99.6664	-0.0403271	0.0965282	-0.417776	0.676111
AGTR2	71.1116	0.0407579	0.0445122	0.915656	0.359847	0.0142672	0.000122232	0.00677555	0.0180401	0.985607
AGTRAP	634.412	0.0196021	0.0639618	0.306466	0.759249	959.563	-0.0429311	0.0804994	-0.53331	0.593819
AGXT	0					0.313088	0.00196977	0.0215649	0.0913416	0.927221
AGXT2	1.22389	0.0112062	0.010784	1.03915	0.298735	0.141974	-0.00173693	0.0139454	-0.124552	0.900878
AHCTF1	3855.85	0.092578	0.0639068	1.44864	0.147437	1286.59	0.108347	0.0876004	1.23683	0.216151
AHCY	5339.74	-0.0175022	0.0637941	-0.274354	0.783812	10812.2	-0.0389213	0.0946074	-0.411398	0.680781
AHCYL1	12069.4	0.0525126	0.0507584	1.03456	0.300875	6163.7	0.0819788	0.0710995	1.15302	0.248904
AHCYL2	1188.84	0.0339418	0.0480132	0.706927	0.479612	1146	0.0407303	0.0618359	0.658684	0.510098
AHDC1	1052.62	0.02833	0.0626734	0.452025	0.651251	644.6	-0.0237855	0.0962486	-0.247126	0.804811
AHI1	565.774	-0.0412941	0.0638493	-0.646743	0.517798	1019.18	0.143262	0.0810855	1.7668	0.0772619
AHNAK	16391.7	0.104139	0.0632469	1.64655	0.099651	2534.7	0.104222	0.0960801	1.08474	0.278037
AHNAK2	1175.04	0.025017	0.0603412	0.414593	0.67844	201.311	-0.028618	0.0937685	-0.305199	0.760215
AHR	1205.75	0.113068	0.0624619	1.81019	0.0702658	974.828	0.169795	0.0775191	2.19036	0.0284981
AHRR	1945.42	-0.0162742	0.0579341	-0.280909	0.77878	1200.21	-0.148919	0.090265	-1.6498	0.0989836
AHSA1	6997.93	0.0185466	0.0601235	0.308476	0.75772	4064	-0.0830262	0.0639415	-1.29847	0.194125
AHSA2P	1659.13	0.0819065	0.059127	1.38526	0.165972	926.811	-0.175587	0.0903665	-1.94305	0.0520097
AHSG	0.253652	0.00109841	0.00562801	0.195169	0.845261	2.0535	-0.108748	0.0480256	-2.26437	0.0235512
AHSP	22.6859	0.0086629	0.0439332	0.197184	0.843684	1.67753	-0.0631853	0.0433096	-1.45892	0.144587
AICDA	0					3.99401	0.00288654	0.0669533	0.0431127	0.965612
AIDA	7542.89	0.0736328	0.0496752	1.48229	0.138264	3232.34	0.103491	0.0927713	1.11555	0.264616
AIF1	0.0826288	3.83912e-05	0.00291585	0.0131664	0.989495	9.74687	-0.0989625	0.080531	-1.22888	0.219118
AIF1L	0.0293542	-2.49862e-05	0.00291585	-0.00856909	0.993163	2094.37	-0.108876	0.0828316	-1.31443	0.188703
AIFM1	12793.4	-0.0782037	0.0634627	-1.23228	0.217846	2839.37	-0.0223137	0.0518735	-0.430157	0.667081
AIFM2	380.329	-0.0285481	0.0608661	-0.46903	0.639048	293.21	-0.0825141	0.0926967	-0.890152	0.373384
AIFM3	11.5142	-0.0408071	0.0302712	-1.34805	0.177642	2.89159	-0.0124983	0.0584799	-0.213719	0.830766
AIG1	858.566	0.0170661	0.0614956	0.277518	0.781383	2454.7	0.0703009	0.0610474	1.15158	0.249494
AIM2	97.2589	0.0759653	0.0440243	1.72553	0.0844319	0.473653	0.0181491	0.0274981	0.660013	0.509245
AIMP1	3540.93	0.0501512	0.0620176	0.80866	0.41871	3028.81	0.0639929	0.0686856	0.931679	0.351503
AIMP2	1152.58	-0.0842499	0.0603651	-1.39567	0.162813	1734.9	-0.00489556	0.0967305	-0.0506103	0.959636
AIP	2870.84	-0.00601852	0.0595763	-0.101022	0.919533	2493.21	-0.0525008	0.0966134	-0.543411	0.586847
AIPL1	0					1.43517	0.0581069	0.0444493	1.30726	0.191124
AIRE	3.36326	-0.00609615	0.0192464	-0.316743	0.751439	0.75951	0.0147704	0.0311492	0.474182	0.63537
AJAP1	0					1.76416	0.0434592	0.043833	0.991472	0.321455
AJUBA	3085.11	-0.0344301	0.0637884	-0.539754	0.589366	681.716	0.102512	0.0857592	1.19534	0.231953
AK1	10.4895	0.0168495	0.0314306	0.536085	0.5919	978.23	-0.0279475	0.0820982	-0.340415	0.733544
AK2	4087.57	-0.0335783	0.0622507	-0.539404	0.589608	9432.01	0.0946345	0.0862875	1.09673	0.272757
AK3	6465.55	0.0657358	0.0421567	1.55932	0.118921	2431.89	0.0524327	0.0912794	0.574419	0.565684
AK4	1003.16	0.111832	0.0631217	1.77169	0.0764466	4090.77	0.019735	0.0734119	0.268825	0.788064
AK5	21.7794	0.0278073	0.0348456	0.798015	0.424862	92.8404	0.0165098	0.0933041	0.176946	0.859551
AK6	1684.87	0.0536102	0.0614462	0.872473	0.382951	1291.01	0.0607503	0.0932142	0.651728	0.514577
AK7	2.29858	0.00716409	0.0168307	0.425656	0.670359	72.2538	-0.121213	0.0938763	-1.2912	0.196633
AK8	8.04331	-0.0497702	0.0323333	-1.53929	0.123735	79.6528	0.12616	0.0949056	1.32932	0.183744
AK9	5.23174	-0.0104723	0.0244123	-0.428977	0.66794	331.903	0.0785565	0.0957077	0.820795	0.411763
AKAIN1	0.184051	0.000581238	0.00468964	0.123941	0.901362	0.151404	0.00153555	0.00994438	0.154414	0.877283
AKAP1	2534.59	-0.171876	0.0617903	-2.7816	0.00540915	2950.74	-0.11116	0.0966502	-1.15013	0.25009
AKAP10	681.917	0.0374935	0.0567321	0.660887	0.508685	1546.92	0.0679982	0.0908056	0.748833	0.453958
AKAP11	2029.37	0.108966	0.0639541	1.70382	0.0884148	1143.81	0.176646	0.091395	1.93278	0.0532636
AKAP12	9018.81	0.0571001	0.0639979	0.892219	0.372276	3670.17	0.0516607	0.0901728	0.572908	0.566707
AKAP13	956.135	0.0588716	0.0619183	0.950794	0.341709	1364.89	0.124192	0.0739427	1.67957	0.0930404
AKAP14	0.294934	-0.00221752	0.00682347	-0.324984	0.745193	1.70207	-0.0263294	0.0432047	-0.609409	0.542253
AKAP17A	379.105	-0.0251997	0.0616444	-0.408791	0.682693	2651.96	0.128872	0.0965786	1.33438	0.18208
AKAP2	7196.06	0.0487059	0.0606418	0.803173	0.421875	1192.6	-0.0263902	0.0833795	-0.316507	0.751618
AKAP3	89.592	-0.000346978	0.0601776	-0.00576591	0.995399	202.782	0.0460811	0.0888339	0.518733	0.603947
AKAP4	0.037725	-2.49862e-05	0.00291585	-0.00856909	0.993163	0.0942916	-0.00104442	0.00933365	-0.111899	0.910904
AKAP5	0.397574	0.0043094	0.00779309	0.552978	0.580279	309.947	-0.0732852	0.0948688	-0.77249	0.439824
AKAP6	0.802495	0.0073488	0.00876668	0.838265	0.401882	162.806	0.192251	0.0963319	1.99571	0.0459654
AKAP7	1498.94	0.0518767	0.0632935	0.81962	0.412433	606.235	0.0137859	0.0837454	0.164617	0.869245
AKAP8	2122.86	-0.0475778	0.0607552	-0.783106	0.433565	1198.38	0.0737111	0.0721086	1.02222	0.306676
AKAP8L	631.847	-0.127595	0.0614062	-2.07789	0.0377196	3389.63	0.0343685	0.085475	0.402089	0.687619
AKAP9	1880.9	0.0176976	0.0600645	0.294643	0.768266	1916.82	0.153877	0.0959554	1.60363	0.108796
AKIP1	748.758	-0.016522	0.0602066	-0.274422	0.78376	620.758	-0.000692664	0.0824816	-0.0083978	0.9933
AKIRIN1	1812.52	0.102984	0.0546698	1.88375	0.0595982	4962.83	0.119166	0.0701725	1.69819	0.089472
AKIRIN2	1089.05	0.0312053	0.0541342	0.576443	0.564316	3111.88	0.0635758	0.0933094	0.681344	0.495654
AKNA	282.166	0.079941	0.0629264	1.27039	0.203946	754.261	0.16654	0.0779872	2.13548	0.0327219
AKNAD1	6.9704	-0.0124157	0.0284341	-0.436649	0.662366	3.67748	0.027941	0.0537741	0.5196	0.603342
AKR1A1	28404.8	0.00871242	0.057507	0.151502	0.87958	3318.71	-0.0888525	0.0840482	-1.05716	0.290438
AKR1B1	9680.03	-0.0220131	0.0613972	-0.358536	0.719942	6240.16	-0.0363016	0.0849178	-0.427491	0.669022
AKR1C4	0.320176	0.00171584	0.00555297	0.308995	0.757325	0.0407536	0.000196055	0.00677555	0.0289357	0.976916
AKR1D1	0.482845	-0.0130733	0.00792742	-1.64913	0.0991215	1.61556	-0.00931226	0.044181	-0.210775	0.833063
AKR1E2	503.315	0.0862888	0.0634184	1.36063	0.173631	0.593881	0.0189156	0.0278984	0.678018	0.49776
AKR7A2	3219.94	0.09735	0.0634018	1.53545	0.124674	2157.73	0.0480714	0.0899778	0.534259	0.593162
AKR7A3	79.7766	0.00192018	0.0524421	0.0366153	0.970792	14.5347	-0.060399	0.0854236	-0.707053	0.479534
AKT1	13415.8	0.0317156	0.0489455	0.647978	0.516999	3918.81	-0.146095	0.0808678	-1.80659	0.0708258
AKT1S1	2297.57	0.00677213	0.0628676	0.10772	0.914218	2761.04	-0.0172329	0.0789952	-0.218151	0.827311
AKT2	5488.2	-0.0152555	0.0475001	-0.321168	0.748083	4678.95	-0.128525	0.0830767	-1.54706	0.121848
AKT3	200.856	0.0697734	0.0605052	1.15318	0.248837	3947.88	0.136088	0.0937975	1.45087	0.146815
AKTIP	2358.93	0.0301684	0.063236	0.477076	0.633308	660.885	0.0406858	0.0821006	0.49556	0.620205
ALAD	1003.29	-0.0911728	0.0616833	-1.47808	0.139386	678.822	-0.0658493	0.0880095	-0.748207	0.454335
ALAS1	1536.83	0.0225032	0.0622304	0.361611	0.717643	2105.4	0.122231	0.0855484	1.4288	0.153062
ALAS2	0.766335	0.00284878	0.010549	0.270053	0.787119	0.0250181	0.000122439	0.00677555	0.0180707	0.985582
ALB	8.87882	0.0140753	0.0310506	0.453303	0.65033	14.8571	-0.0325181	0.0784297	-0.414615	0.678424
ALCAM	5500.87	-0.046673	0.0629972	-0.740874	0.45877	5243.17	0.0160067	0.0888383	0.180178	0.857013
ALDH16A1	3877.27	-0.12079	0.0618416	-1.95321	0.0507942	1101.91	-0.2247	0.0967141	-2.32334	0.020161
ALDH18A1	14.0394	-0.0230887	0.031726	-0.727752	0.466766	6236.62	-0.0284739	0.0863513	-0.329745	0.741592
ALDH1A1	1179.76	0.0393788	0.061368	0.641683	0.521079	24.8064	0.00139432	0.0921975	0.0151232	0.987934
ALDH1A2	0.104313	0.000109105	0.00304858	0.0357889	0.971451	1401.55	0.15893	0.0941121	1.68873	0.0912703
ALDH1A3	0.0378933	-2.49862e-05	0.00291585	-0.00856909	0.993163	527.509	-0.0511573	0.0955788	-0.535237	0.592486
ALDH1B1	0.0331818	-2.49862e-05	0.00291585	-0.00856909	0.993163	1488.53	-0.141516	0.0940544	-1.50462	0.132422
ALDH1L1	0.0403265	-2.49862e-05	0.00291585	-0.00856909	0.993163	83.295	0.0102597	0.0964588	0.106364	0.915294
ALDH1L2	0.22311	0.00125624	0.00609498	0.206111	0.836704	283.037	0.272024	0.0882967	3.08079	0.0020645
ALDH2	7310.61	-0.0391456	0.0640071	-0.611581	0.540815	1868.51	0.0346799	0.0937628	0.369868	0.711481
ALDH3A1	0.63817	-0.0128468	0.00925572	-1.38798	0.165142	41.4651	-0.0964442	0.0967249	-0.997099	0.318717
ALDH3A2	652.196	0.000875304	0.0568488	0.015397	0.987715	3686.92	-0.0410704	0.0887846	-0.462585	0.643662
ALDH3B1	41.7545	-0.00304882	0.0494772	-0.0616207	0.950865	54.8974	-0.0729784	0.0967318	-0.754441	0.450584
ALDH3B2	0.0742636	3.7409e-05	0.00291585	0.0128295	0.989764	0.190549	0.00352705	0.0143119	0.246441	0.805341
ALDH4A1	1079	-0.0872232	0.0640114	-1.36262	0.173002	604.252	-0.181063	0.0947581	-1.91079	0.056032
ALDH5A1	1232.21	-0.0721918	0.0604327	-1.19458	0.23225	2219.03	-0.0370591	0.0868742	-0.426584	0.669683
ALDH6A1	809.387	-0.141017	0.0625772	-2.25348	0.0242289	1239.49	0.0344946	0.0652922	0.528312	0.597283
ALDH7A1	3978.25	-0.0737207	0.0623739	-1.18192	0.237239	5298.86	-0.0110457	0.084451	-0.130794	0.895938
ALDH8A1	9.01114	0.00207935	0.0284643	0.073051	0.941765	49.8672	0.145484	0.0913672	1.5923	0.111317
ALDH9A1	1810.77	-0.00824974	0.0579785	-0.14229	0.886851	3510.39	-0.0244506	0.0658923	-0.371068	0.710587
ALDOA	26810.6	0.0799546	0.062475	1.27979	0.200621	20131.8	-0.130675	0.089411	-1.46151	0.143874
ALDOB	0.126375	0.000267336	0.00374266	0.0714293	0.943056	0.478391	0.0132978	0.0251644	0.528438	0.597195
ALDOC	1.43628	-0.0109594	0.0136929	-0.800369	0.423497	762.213	-0.0511174	0.0950226	-0.53795	0.590612
ALG1	367.566	-0.105441	0.0640015	-1.64747	0.0994612	564.545	-0.0953314	0.0963873	-0.989046	0.322641
ALG11	533.646	-0.036422	0.0587261	-0.6202	0.535126	357.433	0.226024	0.0818534	2.76133	0.00575663
ALG12	1621.25	0.0413857	0.0588345	0.703426	0.48179	1317.33	0.0455821	0.0689739	0.660859	0.508703
ALG13	1802.86	0.0582023	0.0544621	1.06868	0.285216	1223.5	-0.00797766	0.0746353	-0.106889	0.914877
ALG14	592.253	-0.0578512	0.0640124	-0.903749	0.366128	476.311	-0.0179661	0.09377	-0.191597	0.848058
ALG2	979.424	-0.0878472	0.0622482	-1.41124	0.158174	1163.19	0.108982	0.0965571	1.12868	0.259031
ALG3	629.882	0.0176719	0.0639721	0.276244	0.782361	1940.18	0.0366227	0.0809508	0.452407	0.650976
ALG5	1056.18	0.0341962	0.0624802	0.547313	0.584164	832.805	0.184496	0.0943252	1.95595	0.0504707
ALG6	976.459	-0.150542	0.0628954	-2.39352	0.0166874	1363.76	-0.0225532	0.0942538	-0.239281	0.810887
ALG8	777.676	-0.0503481	0.0634291	-0.793771	0.427329	2008.5	0.0446532	0.0707444	0.631191	0.527915
ALG9	2783.18	-0.0733592	0.0596957	-1.22889	0.219115	1323.15	0.169239	0.0692342	2.44444	0.0145076
ALK	2.9983	0.0126103	0.0171206	0.736555	0.461393	1.88607	0.0297179	0.0432843	0.686575	0.492351
ALKBH1	627.444	0.0077834	0.0621914	0.125152	0.900403	896.935	0.140908	0.0967318	1.45668	0.145204
ALKBH2	686.539	-0.0696533	0.0630287	-1.1051	0.269114	961.356	-0.0632351	0.0770232	-0.820987	0.411654
ALKBH3	1103.18	0.00655232	0.0579404	0.113087	0.909961	1022.23	0.103728	0.0964416	1.07555	0.282128
ALKBH4	596.573	-0.12155	0.0587963	-2.06731	0.0387045	483.907	-0.0539519	0.0658522	-0.819288	0.412622
ALKBH5	404.32	0.0259869	0.0638966	0.406702	0.684227	7947.96	0.0469451	0.0965803	0.486073	0.626915
ALKBH6	428.132	0.00761224	0.0637915	0.11933	0.905014	716.105	-0.0187791	0.0854297	-0.219819	0.826012
ALKBH7	404.974	-0.037314	0.0634708	-0.587892	0.556605	974	0.0106474	0.0964894	0.110348	0.912133
ALKBH8	699.188	0.0824229	0.0575329	1.43262	0.151966	821.964	0.0872504	0.0958145	0.910618	0.362497
ALLC	0					5.17026	-0.0783304	0.0585182	-1.33857	0.180712
ALMS1	1053.07	0.203788	0.0626929	3.25057	0.00115172	1345.33	0.307065	0.0897698	3.42058	0.000624874
ALOX12	9.27105	-0.0139626	0.0264934	-0.527022	0.598178	5.56398	-0.0368199	0.0671509	-0.548317	0.583474
ALOX12B	7.29533	0.052368	0.0304114	1.72199	0.0850718	40.7196	-0.0246328	0.095735	-0.257302	0.796946
ALOX12P2	0.222428	0.00147787	0.00599724	0.246425	0.805353	1.34999	-0.0285823	0.0406938	-0.702376	0.482445
ALOX15	0.222428	0.00147787	0.00599724	0.246425	0.805353	7.52391	-0.0963414	0.0822816	-1.17087	0.241649
ALOX15B	0					13.0455	0.0471427	0.0799044	0.589988	0.555199
ALOX5	0					84.8909	-0.148728	0.0948325	-1.56832	0.116806
ALOX5AP	1.29616	0.00914591	0.0130699	0.699769	0.484071	5.43573	0.0542368	0.0696595	0.778599	0.436216
ALOXE3	164.549	0.0108721	0.0635765	0.171009	0.864217	42.8359	0.158981	0.0939213	1.6927	0.0905128
ALPI	0.0229159	-2.49862e-05	0.00291585	-0.00856909	0.993163	0.099121	0.000940178	0.00936687	0.100373	0.920048
ALPK1	212.996	0.0671106	0.0636179	1.0549	0.29147	378.548	0.107503	0.0937156	1.14712	0.251331
ALPK2	1.39347	0.0192172	0.0140698	1.36585	0.171986	52.814	0.145188	0.0644716	2.25197	0.0243239
ALPK3	0.396837	-0.0108964	0.00697299	-1.56266	0.118132	148.414	0.0583934	0.0764584	0.763728	0.44503
ALPL	0.0613084	3.77232e-05	0.00291585	0.0129373	0.989678	174.807	-0.0862515	0.0954829	-0.90332	0.366356
ALS2	801.503	-0.038388	0.0609512	-0.629816	0.528815	1368.23	0.0888407	0.0624236	1.42319	0.154681
ALS2CL	3051.2	-0.0262405	0.0637624	-0.411535	0.68068	127.102	-0.319647	0.0966494	-3.30728	0.000942065
ALS2CR12	0.397979	-0.0209541	0.00635888	-3.29525	0.000983338	9.42678	0.0982957	0.0763625	1.28722	0.198016
ALX1	0					347.752	0.0557914	0.0750912	0.742981	0.457493
ALX3	0					0.516705	-0.0386038	0.0233972	-1.64993	0.0989573
ALX4	0					444.286	-0.0864368	0.0967256	-0.893629	0.37152
ALYREF	4114.64	-0.0361534	0.0631871	-0.572164	0.567211	5933.85	-0.147592	0.084882	-1.73879	0.0820714
AMACR	1070.43	0.123499	0.0632056	1.95393	0.0507101	831.402	0.0224148	0.0801758	0.279571	0.779807
AMBN	0					19.558	-0.0749349	0.0813508	-0.921133	0.356981
AMBP	0	0	0	0	1	0.266783	0.00237206	0.0203079	0.116805	0.907015
AMBRA1	1251.15	0.0430345	0.0601437	0.715527	0.474283	1413.24	-0.012186	0.0699597	-0.174187	0.861719
AMD1	2652.55	0.0364719	0.063593	0.57352	0.566293	5209.97	0.068271	0.0894929	0.762865	0.445544
AMDHD1	0					38.9927	0.105688	0.084436	1.25169	0.210682
AMDHD2	341.473	0.117024	0.0639174	1.83086	0.0671207	265.318	-0.138082	0.086671	-1.59317	0.111122
AMELX	0					0.399099	-0.0091721	0.0176818	-0.518731	0.603948
AMER1	1352.17	0.0405347	0.0639875	0.633478	0.526421	567.137	0.00714974	0.0958965	0.0745568	0.940567
AMER2	0.214029	0.000780628	0.00480243	0.162549	0.870874	16.3727	-0.0335076	0.0922538	-0.363211	0.716447
AMER3	0.0378933	-2.49862e-05	0.00291585	-0.00856909	0.993163	6.07816	0.0769455	0.0652048	1.18006	0.237977
AMFR	6211.98	-0.0646983	0.0462051	-1.40024	0.161441	4065.15	0.0164	0.0844636	0.194167	0.846045
AMH	112.831	-0.044821	0.0362044	-1.238	0.215716	1200.41	-0.409933	0.0947584	-4.32609	1.51778e-05
AMHR2	9.5	-0.0116643	0.0319225	-0.365394	0.714818	282.088	0.0832	0.0902281	0.922107	0.356473
AMIGO1	0					136.073	-0.153295	0.0962428	-1.5928	0.111205
AMIGO2	0					242.647	0.0136613	0.0882011	0.154888	0.87691
AMIGO3	42.3153	-0.00351177	0.0469039	-0.0748717	0.940317	157.008	0.00051467	0.0940111	0.00547456	0.995632
AMMECR1	261.047	0.0397112	0.0633312	0.627041	0.530632	1196.71	-0.0672688	0.0965376	-0.696815	0.485919
AMMECR1L	644.877	-0.0569595	0.06147	-0.926622	0.354123	1331.51	0.0765959	0.0696024	1.10048	0.271124
AMN1	295.888	-0.0141348	0.0638142	-0.2215	0.824703	600.146	0.139424	0.0881509	1.58165	0.113729
AMOT	864.188	0.00717448	0.0636842	0.112657	0.910302	23414.9	-0.029451	0.0798231	-0.368954	0.712162
AMOTL1	10409.1	0.0282621	0.0634639	0.445325	0.656085	3025.72	0.158961	0.0758667	2.09527	0.0361474
AMOTL2	9025.86	-0.0571915	0.0640138	-0.893426	0.371629	984.767	0.0972184	0.0716162	1.35749	0.174625
AMPD1	0.667543	-0.00456454	0.00864957	-0.527719	0.597694	3.40405	0.0817186	0.0622408	1.31294	0.189202
AMPD2	2549.19	-0.000549184	0.0558004	-0.00984194	0.992147	1645.64	-0.0756805	0.0892523	-0.847938	0.396472
AMPD3	44	0.00692904	0.0453181	0.152898	0.878479	162.34	0.0621562	0.0965741	0.643611	0.519828
AMPH	0					260.981	-0.0965331	0.0957594	-1.00808	0.313416
AMT	245.592	-0.0285694	0.0439468	-0.650091	0.515634	90.0635	-0.244325	0.0942874	-2.59128	0.00956207
AMTN	0					0.0961669	0.000799834	0.00937214	0.0853416	0.93199
AMY2A	7.93216	-0.0138211	0.026321	-0.5251	0.599514	0.27281	0.000964839	0.0199361	0.0483966	0.9614
AMZ1	2.42511	-0.0141506	0.0151717	-0.932695	0.350978	20.9283	-0.0166566	0.0941425	-0.17693	0.859563
AMZ2	2074.14	0.0902868	0.0620806	1.45435	0.145849	5143.97	0.0244255	0.0807301	0.302558	0.762227
ANAPC1	10779.1	0.099646	0.0634701	1.56997	0.116423	4516.17	0.135145	0.0603075	2.24093	0.0250304
ANAPC10	322.807	0.105144	0.0639249	1.64481	0.100009	801.536	0.242513	0.0850379	2.85182	0.00434693
ANAPC11	3247.64	0.0161592	0.0628163	0.257245	0.796989	4101.5	-0.00887651	0.0964552	-0.0920274	0.926676
ANAPC13	873.939	-0.00163669	0.0617098	-0.0265223	0.978841	2855.74	0.0447729	0.0802001	0.558265	0.576664
ANAPC15	362.006	0.0236045	0.0640066	0.368782	0.71229	927.259	0.0579936	0.0932941	0.621621	0.534191
ANAPC16	2160.26	0.0173308	0.062925	0.27542	0.782993	3479.29	0.0356864	0.0817294	0.436641	0.662372
ANAPC2	2019.91	-0.140955	0.0622072	-2.2659	0.0234574	1111.31	-0.206124	0.0937132	-2.19952	0.0278411
ANAPC4	2186.7	-0.0503525	0.0606228	-0.830587	0.406207	939.09	-0.0599203	0.0898711	-0.666736	0.504941
ANAPC5	11348	-0.0333669	0.0515865	-0.646814	0.517753	4992.33	-0.0636887	0.0886049	-0.718794	0.472268
ANAPC7	1602.2	-0.0621668	0.0567088	-1.09625	0.272971	2701.96	-0.0789404	0.0821185	-0.961299	0.336402
ANG	59.8825	0.0298896	0.0475729	0.628291	0.529814	133.942	0.108625	0.09174	1.18405	0.236394
ANGEL1	1194.9	-0.14994	0.0602337	-2.48931	0.0127992	1582.17	-0.0358661	0.0663106	-0.540881	0.58859
ANGEL2	1123.64	0.0316615	0.047514	0.666362	0.50518	1071.23	-0.0325196	0.0836016	-0.388983	0.697289
ANGPT1	0					4.593	-0.0121387	0.0692963	-0.175172	0.860945
ANGPT2	0.875554	-0.00259435	0.0104275	-0.248798	0.803517	11.3836	0.129178	0.08065	1.60171	0.109219
ANGPT4	0.552572	0.0061112	0.00811016	0.753524	0.451135	2.61514	0.0279684	0.0508179	0.550366	0.582069
ANGPTL1	0.157816	0.000540739	0.0045179	0.119688	0.90473	7.40973	0.0222736	0.0756997	0.294237	0.768577
ANGPTL2	0.139333	0.00037578	0.00443162	0.0847953	0.932424	24.4166	-0.000857425	0.0749341	-0.0114424	0.99087
ANGPTL3	0.070536	3.7409e-05	0.00291585	0.0128295	0.989764	0.0192273	0.000122232	0.00677555	0.0180401	0.985607
ANGPTL4	199.968	-0.0833661	0.0586608	-1.42115	0.155272	2.12662	0.00989735	0.0473597	0.208983	0.834462
ANGPTL5	2.11359	-0.023813	0.0173978	-1.36873	0.171083	0.129858	-0.00163201	0.0137335	-0.118835	0.905406
ANGPTL6	30.8585	-0.116204	0.0503719	-2.30692	0.0210592	13.0823	-0.00552656	0.0828753	-0.0666853	0.946832
ANGPTL7	0					0.166768	0.00183886	0.0114802	0.160176	0.872743
ANGPTL8	0					0.142125	0.00218218	0.0125053	0.174501	0.861472
ANK1	109.711	-0.0171281	0.0620897	-0.275861	0.782655	113.339	-0.0735461	0.0927728	-0.792755	0.427921
ANK2	724.981	0.0709466	0.0639043	1.1102	0.266913	1585.02	-0.0070357	0.0955549	-0.0736299	0.941305
ANK3	858.796	0.0968972	0.0558928	1.73363	0.0829844	2089.06	0.0985776	0.094882	1.03895	0.298828
ANKAR	59.877	-0.0208659	0.0590303	-0.353478	0.72373	71.8179	0.139613	0.0955529	1.46111	0.143985
ANKDD1A	4.4664	-0.00708502	0.024239	-0.292298	0.770059	35.0039	0.160048	0.0966665	1.65568	0.0977874
ANKDD1B	29.8335	-0.00789505	0.0488211	-0.161714	0.871531	4.78254	-0.0138376	0.0680229	-0.203426	0.838802
ANKEF1	0					572.757	0.0413308	0.0960874	0.430137	0.667096
ANKFN1	0					4.71066	0.0370574	0.0560981	0.660583	0.50888
ANKFY1	1140.99	0.0887786	0.0560351	1.58434	0.113117	2294.95	-0.0617281	0.0959378	-0.643418	0.519953
ANKH	3452.74	0.0241131	0.0572894	0.420899	0.673829	2374.91	-0.106705	0.0826933	-1.29037	0.196922
ANKHD1	1730.15	0.146915	0.063771	2.30378	0.0212348	4861.35	0.143109	0.0963748	1.48493	0.137564
ANKIB1	2619.13	0.0733269	0.0597736	1.22674	0.219919	1283.09	0.0392773	0.0780209	0.50342	0.614669
ANKK1	0					8.61758	-0.0361196	0.0691314	-0.522478	0.601338
ANKLE1	1132.34	-0.0724132	0.0621676	-1.16481	0.244098	42.8713	-0.0397315	0.0949352	-0.418511	0.675573
ANKLE2	971.874	-0.0436664	0.0637238	-0.685244	0.49319	2914.1	0.04276	0.0756074	0.565553	0.571698
ANKMY1	36.0227	-0.000745813	0.0469631	-0.0158808	0.987329	233.657	-0.00599901	0.0913529	-0.0656685	0.947642
ANKMY2	704.547	-0.00673271	0.0564812	-0.119203	0.905115	763.137	-0.0100767	0.0581039	-0.173426	0.862317
ANKRA2	322.126	0.0829009	0.0640074	1.29518	0.195259	671.643	0.0385471	0.0737322	0.522799	0.601114
ANKRD1	55.3356	0.0275082	0.0475826	0.578114	0.563187	575.423	0.0382445	0.0950251	0.402467	0.68734
ANKRD10	1181.66	-0.0819878	0.0617456	-1.32783	0.184234	1465.52	0.0591716	0.0954811	0.619721	0.535442
ANKRD11	6211.48	-0.00016323	0.0627205	-0.00260251	0.997924	3447.78	0.032545	0.0643801	0.505513	0.613198
ANKRD12	1223.91	0.129261	0.0640039	2.01959	0.0434263	939.838	0.00942572	0.0967299	0.0974437	0.922374
ANKRD13A	3256.99	-0.0184043	0.0474296	-0.388033	0.697992	1503.15	-0.00595268	0.0740764	-0.0803586	0.935952
ANKRD13B	53.2008	-0.0394413	0.0509653	-0.773886	0.438998	1451.77	-0.212729	0.0807077	-2.63579	0.0083941
ANKRD13C	3044.83	0.00645915	0.0573562	0.112615	0.910336	1544.5	0.113148	0.057604	1.96423	0.049503
ANKRD13D	6.33747	-0.0432152	0.0263612	-1.63935	0.101141	459.488	-0.192415	0.0698102	-2.75627	0.00584655
ANKRD16	176.449	-0.0274502	0.0636395	-0.431339	0.666222	303.208	-0.105347	0.0884022	-1.19168	0.233388
ANKRD17	5843.41	0.135865	0.0633514	2.14463	0.0319824	4919.91	0.122618	0.0702652	1.74508	0.0809709
ANKRD2	4.76829	0.00207154	0.0232608	0.089057	0.929037	3.90523	-0.0617465	0.0612631	-1.00789	0.313506
ANKRD22	24.3912	0.00047295	0.040851	0.0115774	0.990763	4.48022	0.0473505	0.0578943	0.817878	0.413427
ANKRD23	161.512	-0.0318176	0.0560433	-0.567731	0.570217	79.2089	-0.235623	0.0964996	-2.4417	0.0146183
ANKRD24	15.444	0.0214768	0.0352701	0.608923	0.542575	173.902	-0.0867946	0.0963655	-0.900681	0.367758
ANKRD26	1203.81	0.0970131	0.0638329	1.5198	0.128562	1318.29	-0.0170877	0.0966026	-0.176886	0.859598
ANKRD27	1301.65	-0.0269908	0.0579201	-0.466002	0.641214	1507.26	-0.0562774	0.0540454	-1.0413	0.297737
ANKRD28	2782.95	0.0778959	0.0634443	1.22778	0.219528	2272.89	0.0468451	0.0936943	0.499978	0.61709
ANKRD29	24.0144	0.0322444	0.0433315	0.744135	0.456795	197.059	0.0831869	0.0964891	0.862138	0.388611
ANKRD30A	2388.96	0.0993117	0.0638462	1.55548	0.119831	1.73294	-0.0189815	0.0443838	-0.427667	0.668894
ANKRD31	0.18483	0.000443096	0.0040935	0.108244	0.913802	67.3222	0.159239	0.0853874	1.86491	0.0621946
ANKRD33	0.0469435	-2.48775e-05	0.00291585	-0.00853181	0.993193	2.0933	-0.152693	0.0486575	-3.13812	0.00170038
ANKRD33B	0.039901	-0.000839134	0.00291585	-0.287783	0.773513	2511.29	-0.063541	0.0966223	-0.657622	0.510781
ANKRD34A	67.5225	-0.0464381	0.0516615	-0.898892	0.36871	102.215	-0.0337818	0.0960733	-0.351625	0.72512
ANKRD34B	0					155.496	0.012939	0.0935692	0.138283	0.890017
ANKRD34C	0					4.37983	-0.0138785	0.0643686	-0.21561	0.829292
ANKRD35	22.8844	-0.0307254	0.0451488	-0.680535	0.496166	1.84426	0.019877	0.0474648	0.418773	0.675382
ANKRD37	155.371	0.0674941	0.0473355	1.42587	0.153907	83.3383	0.0416338	0.0967144	0.430482	0.666845
ANKRD39	176.245	-0.0273936	0.0639235	-0.428536	0.668261	549.8	0.0102137	0.0966283	0.105701	0.91582
ANKRD40	2731.13	0.0608911	0.04863	1.25213	0.210522	3797.32	-0.0154523	0.0705766	-0.218944	0.826694
ANKRD42	117.113	-0.104205	0.061895	-1.68358	0.0922625	453.58	0.0498051	0.0739168	0.673799	0.500439
ANKRD44	57.5246	0.0267021	0.0578797	0.461337	0.644557	297.218	0.208107	0.0941212	2.21105	0.0270322
ANKRD45	1.01628	-0.00233086	0.0118034	-0.197474	0.843457	18.043	-0.000989875	0.0884311	-0.0111937	0.991069
ANKRD46	1342.8	-0.0474016	0.0543628	-0.871949	0.383236	1230.44	-0.0295613	0.0956985	-0.3089	0.757398
ANKRD49	486.578	-0.0298836	0.0603574	-0.49511	0.620522	610.493	0.0109082	0.0835449	0.130567	0.896118
ANKRD50	1029.69	0.0921427	0.0553342	1.66521	0.0958718	1371.05	0.101671	0.0772795	1.31563	0.188299
ANKRD52	6963.42	-0.0251681	0.0599413	-0.41988	0.674573	2149.44	-0.0503121	0.0873915	-0.575709	0.564812
ANKRD53	4.76727	0.0150431	0.0223517	0.67302	0.500935	9.01199	0.0908191	0.0837665	1.08419	0.278279
ANKRD54	589.518	-0.0398123	0.058661	-0.678685	0.497338	1234.58	0.028441	0.0644573	0.441238	0.659041
ANKRD55	0.594955	-0.0169534	0.00848719	-1.99753	0.0457679	0.642226	0.0355068	0.0285197	1.245	0.213133
ANKRD6	0					1194.44	0.0806383	0.0573762	1.40543	0.159893
ANKRD60	0.314199	0.00170156	0.00641376	0.265299	0.790779	1.74333	0.0145227	0.0467503	0.310644	0.756072
ANKRD61	23.5578	-0.0322142	0.0436922	-0.737298	0.460941	4.29499	-0.113907	0.0617	-1.84614	0.0648718
ANKRD63	0					50.8054	-0.164416	0.077162	-2.1308	0.033106
ANKRD65	1.43488	0.0100739	0.0134331	0.749935	0.453294	24.4305	0.0892565	0.090827	0.982709	0.325751
ANKRD7	0.290731	0.00189661	0.0062243	0.30471	0.760587	28.0531	0.014328	0.0952036	0.150498	0.880372
ANKRD9	816.706	-0.0126363	0.0633983	-0.199316	0.842015	1020.55	0.0289306	0.0892528	0.324142	0.74583
ANKS1A	844.886	-0.0283855	0.0633194	-0.44829	0.653944	1882.98	-0.0583093	0.088132	-0.661614	0.508219
ANKS1B	0.0796362	-0.000778589	0.00291585	-0.267019	0.789454	91.0243	0.0371569	0.0891208	0.416927	0.676732
ANKS3	670.059	-0.0622318	0.061896	-1.00543	0.314692	558.871	-0.100445	0.0827662	-1.2136	0.2249
ANKS4B	0.102428	0.000107951	0.00303242	0.0355988	0.971602	6.96471	-0.0918196	0.0779753	-1.17755	0.238977
ANKS6	603.33	0.00960494	0.0575726	0.166832	0.867502	1413.4	-0.170563	0.0933375	-1.82738	0.0676423
ANKUB1	0.0705507	3.74886e-05	0.00291585	0.0128568	0.989742	1.95484	0.0297152	0.0514814	0.577202	0.563803
ANKZF1	303.517	-0.054687	0.0627141	-0.872006	0.383205	771.666	-0.0396415	0.0737665	-0.537391	0.590997
ANLN	11578.2	0.0247372	0.0605213	0.408735	0.682734	4383.66	0.0524178	0.0797833	0.657002	0.511179
ANO1	9.58395	-0.0170504	0.0330686	-0.515606	0.60613	25.1973	-0.0332931	0.0935033	-0.356064	0.721793
ANO10	7907.73	-0.0564749	0.0634253	-0.890416	0.373243	1160.74	0.0264593	0.0551501	0.479769	0.631392
ANO2	28.9977	0.0612851	0.0440578	1.39102	0.16422	49.4718	-0.115051	0.0966886	-1.18991	0.234082
ANO3	0.181898	0.000578362	0.00467631	0.123679	0.901569	0.80548	-0.00820387	0.0304021	-0.269846	0.787279
ANO4	0.821282	-0.00296058	0.0101496	-0.291696	0.770519	83.6029	-0.0798645	0.0962707	-0.829583	0.406775
ANO5	0					1050.33	0.0296118	0.0930871	0.318109	0.750403
ANO6	3383.65	-0.0953203	0.0630993	-1.51064	0.13088	1833.29	0.142814	0.0689212	2.07214	0.0382528
ANO7	5.96915	-0.000634697	0.022905	-0.0277099	0.977894	67.1869	-0.0959261	0.0956604	-1.00278	0.315968
ANO8	1740.76	-0.0686734	0.0594156	-1.15582	0.247757	792.006	-0.111613	0.0901137	-1.23858	0.215502
ANO9	1.93527	0.00742083	0.0134144	0.5532	0.580127	1.94285	0.0608996	0.0510841	1.19214	0.233205
ANP32A	5527.32	0.0268638	0.0569435	0.471761	0.637097	7254.14	-0.0776316	0.0761064	-1.02004	0.30771
ANP32B	14475.2	0.0337445	0.0575507	0.586343	0.557645	11662.9	0.0434602	0.0937255	0.463696	0.642865
ANP32E	5249.4	-0.0210157	0.0588744	-0.356958	0.721124	6797.24	-0.0249464	0.0875727	-0.284865	0.775748
ANPEP	0.123583	0.000120581	0.00320175	0.037661	0.969958	47.9971	0.0149405	0.0879593	0.169857	0.865123
ANTXR1	410.827	-0.00596584	0.0639012	-0.0933603	0.925617	1547.98	0.0257125	0.0922665	0.278677	0.780493
ANTXR2	2759.52	-0.0450593	0.0639711	-0.70437	0.481202	806.585	0.139103	0.0869941	1.59899	0.109823
ANTXRL	0					0
ANXA1	12202.9	0.0373086	0.0609177	0.612442	0.540245	1836.37	0.161679	0.0966189	1.67337	0.0942547
ANXA10	0.0747356	-0.000771588	0.00291585	-0.264618	0.791304	0.688385	-0.00236575	0.0279707	-0.0845797	0.932596
ANXA11	9343.86	0.0464682	0.0639774	0.726322	0.467641	2943.9	-0.107372	0.0689359	-1.55757	0.119335
ANXA13	0					0.0801182	-0.00111875	0.00905691	-0.123524	0.901692
ANXA2	36198.9	0.0602654	0.063993	0.94175	0.34632	5826.7	0.0759222	0.0909414	0.834848	0.403803
ANXA3	77.4638	-0.0480913	0.0558157	-0.861609	0.388903	853.994	0.206053	0.0952897	2.16239	0.0305883
ANXA4	3280.28	-0.0164394	0.0624695	-0.263159	0.792428	1073.81	-0.0645058	0.0798717	-0.807618	0.419311
ANXA5	8694.78	0.0181453	0.0633471	0.286443	0.774539	6331.64	0.0949564	0.0788255	1.20464	0.228342
ANXA6	4244.59	-0.0399562	0.0639308	-0.624991	0.531977	4806.87	-0.106566	0.0605832	-1.759	0.0785775
ANXA7	5762.95	0.0401775	0.055968	0.717866	0.47284	3318.98	-0.0400576	0.0464301	-0.86275	0.388275
ANXA8	219.389	0.0924981	0.0571227	1.61929	0.105386	2.39091	-0.0187276	0.0491282	-0.381199	0.703055
ANXA9	4.6904	-0.00334775	0.024237	-0.138126	0.890141	21.5119	-0.183944	0.0963115	-1.90989	0.0561476
AOAH	0.127861	9.98042e-05	0.00291585	0.0342281	0.972695	16.6957	0.0275889	0.0853946	0.323075	0.746638
AOC1	2.49915	0.00453984	0.0171418	0.26484	0.791132	0.48274	0.000625836	0.0250153	0.0250181	0.98004
AOC2	27.3243	-0.00629611	0.0391417	-0.160854	0.872208	187.467	0.0585043	0.0749862	0.7802	0.435273
AOC3	0.922699	0.00431232	0.0101665	0.424169	0.671442	122.876	0.0155713	0.0699967	0.222457	0.823958
AOX1	54.7494	-0.0316035	0.051835	-0.609694	0.542065	3.76991	-0.0440305	0.0510374	-0.86271	0.388297
AP1AR	687.256	0.0149781	0.0615934	0.243178	0.807868	1293.56	-0.0167175	0.0902283	-0.18528	0.853009
AP1B1	7218.91	-0.0293335	0.0558585	-0.525139	0.599486	5812.98	-0.0945267	0.0634989	-1.48863	0.136584
AP1G1	2699.92	0.05144	0.059417	0.865744	0.38663	3349.78	0.0386678	0.0763978	0.506137	0.61276
AP1G2	345.965	-0.0822701	0.0633861	-1.29792	0.194315	1027.9	-0.293758	0.0782978	-3.7518	0.000175569
AP1M1	3494.37	-0.0317033	0.0526244	-0.602446	0.546877	2730.04	-0.128057	0.0520716	-2.45924	0.0139231
AP1M2	0.0564297	3.79856e-05	0.00291585	0.0130273	0.989606	3.51215	-0.0374406	0.0523045	-0.715821	0.474102
AP1S1	3330.31	0.01297	0.0578852	0.224065	0.822707	2248.66	-0.0316295	0.0892898	-0.354234	0.723163
AP1S2	1941.89	-0.0317499	0.0628765	-0.504956	0.61359	3862.72	0.0142291	0.088979	0.159915	0.872948
AP1S3	0.402763	0.0033552	0.00676199	0.496186	0.619764	662.695	-0.0826861	0.0809312	-1.02168	0.30693
AP2A1	5590.7	0.0188686	0.0537043	0.351343	0.725331	3789.02	-0.0568746	0.0805681	-0.70592	0.480238
AP2A2	6450.43	0.0350955	0.042685	0.822196	0.410965	2503.23	-0.0135195	0.0943252	-0.143329	0.88603
AP2B1	6820.96	-0.000408258	0.0612902	-0.00666107	0.994685	16446.4	0.047241	0.0853923	0.553224	0.58011
AP2M1	9794.29	-0.070465	0.0559043	-1.26046	0.207504	9975.32	-0.0405153	0.0684248	-0.592114	0.553774
AP2S1	1324.31	-0.00168919	0.061875	-0.0273001	0.97822	5306.32	0.0251861	0.0924495	0.272431	0.785291
AP3B1	1687.53	0.00815486	0.0621529	0.131206	0.895612	2940.01	0.00650048	0.0845002	0.0769285	0.93868
AP3B2	0.135583	0.000203259	0.00326384	0.0622759	0.950343	168.598	-0.0262395	0.0901462	-0.291078	0.770992
AP3D1	7846.01	-0.00488757	0.0485751	-0.100619	0.919853	8679.65	-0.0367065	0.0778684	-0.471391	0.637362
AP3M1	3492.98	0.105462	0.0502728	2.0978	0.0359231	4819.05	0.099266	0.0704759	1.40851	0.15898
AP3M2	0.394221	0.00372186	0.0072955	0.510158	0.609941	1166.81	-0.0579286	0.0898081	-0.645026	0.51891
AP3S1	3669.46	0.0447289	0.0612705	0.730023	0.465376	3646.61	0.0511624	0.090669	0.564276	0.572566
AP3S2	1580.35	-0.013767	0.0584747	-0.235435	0.813871	1853.68	0.11171	0.0951115	1.17452	0.240188
AP4B1	375.844	-0.0313008	0.0601684	-0.520219	0.602911	742.018	-0.0617194	0.0817362	-0.755104	0.450187
AP4E1	284.405	0.00760714	0.0628959	0.120948	0.903732	673.407	0.153056	0.0859933	1.77987	0.075098
AP4M1	318.989	-0.0246936	0.0629974	-0.391978	0.695075	321.229	-0.124955	0.0929681	-1.34406	0.17893
AP4S1	274.435	-0.0201457	0.0595823	-0.338115	0.735277	216.621	-0.017998	0.0906257	-0.198597	0.842578
AP5B1	403.595	-0.0347746	0.0638175	-0.544906	0.585818	816.155	-0.0890469	0.0933024	-0.95439	0.339886
AP5M1	370.347	0.141899	0.0631636	2.24654	0.0246698	1166.1	0.0531507	0.0894729	0.594043	0.552483
AP5S1	320.486	-0.0893028	0.0637035	-1.40185	0.16096	295.913	-0.110841	0.0857744	-1.29223	0.196276
AP5Z1	368.994	0.0769665	0.0635984	1.21019	0.226204	394.256	-0.211418	0.095706	-2.20903	0.0271724
APAF1	723.532	-0.0230205	0.0638319	-0.360643	0.718366	1435.4	-0.0233353	0.0782144	-0.298351	0.765435
APBA1	194.559	0.0548031	0.0640138	0.856115	0.391934	116.643	-0.0480234	0.094631	-0.50748	0.611818
APBA2	18.8833	-0.000800128	0.0336817	-0.0237556	0.981048	821.453	-0.197571	0.0651137	-3.03425	0.00241134
APBA3	848.583	-0.0146893	0.0621212	-0.236462	0.813074	519.059	-0.0962101	0.0794713	-1.21063	0.226038
APBB1	2107.57	-0.0950461	0.0544584	-1.7453	0.0809329	2316.95	0.00338619	0.0869921	0.0389253	0.96895
APBB1IP	1711.98	0.0364556	0.0600579	0.607008	0.543846	3.03594	0.131513	0.0563021	2.33584	0.0194995
APBB2	815.798	0.20312	0.0635895	3.19423	0.00140203	1066.67	0.0246259	0.0805956	0.305548	0.759948
APBB3	417.117	-0.0536009	0.0527301	-1.01651	0.309385	458.111	-0.22759	0.0967312	-2.3528	0.0186325
APC	1287.55	0.181325	0.0636912	2.84695	0.00441409	2168.21	0.123591	0.0961715	1.28511	0.198754
APC2	3.4808	-0.0144182	0.0130247	-1.10699	0.268297	40.9656	-0.0522704	0.0949555	-0.550473	0.581995
APCDD1	0					132.225	-0.0709388	0.0940849	-0.753988	0.450857
APCS	0					0
APEH	1450.94	-0.040297	0.0572093	-0.704379	0.481197	3588.69	-0.0952076	0.0691164	-1.3775	0.168359
APELA	0					4.0729	-0.0503469	0.0649022	-0.775735	0.437905
APEX1	2142.09	-0.0265519	0.063703	-0.416807	0.676819	4318.88	-0.0949526	0.0888829	-1.06829	0.28539
APEX2	1003.66	-0.0712999	0.0619528	-1.15087	0.249784	1004.96	-0.0837719	0.0659159	-1.27089	0.203767
APH1A	2228.59	-0.0393722	0.0524298	-0.750951	0.452682	5578.38	-0.0372507	0.0648544	-0.574374	0.565715
APH1B	163.548	0.011668	0.0617563	0.188936	0.850143	539.991	0.0236929	0.0898547	0.26368	0.792026
API5	6012.45	0.0530298	0.0574131	0.923655	0.355666	5574.58	0.0190285	0.0928926	0.204844	0.837694
APIP	453.653	-0.130987	0.0639844	-2.04716	0.0406421	1402.98	0.000326063	0.0791332	0.00412043	0.996712
APLF	1106.62	0.0535295	0.0601709	0.889625	0.373667	148.658	0.0801936	0.0966986	0.829315	0.406926
APLN	779.514	0.117733	0.064012	1.83924	0.0658805	44.6941	-0.104595	0.0954282	-1.09606	0.273051
APLNR	0.456436	-0.00679265	0.00749205	-0.906648	0.364593	0.320571	0.0128354	0.0211389	0.607193	0.543723
APLP1	0.075184	3.7409e-05	0.00291585	0.0128295	0.989764	1137.54	-0.134853	0.0919184	-1.4671	0.142349
APLP2	10502.6	-0.0756676	0.0626239	-1.20829	0.226937	16758.8	-0.0717174	0.0924435	-0.775797	0.437869
APMAP	2427.38	-0.181668	0.0627761	-2.8939	0.00380483	3328.7	-0.0575086	0.0924598	-0.621985	0.533952
APOA1	1.03136	-0.0176553	0.0122705	-1.43884	0.150197	4.13205	0.0276818	0.0495306	0.558882	0.576242
APOA2	72.4252	0.0331783	0.0589722	0.562609	0.573701	0.918518	0.00738671	0.034483	0.214213	0.830381
APOA4	0.241486	-0.00202136	0.00607774	-0.332584	0.739448	0.0965602	-0.00135625	0.0105997	-0.127951	0.898187
APOA5	0.0761988	3.77076e-05	0.00291585	0.0129319	0.989682	0.32181	-0.0345392	0.0213566	-1.61726	0.105823
APOB	0.0801094	3.7409e-05	0.00291585	0.0128295	0.989764	0.153685	0.00302012	0.0139183	0.21699	0.828216
APOBEC1	0					0
APOBEC2	0					0.550605	-0.0243116	0.0267027	-0.910456	0.362582
APOBEC3B	1302.15	0.0276366	0.0530517	0.520937	0.602411	494.209	-0.0333354	0.0965982	-0.345093	0.730024
APOBEC4	0					0.0168133	0.000122232	0.00677555	0.0180401	0.985607
APOBR	630.209	-0.0447876	0.0627621	-0.713609	0.475469	12.612	0.00548269	0.0929751	0.0589695	0.952976
APOC1	0					700.344	0.00467546	0.0967315	0.0483344	0.96145
APOC2	0					0.24868	0.00643522	0.0170502	0.377428	0.705855
APOC3	0.0698841	3.7409e-05	0.00291585	0.0128295	0.989764	0.323334	0.00302522	0.0210033	0.144035	0.885473
APOC4	0					0.859426	-0.0508195	0.0295248	-1.72125	0.0852056
APOD	0.145502	-0.00153124	0.00447842	-0.341916	0.732414	23.3458	0.0651699	0.0819478	0.795261	0.426461
APOE	1.96457	0.00741876	0.0129711	0.571946	0.567359	174.867	-0.0125681	0.096252	-0.130575	0.896112
APOF	0.138182	0.000280839	0.00383243	0.0732797	0.941584	3.13129	-0.0032104	0.0488911	-0.0656645	0.947645
APOH	9.99699	-0.00857302	0.0338051	-0.253602	0.799803	0.271342	0.00843083	0.0182344	0.462358	0.643824
APOL3	0.437848	0.00473541	0.00781158	0.606204	0.54438	9.52283	-0.0132546	0.0817297	-0.162177	0.871167
APOLD1	0.711724	0.00148161	0.00998473	0.148388	0.882037	249.772	0.0308109	0.094297	0.326743	0.743862
APOM	52.4129	-0.0710339	0.0504518	-1.40796	0.159144	85.3201	0.0501937	0.0853998	0.58775	0.5567
APOO	2363.31	0.0766157	0.0627516	1.22094	0.22211	949.02	-0.0176983	0.0658119	-0.268922	0.787989
APOOL	1100.37	-0.00352228	0.0639874	-0.0550464	0.956101	1687.74	0.0755023	0.0635244	1.18856	0.234614
APOPT1	1378.98	0.0426741	0.0587573	0.726278	0.467668	1023.78	0.154096	0.0963043	1.6001	0.109577
APP	20687.7	-0.0439195	0.0608515	-0.721749	0.470449	14957.8	0.00829969	0.0948616	0.0874927	0.93028
APPBP2	2875.4	0.00703802	0.0570514	0.123363	0.90182	1935.32	0.0152769	0.0967234	0.157945	0.8745
APPL1	626.445	-0.00490735	0.0591886	-0.0829104	0.933923	2948.3	0.0691164	0.0833172	0.829557	0.406789
APPL2	532.052	-0.078428	0.0638124	-1.22904	0.219057	890.7	-0.0607323	0.0957629	-0.634195	0.525954
APRT	4652.62	0.0770601	0.064008	1.20391	0.228623	4239.66	-0.067948	0.0955142	-0.711391	0.476842
APTX	201.82	0.120399	0.0635083	1.8958	0.0579864	1307.48	0.112353	0.0754012	1.49007	0.136206
AQP1	8106.55	-0.00786555	0.0589061	-0.133527	0.893777	81.9283	0.0253575	0.0806294	0.314494	0.753146
AQP10	0					8.21972	0.0885253	0.0734956	1.2045	0.228397
AQP11	82.0498	0.0273799	0.0598386	0.457562	0.647267	37.2918	-0.136401	0.0896523	-1.52145	0.128147
AQP2	1.1779	-0.00702836	0.0124878	-0.56282	0.573558	0.0351404	0.000196165	0.00677555	0.0289519	0.976903
AQP3	0.286528	-0.00556209	0.00624269	-0.890976	0.372942	303.258	0.0147169	0.0787625	0.186851	0.851777
AQP4	0					102.313	0.0654559	0.0937554	0.698156	0.48508
AQP5	0.182878	0.000435661	0.00405995	0.107307	0.914546	0.020332	0.000122232	0.00677555	0.0180401	0.985607
AQP6	0					12.7133	-0.0319041	0.0866906	-0.368023	0.712856
AQP7	4.88524	-0.0172321	0.0260031	-0.662697	0.507525	2.60045	-0.061176	0.0539907	-1.13308	0.257179
AQP8	5.36154	-0.0174522	0.0254704	-0.685195	0.493221	2.06495	0.0676892	0.0489768	1.38207	0.166951
AQP9	0					0.0361004	0.000196055	0.00677555	0.0289357	0.976916
AQR	2408.09	0.0695168	0.061446	1.13135	0.257909	1257.35	0.0518705	0.0929869	0.557826	0.576963
AR	0.0935697	4.06539e-05	0.00297162	0.0136807	0.989085	3.09048	0.0042455	0.0565568	0.0750662	0.940162
ARAF	2479.77	-0.0911367	0.0586778	-1.55317	0.120382	2495.4	-0.0193818	0.088978	-0.217827	0.827564
ARAP1	1878.04	-0.0731949	0.0563349	-1.29928	0.193847	1823.74	-0.207138	0.0752968	-2.75095	0.00594222
ARAP2	0.726148	0.00793028	0.00910116	0.871349	0.383564	391.032	0.105737	0.0683942	1.546	0.122105
ARAP3	3944.7	-0.0499898	0.0608288	-0.821812	0.411184	340.203	-0.0832243	0.0913305	-0.911243	0.362167
ARC	0.121261	0.000163967	0.00373482	0.0439023	0.964982	246.775	0.0713987	0.0802184	0.890054	0.373437
ARCN1	16273.5	0.0575323	0.0419047	1.37293	0.169774	9748.13	0.1129	0.0893869	1.26305	0.20657
AREG	1011.24	-0.0330974	0.0535331	-0.61826	0.536404	29.4818	0.101777	0.0770453	1.32101	0.1865
AREL1	1558.58	-0.0200343	0.0573736	-0.34919	0.726947	1665.49	-0.0712029	0.0864617	-0.823519	0.410213
ARF1	2338.09	0.0558115	0.0612425	0.91132	0.362127	25628.9	0.0956876	0.0959762	0.996993	0.318768
ARF3	4332.81	-0.0298061	0.0449809	-0.662638	0.507563	4898.97	-0.100659	0.0698459	-1.44116	0.149539
ARF4	7187.78	0.0363947	0.0545719	0.666912	0.504828	6315.14	0.114528	0.0964052	1.18799	0.234837
ARF5	5011.98	-0.00523825	0.0600026	-0.0873003	0.930433	4206.78	-0.126532	0.0861704	-1.46839	0.141998
ARF6	10768.4	-0.0107982	0.0529959	-0.203755	0.838545	4164.1	0.0102672	0.072806	0.141022	0.887853
ARFGAP1	3070.77	-0.150609	0.0539366	-2.79234	0.00523289	1968.08	-0.135505	0.0868946	-1.55941	0.118899
ARFGAP2	2169.05	-0.0536031	0.0544948	-0.983636	0.325295	1973.17	-0.151482	0.0732204	-2.06885	0.0385602
ARFGAP3	2089.62	0.036359	0.0640108	0.568014	0.570026	2869.74	0.161127	0.0934298	1.72458	0.0846031
ARFGEF1	2384.84	0.0554351	0.0607668	0.91226	0.361632	1642	0.0836838	0.0832385	1.00535	0.314729
ARFGEF2	3200.72	0.0636892	0.0585181	1.08837	0.276433	1535.96	0.075632	0.0926871	0.815992	0.414505
ARFGEF3	0.0522496	3.7409e-05	0.00291585	0.0128295	0.989764	2358.52	0.477932	0.0896488	5.33116	9.75882e-08
ARFIP1	1428.12	0.0327222	0.0626468	0.522327	0.601442	1288.8	-0.0472879	0.094098	-0.502538	0.615289
ARFIP2	1528.16	-0.0237259	0.0547123	-0.433647	0.664545	1875.15	-0.0911386	0.0753272	-1.2099	0.226316
ARFRP1	736.362	0.0150417	0.061534	0.244445	0.806886	525.661	-0.152892	0.0871255	-1.75485	0.0792845
ARG1	1.05445	0.00662216	0.012055	0.549327	0.582781	0.238571	-0.00667496	0.0172881	-0.386102	0.699421
ARG2	0.0440152	-2.49862e-05	0.00291585	-0.00856909	0.993163	1480.24	0.151415	0.0965966	1.5675	0.116997
ARGLU1	1293.79	-0.116937	0.0635339	-1.84054	0.065689	2500.43	-0.148375	0.0966763	-1.53476	0.124842
ARHGAP1	2686.76	-0.0266386	0.0617769	-0.431207	0.666318	1150.63	-0.101605	0.0609716	-1.66643	0.095627
ARHGAP10	1424.15	0.00372744	0.0603918	0.0617211	0.950785	695.666	0.0723838	0.0918578	0.787998	0.430698
ARHGAP11A	4644.94	0.0146068	0.0547623	0.266731	0.789676	2531.56	0.0701672	0.0901322	0.778492	0.436279
ARHGAP12	1557	0.0667885	0.0618505	1.07984	0.280214	721.404	0.0397629	0.0962092	0.413297	0.679389
ARHGAP15	1.30393	0.00917599	0.0128772	0.712574	0.476109	0.329991	0.0142956	0.0223543	0.639504	0.522495
ARHGAP17	1590.69	0.0511023	0.0524419	0.974457	0.32983	1511.5	-0.105207	0.0758591	-1.38687	0.165481
ARHGAP18	4745.29	0.0321226	0.0631239	0.508881	0.610835	741.929	-0.00732483	0.0816171	-0.0897463	0.928489
ARHGAP19	2565.55	0.0407848	0.0632977	0.644333	0.51936	2073.08	-0.00383672	0.0961475	-0.0399045	0.968169
ARHGAP20	31.2028	0.0258477	0.0484377	0.533629	0.593598	261.108	0.0313109	0.0967125	0.323752	0.746126
ARHGAP21	4382.02	0.115704	0.0578472	2.00016	0.045483	3034.11	0.146036	0.0821004	1.77875	0.0752805
ARHGAP22	5186.99	0.0794488	0.059972	1.32476	0.185249	421.113	-0.0803653	0.0958689	-0.838283	0.401872
ARHGAP23	1629.44	0.0405572	0.0623627	0.650344	0.51547	164.528	0.0774014	0.096732	0.800163	0.423616
ARHGAP24	932.551	0.040262	0.0637097	0.631961	0.527413	127.38	-0.00020537	0.0935195	-0.00219602	0.998248
ARHGAP25	986.369	-0.0275304	0.0464382	-0.592841	0.553288	6.87715	0.0485705	0.0721402	0.673279	0.50077
ARHGAP26	6.08371	0.0180861	0.0275154	0.657308	0.510983	551.721	0.140324	0.0785173	1.78718	0.0739089
ARHGAP27	111.192	0.0331695	0.0633907	0.523255	0.600796	515.183	-0.177618	0.0821479	-2.16217	0.0306049
ARHGAP28	1453.8	-0.0682842	0.0528874	-1.29112	0.196661	662.593	0.164554	0.0766712	2.14622	0.0318551
ARHGAP29	3490.98	0.0585632	0.0603154	0.970949	0.331574	1422.58	0.068897	0.0793405	0.868371	0.385191
ARHGAP30	0.115715	0.000159704	0.00368771	0.0433073	0.965457	17.9859	-0.0459639	0.0833721	-0.55131	0.581421
ARHGAP31	1600.56	0.00805905	0.0639752	0.125971	0.899754	328.449	0.0638149	0.0928325	0.68742	0.491818
ARHGAP32	1070.58	0.0804507	0.0627286	1.28252	0.19966	856.278	0.117831	0.0884996	1.33142	0.18305
ARHGAP33	289.83	-0.0333394	0.063596	-0.524237	0.600114	675.432	-0.099201	0.0966885	-1.02599	0.304898
ARHGAP35	2456.99	0.036105	0.0620759	0.581627	0.560818	2931.03	0.113468	0.08265	1.37287	0.169793
ARHGAP36	1.21278	0.0160664	0.01289	1.24643	0.212606	8.90948	-0.15944	0.0847283	-1.88178	0.0598657
ARHGAP39	473.422	0.0275302	0.0634561	0.433847	0.6644	589.069	-0.0787782	0.0956602	-0.823521	0.410212
ARHGAP4	7.83666	0.0036724	0.0237947	0.154337	0.877344	119.738	-0.232049	0.0963119	-2.40935	0.0159812
ARHGAP40	2.36792	-0.0427745	0.0164375	-2.60226	0.00926126	8.44339	0.0483936	0.0835675	0.579096	0.562525
ARHGAP42	0					597.69	0.0737206	0.0882591	0.835275	0.403563
ARHGAP44	0					804.25	0.0203262	0.0714041	0.284664	0.775902
ARHGAP5	5769.4	0.105399	0.0613828	1.71708	0.0859653	2793.71	0.139783	0.0755236	1.85085	0.0641905
ARHGAP6	436.315	-0.0219288	0.0636319	-0.344619	0.730381	15.2285	-0.240113	0.0949717	-2.52825	0.0114631
ARHGAP9	3.71942	0.0231377	0.0204838	1.12956	0.258661	11.5546	-0.103242	0.0901778	-1.14487	0.252262
ARHGDIA	14226.1	0.0426736	0.046762	0.912571	0.361468	14999.1	-0.0563171	0.0949431	-0.593167	0.553069
ARHGDIB	0.0351599	-2.49862e-05	0.00291585	-0.00856909	0.993163	8.3645	-0.0537531	0.0746273	-0.720287	0.471348
ARHGDIG	0.81255	0.00987616	0.0101415	0.97384	0.330136	709.497	-0.215498	0.0872711	-2.4693	0.0135378
ARHGEF1	1909.75	-0.0942402	0.0556486	-1.69349	0.0903626	1667.01	-0.200073	0.0701918	-2.85038	0.0043667
ARHGEF10	3350.15	0.0823541	0.050525	1.62997	0.103108	883.055	-0.0937856	0.0845201	-1.10963	0.267161
ARHGEF10L	1044.87	-0.118547	0.0590582	-2.0073	0.0447181	611.783	-0.156773	0.0938407	-1.67063	0.0947955
ARHGEF11	1232.47	-0.0149973	0.058138	-0.257961	0.796437	1120.65	-0.189864	0.0918146	-2.0679	0.0386494
ARHGEF12	8572.53	0.057769	0.0618613	0.933847	0.350383	4621.52	0.141935	0.076041	1.86656	0.0619632
ARHGEF15	1.66582	0.000612572	0.0150613	0.0406719	0.967557	2.29251	-0.0152125	0.0567632	-0.268	0.7887
ARHGEF16	27.8866	-0.0273065	0.0470001	-0.580988	0.561249	371.45	-0.17595	0.0881559	-1.99589	0.0459457
ARHGEF17	9149.32	-0.0244106	0.028828	-0.846767	0.397125	793.576	-0.124879	0.0813366	-1.53534	0.1247
ARHGEF18	1037.83	-0.0249403	0.053972	-0.462097	0.644012	1365.63	-0.0680553	0.0796574	-0.854349	0.392911
ARHGEF19	0.132196	0.000273818	0.00378772	0.0722909	0.94237	111.705	-0.186569	0.0762113	-2.44805	0.0143632
ARHGEF2	2834.97	-0.0487636	0.0572568	-0.851665	0.3944	2422.54	0.140574	0.0943889	1.48931	0.136406
ARHGEF25	5.09005	-0.00126913	0.0237729	-0.0533855	0.957425	1012.54	-0.180354	0.0676493	-2.66601	0.00767567
ARHGEF26	0					675.238	0.00522837	0.0909383	0.0574936	0.954152
ARHGEF28	639.798	0.0917368	0.0610644	1.5023	0.133021	417.747	0.00340525	0.0880626	0.0386685	0.969155
ARHGEF3	0.458044	-0.000645679	0.00724694	-0.0890968	0.929005	595.678	0.124318	0.0859241	1.44683	0.147945
ARHGEF33	2.37506	-0.0230759	0.0166697	-1.3843	0.166266	6.97676	-0.00248622	0.0742131	-0.033501	0.973275
ARHGEF37	335.197	-0.0572849	0.060476	-0.947233	0.34352	266.205	0.0610385	0.0965952	0.631899	0.527453
ARHGEF38	0.07545	3.7409e-05	0.00291585	0.0128295	0.989764	0.908882	0.0026978	0.036006	0.0749264	0.940273
ARHGEF39	2.67796	-0.00125719	0.0169817	-0.0740324	0.940985	395.843	-0.128783	0.0950517	-1.35487	0.175458
ARHGEF4	555.158	0.0845001	0.0609733	1.38585	0.165792	227.624	-0.204991	0.0965089	-2.12406	0.0336653
ARHGEF40	3775.65	-0.0668752	0.0627132	-1.06636	0.286259	762.006	-0.105707	0.0869431	-1.21582	0.224055
ARHGEF5	3545.45	-0.0591923	0.0620756	-0.953553	0.34031	704.545	0.0489842	0.0886305	0.552679	0.580483
ARHGEF6	7022.25	0.024716	0.0600232	0.411774	0.680505	931.795	0.0446466	0.0921664	0.484413	0.628093
ARHGEF7	2408.1	-0.0482247	0.0528977	-0.911659	0.361948	1325.59	-0.00580257	0.0542797	-0.106901	0.914867
ARHGEF9	0.58732	-0.0214916	0.00848894	-2.53172	0.0113505	1171	0.00548492	0.0706775	0.0776049	0.938142
ARID1A	3308.24	0.0428327	0.063767	0.671706	0.501771	3401.58	0.111561	0.0798783	1.39664	0.162523
ARID1B	2371.72	-0.0443195	0.0594409	-0.745606	0.455906	1947.81	-0.000697072	0.090264	-0.00772259	0.993838
ARID2	1530.62	0.05734	0.0632288	0.906865	0.364478	1160.95	0.240146	0.0702154	3.42013	0.000625911
ARID3A	407.065	0.0311219	0.0635091	0.490038	0.624107	1472.63	-0.0548993	0.0769741	-0.713217	0.475711
ARID3B	199.358	-0.059224	0.0612797	-0.966454	0.333817	2941.62	0.0456291	0.0918731	0.496653	0.619434
ARID3C	0.124591	-0.00118713	0.00376229	-0.315533	0.752357	51.3055	0.0249894	0.0960185	0.260256	0.794667
ARID4A	809.76	-0.0936372	0.0602366	-1.55449	0.120067	808.893	0.00977015	0.078239	0.124876	0.900622
ARID4B	1301.84	-0.0374786	0.0625312	-0.599358	0.548934	2073.07	-0.0199948	0.0884511	-0.226055	0.821159
ARID5A	245.111	-0.0861594	0.064001	-1.34622	0.178232	705.948	0.0336031	0.0878589	0.382467	0.702115
ARID5B	993.888	-0.0381617	0.0611592	-0.623973	0.532645	757.164	0.109879	0.0941093	1.16757	0.242982
ARIH1	4388.95	0.072542	0.0511843	1.41727	0.156404	3844.15	0.205188	0.0844522	2.42964	0.0151138
ARIH2	1965.26	-0.11161	0.0434769	-2.56711	0.0102549	4906.77	0.0830173	0.0586799	1.41475	0.157142
ARL1	2700.43	0.096078	0.0639776	1.50174	0.133163	2885.54	0.149105	0.0587481	2.53803	0.0111477
ARL10	1536.42	-0.107747	0.0561244	-1.91979	0.054884	643.6	0.065067	0.0797167	0.816228	0.41437
ARL11	240.582	-0.00922522	0.0589455	-0.156504	0.875636	18.1106	0.0165993	0.0905276	0.183362	0.854514
ARL13A	17.8187	-0.00252866	0.0277134	-0.0912433	0.927299	0.117861	0.0012849	0.0109594	0.117242	0.906668
ARL13B	1061.9	-0.00968492	0.0577139	-0.167809	0.866733	1244.71	0.0347651	0.0893134	0.389249	0.697092
ARL14	0.148846	0.00038752	0.00450514	0.0860173	0.931453	3.9758	-0.00700521	0.0538755	-0.130026	0.896546
ARL14EP	1845.69	0.0389985	0.0436046	0.894367	0.371125	1261.81	0.0812647	0.081487	0.997272	0.318632
ARL14EPL	0.317575	-0.00232193	0.00641252	-0.362094	0.717282	1.01758	0.0106536	0.030238	0.352324	0.724595
ARL15	649.16	0.0905811	0.0612157	1.4797	0.138952	683.238	-0.0122488	0.0853204	-0.143563	0.885846
ARL16	507.53	0.0480959	0.0612978	0.784628	0.432672	1788.2	-0.00619963	0.0830435	-0.0746552	0.940489
ARL2	2987.25	0.00543895	0.0640103	0.0849699	0.932285	3819.89	-0.0735651	0.0918056	-0.801314	0.42295
ARL2BP	6413.61	0.0657711	0.0584135	1.12596	0.260183	2382.95	-0.0151146	0.048308	-0.312881	0.754371
ARL3	2690.87	0.0155058	0.0640013	0.242273	0.808569	1530.12	0.136115	0.0818759	1.66246	0.0964212
ARL4A	361.238	0.052226	0.0613887	0.850744	0.394912	703.524	-0.00111769	0.0653487	-0.0171034	0.986354
ARL4C	1298.42	0.0197545	0.059227	0.333539	0.738727	1431.22	0.00629631	0.0867346	0.0725928	0.94213
ARL4D	83.3757	-0.0576777	0.0627776	-0.918763	0.35822	645.188	0.104103	0.0935225	1.11313	0.265651
ARL5A	6759.39	0.13414	0.057737	2.32329	0.0201634	2148.9	0.0906343	0.0599388	1.51212	0.130505
ARL5B	123.435	-0.0365791	0.0603179	-0.606438	0.544224	6193.24	0.224709	0.0854422	2.62996	0.00853959
ARL5C	0.144258	-0.00117321	0.00387625	-0.302665	0.762145	0.121781	0.00185576	0.0122448	0.151555	0.879538
ARL6	625.838	0.057649	0.0639771	0.901089	0.367541	863.619	0.0823106	0.0751523	1.09525	0.273407
ARL6IP1	11721.7	-0.0320036	0.0640129	-0.499955	0.617107	7480.94	0.027629	0.0959173	0.28805	0.773308
ARL6IP4	2684.73	-0.061751	0.061792	-0.999335	0.317632	3825.33	0.0215662	0.0819621	0.263124	0.792455
ARL6IP5	2420.32	-0.0141849	0.0639226	-0.221907	0.824386	3003.06	0.0540708	0.0818223	0.660832	0.50872
ARL6IP6	1381.14	0.0891546	0.058592	1.52162	0.128105	1883.41	-0.0152796	0.0919905	-0.166099	0.868079
ARL8A	1730.16	0.0209564	0.0597056	0.350995	0.725592	1047.57	-0.0415778	0.0745322	-0.55785	0.576947
ARL8B	4336.9	0.0768753	0.0632612	1.2152	0.224288	2758.35	-0.00109163	0.0710079	-0.0153733	0.987734
ARL9	939.737	0.0119649	0.0630485	0.189773	0.849487	5.77596	-0.0710287	0.0632636	-1.12274	0.261547
ARMC1	2398.78	0.0356333	0.0553091	0.644257	0.519409	2049.9	0.109039	0.0771985	1.41245	0.157818
ARMC10	1805.36	0.110697	0.0581504	1.90363	0.0569584	1898.49	0.0351595	0.0855459	0.411001	0.681072
ARMC12	2.04446	-0.00195848	0.0155895	-0.125628	0.900027	19.6188	-0.0292518	0.0808284	-0.3619	0.717427
ARMC2	47.7613	-0.00985199	0.0552084	-0.178451	0.858369	135.109	-0.0581764	0.0885612	-0.656906	0.511242
ARMC3	0.080984	-2.49862e-05	0.00291585	-0.00856909	0.993163	41.8116	-0.0662832	0.0940429	-0.704818	0.480923
ARMC4	0					484.565	-0.0443659	0.0897712	-0.49421	0.621158
ARMC5	980.603	-0.127936	0.0594217	-2.15303	0.0313166	417.992	-0.161829	0.0859918	-1.88191	0.0598484
ARMC6	1235.15	-0.0495911	0.0584556	-0.848355	0.39624	2179.3	-0.17622	0.0624639	-2.82115	0.00478522
ARMC7	480.339	0.0132647	0.063999	0.207265	0.835803	604.02	-0.0303859	0.0924471	-0.328684	0.742394
ARMC8	1103.23	0.0626538	0.0554074	1.13079	0.258146	1829.57	-0.0386733	0.0835675	-0.462779	0.643523
ARMC9	339.657	-0.125193	0.0632008	-1.98088	0.0476046	804.715	0.00494081	0.0694032	0.07119	0.943247
ARMCX1	1599.22	0.06523	0.0638806	1.02112	0.307196	124.174	0.0503575	0.0865824	0.581613	0.560827
ARMCX2	0					448.389	-0.0866783	0.0949822	-0.912574	0.361467
ARMCX3	2488.38	0.0375243	0.0637676	0.588453	0.556228	6725.81	0.167642	0.0894161	1.87485	0.0608133
ARMCX4	7.44356	-0.0913789	0.0262791	-3.47725	0.000506581	241.763	-0.110222	0.0966609	-1.1403	0.254161
ARMCX5	932.736	0.0316442	0.0614877	0.514642	0.606803	885.509	0.096744	0.0922098	1.04917	0.294099
ARMCX6	0.0587083	3.7409e-05	0.00291585	0.0128295	0.989764	1770.84	0.0625476	0.0859229	0.72795	0.466644
ARMH4	0					404.646	0.0110078	0.0945279	0.116451	0.907295
ARMT1	893.816	0.0489786	0.0594737	0.823534	0.410204	1955.55	0.0416702	0.0752914	0.553452	0.579954
ARNT	1608.81	-0.0328852	0.056118	-0.586001	0.557875	1862.71	-0.00933858	0.080681	-0.115747	0.907853
ARNT2	229.285	-0.0320606	0.056643	-0.566012	0.571386	1342.98	-0.0476688	0.095992	-0.496591	0.619477
ARNTL	337.213	0.0743907	0.0594218	1.25191	0.210603	319.693	0.201434	0.0923218	2.18187	0.0291191
ARNTL2	5.51622	-0.0117959	0.0247517	-0.476567	0.63367	1196.48	0.0498194	0.0654723	0.760923	0.446703
ARPC1A	5165.32	0.0243851	0.0639544	0.381289	0.702989	5071.08	0.00500502	0.0779754	0.0641871	0.948821
ARPC1B	34817.4	0.0856498	0.0614255	1.39437	0.163207	1394.79	-0.0610941	0.092019	-0.663929	0.506736
ARPC2	6748.96	0.0883573	0.0503493	1.75489	0.0792788	5347.18	-0.00378847	0.0578087	-0.0655345	0.947748
ARPC3	4018.79	0.0271533	0.0616803	0.440226	0.659773	6057.1	0.0929566	0.084155	1.10459	0.269338
ARPC4	5429.41	-0.044397	0.0564038	-0.787128	0.431207	1053.37	-0.13527	0.0961849	-1.40635	0.159621
ARPC5	8509.46	0.0598378	0.0608656	0.983113	0.325552	4205.15	-0.0664861	0.0632548	-1.05108	0.29322
ARPC5L	2292.86	0.0493469	0.0639473	0.77168	0.440304	1571.47	0.128924	0.0942863	1.36737	0.171511
ARPIN	231.133	0.115889	0.0631011	1.83656	0.0662744	2138.06	-0.0709746	0.0873851	-0.812205	0.416674
ARPP19	1421.78	0.127291	0.0515762	2.46801	0.0135867	4669.21	0.0109644	0.0617959	0.177429	0.859171
ARPP21	0.0815139	-0.000774371	0.00291585	-0.265573	0.790568	3.79547	-0.110839	0.0650536	-1.70381	0.088417
ARR3	0.080984	-2.49862e-05	0.00291585	-0.00856909	0.993163	0.0866938	0.00098136	0.0103758	0.0945813	0.924647
ARRB1	892.236	0.0272477	0.0637892	0.427152	0.669269	876.272	-0.0643886	0.0967256	-0.665684	0.505613
ARRB2	697.72	-0.0435156	0.0546912	-0.79566	0.42623	2139.6	-0.0458941	0.0865745	-0.530111	0.596035
ARRDC1	455.114	-0.0667141	0.0579469	-1.1513	0.24961	495.313	-0.133156	0.0921078	-1.44566	0.148273
ARRDC2	444.224	-0.0672936	0.0620281	-1.08489	0.277971	317.126	-0.107847	0.0718542	-1.50092	0.133377
ARRDC3	283.611	0.0115535	0.0617481	0.187107	0.851576	2031.37	0.0945504	0.0903857	1.04608	0.295525
ARRDC4	0					7862.86	0.0053989	0.0697657	0.0773861	0.938316
ARRDC5	2.32154	-0.03192	0.0168988	-1.88889	0.0589061	0.659933	0.0141009	0.0314444	0.448439	0.653836
ARSA	1530.95	-0.0275633	0.0595005	-0.463245	0.643189	705.717	-0.0522967	0.0967287	-0.540654	0.588746
ARSB	0.344071	-0.00182823	0.00681555	-0.268244	0.788512	567.253	-0.0849126	0.0766669	-1.10755	0.268055
ARSE	0.285282	-0.00172989	0.00563639	-0.306915	0.758908	94.4023	-0.0484247	0.0941248	-0.514473	0.606921
ARSG	575.391	-0.0365655	0.0639623	-0.571672	0.567544	884.849	0.0153749	0.089308	0.172155	0.863315
ARSH	0.453123	0.00248864	0.0056579	0.439853	0.660043	0.246172	0.00460233	0.0144419	0.318679	0.74997
ARSI	0.0453665	-2.49862e-05	0.00291585	-0.00856909	0.993163	1.54514	-0.00840843	0.04401	-0.191057	0.848481
ARSJ	335.553	-0.0421968	0.0620565	-0.679974	0.496521	96.8543	0.0539097	0.0931102	0.578988	0.562597
ARSK	185.667	0.0823742	0.0631099	1.30525	0.191808	764.21	-0.000903622	0.0832526	-0.010854	0.99134
ART1	0					0.950887	0.00541065	0.037596	0.143916	0.885567
ART3	36.1289	-0.0582031	0.0498319	-1.16799	0.242811	11.7011	-0.0230367	0.0704257	-0.327107	0.743587
ART4	0					0.696046	0.0123467	0.031942	0.386536	0.6991
ART5	0.0824477	3.75785e-05	0.00291585	0.0128876	0.989717	104.018	0.166917	0.0961418	1.73616	0.0825357
ARTN	480.147	0.0326744	0.0630115	0.518547	0.604077	34.2673	-0.110319	0.096467	-1.14359	0.252792
ARV1	848.123	-0.0111893	0.0572623	-0.195405	0.845076	1788.24	0.126649	0.0817286	1.54963	0.121231
ARVCF	254.117	-0.00341528	0.0639926	-0.05337	0.957437	679.885	-0.217974	0.0901033	-2.41916	0.0155565
ARX	23.8883	0.00408712	0.0464483	0.0879928	0.929882	12.5821	0.0690249	0.0791096	0.872522	0.382924
AS3MT	745.314	-0.0336669	0.060496	-0.556514	0.57786	1098.8	-0.0792684	0.0682311	-1.16176	0.245332
ASAH1	6746.84	-0.024909	0.0640055	-0.38917	0.69715	1853.81	0.0212278	0.0883274	0.240331	0.810074
ASAH2	2.2167	-0.0062531	0.0152964	-0.408796	0.682689	182.838	0.13092	0.0885037	1.47926	0.139071
ASAP1	2258.72	-0.0358506	0.0575586	-0.622853	0.533381	2583.81	0.0116997	0.0907266	0.128955	0.897393
ASAP2	608.348	-0.0371025	0.0629598	-0.589305	0.555657	1061.53	-0.0165328	0.0947211	-0.174542	0.86144
ASAP3	513.635	-0.126785	0.0635637	-1.99462	0.0460846	614.757	-0.144941	0.0693365	-2.0904	0.0365822
ASB1	252.21	0.0926022	0.0623177	1.48597	0.137287	1132.75	0.0039534	0.0942887	0.0419287	0.966556
ASB10	0.160454	0.000303374	0.0039867	0.0760966	0.939342	0.13508	0.00192184	0.0124753	0.154052	0.877569
ASB11	3.5033	4.54051e-05	0.0213754	0.00212418	0.998305	50.4812	0.0835927	0.0744488	1.12282	0.261514
ASB12	0.183513	-0.00153239	0.00468632	-0.326992	0.743674	8.0104	0.0884179	0.0823111	1.07419	0.282737
ASB13	339.191	0.0185004	0.0620092	0.298349	0.765437	1083.99	-0.0765778	0.0967104	-0.791827	0.428462
ASB14	1.65571	0.00873715	0.0116115	0.752459	0.451775	1.74745	0.0531676	0.0445559	1.19328	0.23276
ASB15	44.1067	0.116777	0.0543281	2.14947	0.0315972	0.190341	0.00534835	0.0168374	0.317646	0.750753
ASB16	2.49157	0.00925484	0.0170211	0.543729	0.586628	4.29376	-0.0867421	0.0699022	-1.24091	0.21464
ASB17	0					0
ASB18	0					11.4388	0.083666	0.0454542	1.84066	0.0656707
ASB2	0.481911	-0.00829955	0.00882862	-0.940073	0.34718	5.0222	0.0479572	0.071548	0.67028	0.50268
ASB3	409.666	0.0845366	0.0591506	1.42918	0.152954	874.075	-0.0453264	0.0908626	-0.498845	0.617888
ASB4	0					4.45596	0.0767226	0.0660315	1.16191	0.245272
ASB5	0.195008	0.000601337	0.00475561	0.126448	0.899377	2.22464	0.0059592	0.0465478	0.128023	0.898131
ASB6	897.928	-0.0621821	0.060653	-1.02521	0.305264	1184.63	-0.114817	0.0658603	-1.74334	0.0812738
ASB7	242.015	0.0179842	0.0635585	0.282955	0.777211	961.204	0.134551	0.0817632	1.64562	0.099843
ASB8	894.826	-0.00854765	0.0484595	-0.176388	0.859989	880.521	0.0544034	0.0520724	1.04476	0.296132
ASB9	0.14837	0.000386901	0.00450154	0.0859486	0.931507	63.4898	0.0529272	0.0877104	0.603432	0.546222
ASCC1	2108.29	-0.0687463	0.0565618	-1.21542	0.224206	1747.77	0.0611134	0.0712417	0.857832	0.390985
ASCC2	860.066	-0.0163927	0.0554771	-0.295486	0.767622	2849.27	-0.0839659	0.0522468	-1.6071	0.108032
ASCC3	1972.79	0.1002	0.0635557	1.57657	0.114895	5371.56	0.127586	0.0825078	1.54635	0.122021
ASCL1	0					0.768316	0.00313434	0.0293255	0.106881	0.914884
ASCL2	234.504	0.0278745	0.060996	0.456989	0.647679	2.30733	0.0316624	0.0444458	0.712382	0.476228
ASCL3	0.142914	0.000379633	0.00445912	0.0851364	0.932153	0.0145323	0.000122232	0.00677555	0.0180401	0.985607
ASCL5	0.920299	0.00932661	0.00985293	0.946582	0.343852	3.22047	-0.0871757	0.0629441	-1.38497	0.166062
ASF1A	1481.92	0.0138047	0.0631432	0.218626	0.826942	1225.88	0.0536947	0.0956328	0.561467	0.574479
ASF1B	3642.38	-0.0877986	0.0579273	-1.51567	0.129603	1979.15	-0.102724	0.0931497	-1.10278	0.270121
ASGR1	0.462494	0.00392138	0.00701051	0.559356	0.575919	275.894	0.0364111	0.0903271	0.403102	0.686873
ASGR2	0.145395	0.000386655	0.00447767	0.0863518	0.931187	0.6398	-0.00940137	0.0310925	-0.302367	0.762372
ASH1L	2757.09	0.157656	0.0630131	2.50195	0.0123512	1757.51	0.095739	0.0757332	1.26416	0.206172
ASH2L	2617.07	-0.0393152	0.0552227	-0.711939	0.476503	1398.34	-0.0436324	0.0837341	-0.521083	0.602309
ASIC1	0.0760381	3.7409e-05	0.00291585	0.0128295	0.989764	1317.64	-0.0336928	0.09667	-0.348534	0.727439
ASIC2	656.006	0.0666246	0.0632869	1.05274	0.29246	2.83943	0.0287953	0.0583559	0.493443	0.6217
ASIC3	0.37706	0.00365459	0.00723201	0.505336	0.613323	93.3379	-0.0896343	0.0883031	-1.01507	0.31007
ASIC4	0.640971	0.00752133	0.00886443	0.848484	0.396168	25.8594	-0.122678	0.0797232	-1.5388	0.123852
ASIC5	0.0646414	3.7409e-05	0.00291585	0.0128295	0.989764	0.0317843	0.000196055	0.00677555	0.0289357	0.976916
ASIP	212.871	0.01039	0.0554211	0.187474	0.851289	1.86874	0.0186733	0.0328642	0.568195	0.569902
ASL	14.5896	-0.0462802	0.0408259	-1.1336	0.256963	430	-0.154329	0.0812187	-1.90017	0.0574106
ASNA1	3690.27	0.0200716	0.0590781	0.339746	0.734048	1248.62	-0.0369121	0.0801141	-0.460744	0.644982
ASNS	1450.44	0.050656	0.0634732	0.798069	0.42483	10389.6	0.148703	0.0967174	1.5375	0.124171
ASNSD1	3392.33	-0.010728	0.0639778	-0.167683	0.866833	3136.76	0.139063	0.0813535	1.70936	0.0873834
ASPA	0.146574	0.000289203	0.00389257	0.0742962	0.940775	47.304	0.201053	0.0934864	2.15062	0.0315065
ASPDH	0					0.397558	-0.0793124	0.0223119	-3.55472	0.000378387
ASPG	933.593	-0.0549779	0.057976	-0.948287	0.342983	1.01487	-0.0474317	0.0377541	-1.25633	0.208995
ASPH	1262.19	-0.0136228	0.0634066	-0.214849	0.829885	3013.57	0.0538215	0.0750324	0.71731	0.473183
ASPHD1	0					125.147	0.117553	0.0885884	1.32696	0.184522
ASPHD2	0					261.071	-0.0718631	0.0966842	-0.743277	0.457314
ASPM	2726.5	0.0563075	0.0621816	0.905534	0.365183	2009.87	0.026632	0.0957062	0.278269	0.780806
ASPN	2.8296	0.0140664	0.0199477	0.705162	0.480709	0.211457	0.0080865	0.0198438	0.407507	0.683636
ASPRV1	0.158369	0.000189437	0.00401247	0.047212	0.962344	46.565	-0.0390247	0.0907787	-0.429888	0.667277
ASPSCR1	2406.98	0.0272856	0.0587936	0.464092	0.642582	1184.35	-0.259936	0.0695438	-3.73773	0.000185686
ASRGL1	1932.92	0.0369998	0.0562316	0.65799	0.510544	1116.63	-0.0371629	0.0965858	-0.384766	0.700411
ASS1	0.098607	0.000146749	0.00353002	0.0415717	0.96684	3185.04	0.145036	0.0966759	1.50023	0.133554
ASTE1	223.267	0.010659	0.0624981	0.170549	0.864578	564.258	-0.0465306	0.0632117	-0.736107	0.461666
ASTL	63.1942	-0.0159399	0.0530655	-0.300382	0.763886	2.49401	0.0692691	0.0518849	1.33505	0.181859
ASTN1	0.0802401	3.7409e-05	0.00291585	0.0128295	0.989764	90.7782	-0.000152996	0.090737	-0.00168615	0.998655
ASTN2	0.937469	-0.00174016	0.0113005	-0.153989	0.877618	217.279	-0.0759805	0.0914769	-0.830599	0.4062
ASXL1	3129.38	-0.0172331	0.0639187	-0.269609	0.787461	2738.58	-0.0650834	0.0736057	-0.884217	0.376579
ASXL2	1978.76	0.150171	0.0640108	2.34602	0.0189749	1098.82	0.139403	0.0956979	1.4567	0.145199
ASXL3	0.0656252	3.74987e-05	0.00291585	0.0128603	0.989739	493.041	0.127643	0.096731	1.31957	0.18698
ASZ1	0.648886	-0.00690743	0.00929044	-0.743498	0.45718	0.0370521	-0.000766364	0.00677555	-0.113107	0.909945
ATAD1	6537.58	-0.0703167	0.0529957	-1.32684	0.184563	4494.23	0.115868	0.0861579	1.34483	0.17868
ATAD2	1003.53	0.033841	0.0640134	0.528656	0.597044	3158.66	0.0416619	0.086766	0.480164	0.631111
ATAD2B	541.338	0.0719809	0.0622693	1.15596	0.247697	712.969	0.158019	0.0783246	2.01749	0.043644
ATAD3A	4340.75	-0.00844403	0.0609688	-0.138497	0.889847	3073.91	-0.0174082	0.0913777	-0.190508	0.848911
ATAD5	674.194	-0.00796267	0.063724	-0.124956	0.900559	1828.64	-0.0159199	0.0939474	-0.169456	0.865438
ATAT1	409.933	-0.0462388	0.0639482	-0.723067	0.469639	833.802	-0.0369414	0.0956244	-0.386317	0.699262
ATCAY	0.281596	0.00189257	0.00596398	0.317333	0.750991	6.23713	-0.00226895	0.0636064	-0.0356716	0.971544
ATE1	1788.44	0.0813595	0.0569171	1.42944	0.152878	1521.25	0.132711	0.0556475	2.38486	0.0170858
ATF1	2104.72	0.0495108	0.0513704	0.963801	0.335145	1215.79	0.0324253	0.0664559	0.487922	0.625605
ATF2	2220.5	0.0182983	0.0474399	0.385715	0.699708	1474.77	0.0410293	0.0909247	0.451245	0.651813
ATF3	112.699	0.0263458	0.0352218	0.747997	0.454462	7131.59	0.145344	0.0756563	1.92111	0.0547175
ATF4	7657.21	0.0160729	0.0610477	0.263284	0.792332	21213.6	0.0889037	0.0964404	0.921851	0.356606
ATF5	3461.62	-0.0936386	0.0629048	-1.48858	0.136599	1163.75	0.145503	0.0877325	1.65848	0.0972205
ATF6	1754.26	0.0523342	0.0617302	0.847789	0.396555	2729.64	0.208071	0.0787312	2.6428	0.00822239
ATF6B	3559.4	-0.122589	0.0610374	-2.00842	0.0445986	2730.56	-0.129879	0.0965685	-1.34494	0.178644
ATF7	489.469	0.1071	0.0620283	1.72664	0.0842331	1463.07	0.0859966	0.0967045	0.889272	0.373857
ATF7IP	1975.97	0.108661	0.0627377	1.73199	0.0832759	3939.72	0.262494	0.0927239	2.83092	0.00464138
ATF7IP2	0					205.979	-0.0115528	0.0911526	-0.126741	0.899145
ATG10	271.759	0.0679146	0.0630819	1.07661	0.281655	461.244	-0.0821223	0.090299	-0.909449	0.363113
ATG101	1351.26	-0.117691	0.0625147	-1.88262	0.0597522	911.996	0.0556374	0.0967064	0.575323	0.565073
ATG12	455.08	0.0318114	0.0639208	0.497669	0.618717	2632.45	0.122649	0.0791498	1.54958	0.121242
ATG13	2164.57	-0.0974443	0.0537224	-1.81385	0.0697011	2437.64	0.0230334	0.0750869	0.306757	0.759028
ATG14	498.508	-0.0895652	0.0560483	-1.598	0.110043	494.211	-0.0366246	0.0881769	-0.415354	0.677883
ATG16L1	816.222	-0.145098	0.0587965	-2.4678	0.0135948	664.926	-0.154138	0.0620867	-2.48262	0.013042
ATG16L2	347.541	-0.107015	0.0639863	-1.67246	0.0944336	237.944	-0.151754	0.0937224	-1.61919	0.105407
ATG2A	1304.22	-0.0844659	0.0637025	-1.32594	0.184859	855.443	-0.12348	0.0906491	-1.36218	0.173141
ATG2B	3722.45	0.0743811	0.0613684	1.21204	0.225496	1332.88	0.180031	0.0963054	1.86937	0.061571
ATG3	2216.45	0.0797162	0.0612215	1.3021	0.192884	2740.01	0.0687312	0.0648818	1.05933	0.28945
ATG4A	1259.95	0.0189399	0.0634606	0.298451	0.765359	1347.09	0.103243	0.0657768	1.56959	0.116511
ATG4B	685.987	-0.103898	0.0550951	-1.8858	0.0593226	1550.59	-0.106893	0.0881869	-1.21212	0.225465
ATG4C	852.34	0.0292187	0.0635254	0.459953	0.64555	1715.95	0.0934974	0.0706061	1.32421	0.185433
ATG4D	507.949	-0.0417647	0.0610845	-0.683721	0.494152	1159.88	0.007436	0.0903866	0.0822688	0.934433
ATG5	1314.32	0.0902595	0.0590264	1.52914	0.12623	2026.55	0.188897	0.082861	2.27969	0.0226262
ATG7	609.967	-0.030179	0.0631374	-0.47799	0.632658	759.934	0.0106259	0.0763943	0.139093	0.889377
ATG9A	2086.31	-0.0975227	0.0639403	-1.52522	0.127205	1720.99	-0.075318	0.084615	-0.890126	0.373398
ATG9B	292.775	-0.04284	0.0410116	-1.04458	0.296216	27.34	-0.132113	0.0962826	-1.37214	0.17002
ATIC	4428.02	-0.00960994	0.0607784	-0.158114	0.874367	6615.59	-0.0251481	0.0598336	-0.4203	0.674266
ATL1	88.3232	-0.100704	0.0629297	-1.60026	0.109541	292.49	0.00559776	0.0934052	0.0599299	0.952211
ATL2	1046.63	-0.0654579	0.0608934	-1.07496	0.282394	2752.66	-0.00223524	0.0766093	-0.0291772	0.976723
ATL3	5117.2	-0.063918	0.0578238	-1.10539	0.268989	1024.62	-0.0268777	0.0829767	-0.323919	0.746
ATM	2490.23	0.17231	0.0636607	2.70669	0.00679583	1632.54	0.138241	0.0867879	1.59286	0.111191
ATMIN	1063.55	-0.0325755	0.0502109	-0.648773	0.516485	1223.36	-0.0544176	0.090447	-0.601651	0.547406
ATN1	9498.26	0.0934154	0.0579281	1.61261	0.106829	3735.19	0.0359271	0.089881	0.399718	0.689364
ATOH1	0					13.479	0.0358801	0.0758311	0.473159	0.6361
ATOH8	47.1496	0.0136195	0.0378851	0.359496	0.719224	35.1209	-0.0239818	0.0819163	-0.29276	0.769706
ATOX1	554.73	0.0398312	0.0556327	0.715967	0.474012	1005.74	-0.020577	0.0961339	-0.214045	0.830512
ATP10A	6782.42	0.000478957	0.0617089	0.00776155	0.993807	0.552953	0.0211048	0.0222025	0.950562	0.341827
ATP10B	0					0.32572	-0.0146106	0.0209924	-0.695996	0.486431
ATP10D	1486.22	-0.0473605	0.0639905	-0.740117	0.459229	584.742	0.130796	0.0827748	1.58015	0.114073
ATP11A	8463.08	-0.0630232	0.0633394	-0.995007	0.319733	1263.5	0.082632	0.0895985	0.922248	0.356399
ATP11B	3151.67	-0.088357	0.057912	-1.52571	0.127082	3113.92	0.15275	0.0833782	1.83202	0.0669491
ATP11C	2151.55	-0.0148704	0.0640003	-0.232349	0.816267	2229.72	0.0142777	0.0897668	0.159053	0.873627
ATP12A	23.6679	-0.108497	0.0413208	-2.62573	0.00864636	51.4366	-0.00126132	0.0966949	-0.0130443	0.989592
ATP13A1	1663.91	-0.131874	0.0639932	-2.06076	0.0393262	2276.79	-0.219262	0.0753881	-2.90844	0.00363231
ATP13A2	2629.84	-0.0633484	0.0592753	-1.06871	0.285199	3063.39	-0.143118	0.0891503	-1.60535	0.108416
ATP13A3	5320.06	0.00328631	0.0626075	0.0524906	0.958138	5456.54	0.0309543	0.0967007	0.320104	0.748889
ATP13A4	0.222859	0.00101151	0.00546964	0.184931	0.853283	10.1446	-0.055714	0.0751625	-0.741248	0.458543
ATP13A5	0					0.153205	-0.000960731	0.0125432	-0.0765936	0.938947
ATP1A1	16178.9	-0.0995256	0.0637638	-1.56085	0.118559	24028.7	-0.0361906	0.0930957	-0.388747	0.697464
ATP1A2	2.34334	-0.00517258	0.0166868	-0.309981	0.756576	1.74366	0.0921008	0.0477491	1.92885	0.0537496
ATP1A3	0.426822	0.00470033	0.0077956	0.602947	0.546544	784.744	-0.0294552	0.0966214	-0.304852	0.760479
ATP1A4	0					0.219762	0.00365339	0.0144554	0.252735	0.800473
ATP1B1	7.76744	-0.0388823	0.030136	-1.29023	0.196972	1076.9	-0.00849168	0.0841539	-0.100907	0.919625
ATP1B2	0.0380191	-2.49862e-05	0.00291585	-0.00856909	0.993163	442.098	0.0383227	0.0798516	0.479924	0.631281
ATP1B3	6796.56	-0.0552856	0.0639654	-0.864305	0.387421	6660.85	-0.0300085	0.0774304	-0.387555	0.698345
ATP1B4	0					2.33277	0.0188888	0.0550847	0.342905	0.73167
ATP23	542.711	0.090909	0.062603	1.45215	0.146459	297.938	0.0817203	0.084135	0.9713	0.331399
ATP2A1	57.767	-0.0457001	0.0376128	-1.21502	0.22436	96.8998	-0.169499	0.0955925	-1.77314	0.0762047
ATP2A2	14127.7	-0.0437373	0.0637601	-0.685967	0.492734	11214.2	0.15156	0.0656173	2.30976	0.0209015
ATP2A3	0					192.456	-0.0926752	0.0942276	-0.983524	0.325349
ATP2B1	2362.51	-0.134276	0.0633188	-2.12064	0.033952	3178.88	0.0110859	0.0900255	0.123142	0.901995
ATP2B2	0.953329	0.00455009	0.0103089	0.441375	0.658941	2.29119	-0.00293337	0.0521627	-0.0562349	0.955155
ATP2B3	1.10514	0.00816135	0.0127997	0.637619	0.523722	43.1185	-0.0292878	0.0772508	-0.379126	0.704594
ATP2B4	1240.75	0.0349257	0.0602896	0.579299	0.562387	2319.14	-0.00131295	0.0871524	-0.015065	0.98798
ATP2C1	3446.14	0.0391864	0.0573858	0.682859	0.494696	5167.66	0.0357267	0.0775139	0.460906	0.644866
ATP2C2	2.48883	0.0109399	0.0178656	0.612344	0.54031	7.00311	-0.134602	0.0797995	-1.68676	0.09165
ATP4A	0					4.0359	-0.0190004	0.06759	-0.281112	0.778624
ATP4B	0					0.759124	-0.000656786	0.0325505	-0.0201774	0.983902
ATP5F1C	8214.1	0.0731246	0.0621987	1.17566	0.23973	6898.96	0.045376	0.0641791	0.707021	0.479554
ATP5MC2	4.24821	-0.0213446	0.0210935	-1.01191	0.311583	8480.43	-0.0278297	0.0960679	-0.289687	0.772055
ATP5MD	0.109935	0.000155308	0.00363664	0.0427064	0.965936	2945.28	0.140411	0.0964225	1.4562	0.145337
ATP5MPL	0					2319.92	0.069221	0.095601	0.724061	0.469028
ATP5S	205.158	0.0517816	0.0583498	0.887434	0.374845	496.131	-0.0417099	0.0937328	-0.444987	0.656329
ATP6AP1	8728.73	-0.0485986	0.0617912	-0.786497	0.431576	3603.28	-0.00556844	0.0926887	-0.0600769	0.952094
ATP6AP1L	0.0453665	-2.49862e-05	0.00291585	-0.00856909	0.993163	316.681	0.0915169	0.0947897	0.965474	0.334308
ATP6AP2	8425.65	-0.0310721	0.0632126	-0.491549	0.623038	4307.09	0.00916147	0.0864491	0.105975	0.915602
ATP6V0A1	2107.72	-0.0866124	0.0638039	-1.35748	0.174629	2751.23	-0.0607277	0.0771025	-0.787624	0.430917
ATP6V0A2	1335.63	-0.03222	0.0598049	-0.538752	0.590058	1507.69	0.0960108	0.0926384	1.0364	0.300014
ATP6V0A4	0.118776	-0.00247823	0.00371711	-0.666709	0.504958	1.20631	-0.0139707	0.0403534	-0.346209	0.729186
ATP6V0B	3216.41	0.0267426	0.0637297	0.419625	0.674759	4085.17	0.0662843	0.0814428	0.813875	0.415716
ATP6V0C	5661.18	-0.0266519	0.0636749	-0.418563	0.675536	4662.05	-0.0499231	0.0907771	-0.549953	0.582352
ATP6V0D1	2691.4	-0.0264938	0.0613266	-0.432012	0.665733	1430.95	-0.0855707	0.0863994	-0.990409	0.321974
ATP6V0D2	4.72249	0.0105853	0.0205018	0.516311	0.605637	44.5432	0.0786617	0.0950502	0.82758	0.407908
ATP6V0E1	2828.35	0.000301285	0.0640041	0.00470727	0.996244	1784.22	-0.0339386	0.0825973	-0.410892	0.681151
ATP6V0E2	352.307	-0.011803	0.0624361	-0.189042	0.85006	2890.3	-0.124826	0.0755148	-1.653	0.0983302
ATP6V1A	5553.22	-0.000939335	0.0639797	-0.0146818	0.988286	7550.05	0.0324063	0.0796569	0.406824	0.684137
ATP6V1B1	0					96.296	-0.0246535	0.0966895	-0.254976	0.798742
ATP6V1B2	2846	0.042952	0.0578796	0.742092	0.458032	2235.64	-0.0783653	0.0654577	-1.19719	0.231233
ATP6V1C1	2793.13	0.058754	0.0494492	1.18817	0.234767	1339.95	-0.00182672	0.0967057	-0.0188894	0.984929
ATP6V1C2	3.70929	-0.00351695	0.0168778	-0.208377	0.834935	77.9535	-0.118076	0.0946982	-1.24687	0.212446
ATP6V1D	3351.34	0.0645416	0.0620078	1.04086	0.297939	1394.04	-0.00591428	0.0731414	-0.080861	0.935553
ATP6V1E1	4477.68	0.0563586	0.0589294	0.956374	0.338883	4177	0.0866547	0.0572337	1.51405	0.130013
ATP6V1E2	31.8463	-0.00723906	0.0502547	-0.144047	0.885463	216.464	0.118545	0.0963311	1.2306	0.218472
ATP6V1F	1775.45	0.0529291	0.063825	0.829285	0.406943	3986.18	0.061281	0.0955702	0.641214	0.521384
ATP6V1G1	8366.54	0.108849	0.0628673	1.73141	0.0833786	3859.38	0.0894069	0.0921795	0.969921	0.332086
ATP6V1G2	350.69	-0.0443319	0.0630582	-0.703031	0.482037	135.768	0.147358	0.0899175	1.63882	0.101251
ATP6V1G3	0					0.0268234	0.000122232	0.00677555	0.0180401	0.985607
ATP6V1H	1044.52	0.0553189	0.0634446	0.871925	0.383249	1415.59	0.0204772	0.0801387	0.255522	0.79832
ATP7A	840.462	0.0106966	0.0625033	0.171137	0.864116	910.588	0.0972888	0.0905193	1.07479	0.282471
ATP7B	320.219	-0.0674184	0.0631616	-1.0674	0.285793	676.443	0.0197154	0.0860104	0.229221	0.818697
ATP8A1	330.182	-0.00980023	0.0591536	-0.165674	0.868413	1527.67	0.0801013	0.0967107	0.828257	0.407525
ATP8A2	3.63374	-0.0150827	0.0196457	-0.767736	0.442644	191.838	0.0779807	0.0914959	0.852286	0.394056
ATP8B1	0.8261	-0.0107972	0.0104983	-1.02847	0.30373	167.539	0.104401	0.0884783	1.17996	0.238015
ATP8B2	1425.75	0.00561224	0.0569767	0.0985006	0.921535	2823.34	-0.0600131	0.0930212	-0.645155	0.518827
ATP8B3	20.8504	-0.0295001	0.0454679	-0.648812	0.51646	30.6289	-0.0434753	0.0766431	-0.567244	0.570548
ATP8B4	9.94058	-0.0607639	0.0362743	-1.67512	0.0939109	15.991	0.0658226	0.0926037	0.710799	0.477209
ATP8B5P	0.0920236	3.84848e-05	0.00295695	0.013015	0.989616	1.94	0.0737487	0.0505161	1.4599	0.144316
ATP9A	0					2093.75	-0.00967032	0.0952343	-0.101542	0.91912
ATP9B	587.993	-0.0843007	0.0608896	-1.38448	0.16621	410.715	-0.0343555	0.0722546	-0.475479	0.634446
ATPAF1	1379.22	0.0708941	0.0445136	1.59264	0.111241	3911.47	0.0144798	0.0499356	0.289969	0.77184
ATPAF2	837.437	-0.000424752	0.0530187	-0.00801137	0.993608	1275.79	-0.093825	0.0967068	-0.970201	0.331946
ATR	1660.63	0.0410344	0.0638724	0.642443	0.520585	1773.01	0.0438732	0.093414	0.469664	0.638595
ATRAID	1921.18	-0.047024	0.063967	-0.735129	0.462261	3076.09	0.0380298	0.0875902	0.434179	0.664159
ATRIP	346.785	-0.0286162	0.0583962	-0.490035	0.624109	558.454	-0.0311079	0.0943584	-0.329678	0.741643
ATRN	644.655	0.0439923	0.0635013	0.692778	0.488449	1880.54	-0.0608588	0.0924693	-0.658151	0.510441
ATRNL1	530.091	0.0093463	0.0603281	0.154924	0.876881	647.632	0.0351089	0.0928696	0.378045	0.705397
ATRX	7458.13	0.015967	0.0637589	0.250427	0.802257	3071.21	0.117246	0.0958721	1.22294	0.221351
ATXN1	78.2949	0.0708649	0.058362	1.21423	0.22466	563.612	0.0832878	0.0946672	0.879795	0.37897
ATXN10	7106.26	0.017592	0.0640083	0.274839	0.78344	7223.88	0.0333634	0.0570782	0.584521	0.55887
ATXN1L	1514.44	-0.0482563	0.0639776	-0.754268	0.450688	1255.31	-0.0423354	0.0832705	-0.508408	0.611167
ATXN2	2070.52	0.0572866	0.0570564	1.00403	0.315362	1564.72	0.135519	0.0683166	1.98369	0.0472902
ATXN2L	6006.19	-0.00242458	0.0632567	-0.0383292	0.969425	6350.93	0.0629138	0.0756105	0.832079	0.405365
ATXN3	910.237	0.0602297	0.0628465	0.958363	0.33788	675.79	0.0338913	0.0704115	0.481332	0.630281
ATXN7	287.627	0.0576425	0.0636669	0.905376	0.365266	845.326	0.0750078	0.0622218	1.20549	0.228014
ATXN7L1	178.83	0.0853992	0.0633704	1.34762	0.177781	176.679	-0.0868514	0.0838137	-1.03624	0.300089
ATXN7L2	559.743	-0.0384332	0.0639963	-0.600553	0.548138	434.13	-0.222832	0.0930655	-2.39436	0.0166496
ATXN7L3	1120.11	-0.0370626	0.0616697	-0.600986	0.547849	2535.83	-0.172885	0.0522552	-3.30847	0.000938059
ATXN7L3B	1788	-0.0452673	0.0475027	-0.952943	0.340619	4051.09	-0.0482751	0.0764678	-0.631314	0.527836
AUH	617.842	-0.0213933	0.061621	-0.347176	0.728459	717.911	-0.0297068	0.0877511	-0.338535	0.73496
AUNIP	564.918	-0.0994569	0.0639647	-1.55487	0.119976	812.372	0.104924	0.0827718	1.26763	0.20493
AUP1	1378.27	-0.127632	0.0612874	-2.08252	0.0372948	3891.83	0.04058	0.0859942	0.471892	0.637004
AURKA	2871.66	-0.078113	0.0556647	-1.40328	0.160534	2029.81	-0.0227848	0.0930494	-0.244867	0.806559
AURKAIP1	8668.92	0.0505699	0.0637935	0.792712	0.427946	4113.9	-0.00535081	0.0826557	-0.0647361	0.948384
AURKB	1747.54	0.0521347	0.0511448	1.01936	0.308034	2760.53	-0.0454975	0.0967295	-0.470358	0.638099
AURKC	1748.46	-0.10338	0.0420563	-2.45814	0.013966	50.0845	0.091249	0.0913424	0.998977	0.317806
AUTS2	0.0391291	-2.49862e-05	0.00291585	-0.00856909	0.993163	1481.9	-0.111656	0.0866568	-1.28849	0.197576
AVEN	1126.07	0.0814098	0.0594259	1.36994	0.170707	613.608	-0.0107935	0.0912313	-0.11831	0.905822
AVIL	2.1721	0.00862672	0.0136795	0.63063	0.528283	6.43684	-0.00874635	0.0668927	-0.130752	0.895972
AVL9	1876.62	0.138701	0.0537399	2.58097	0.00985237	2244.55	0.102285	0.0609564	1.67799	0.0933482
AVPI1	2442.13	0.0597633	0.0637009	0.938187	0.348148	533.248	0.106335	0.0964127	1.10291	0.270066
AVPR1A	0					20.4211	0.0183789	0.0880823	0.208656	0.834717
AVPR1B	0.0331818	-2.49862e-05	0.00291585	-0.00856909	0.993163	1.9247	0.0294158	0.0519331	0.566416	0.571111
AVPR2	0.0426085	-2.49023e-05	0.00291585	-0.0085403	0.993186	0.253226	-0.000889722	0.0187177	-0.0475338	0.962088
AWAT1	0.0463356	-0.000836102	0.00291585	-0.286743	0.774309	0.322415	-0.017901	0.0231452	-0.773419	0.439274
AWAT2	0					0.141476	0.00157098	0.0112822	0.139244	0.889257
AXDND1	6.26035	0.000247483	0.023973	0.0103234	0.991763	10.1349	-0.0187813	0.0801271	-0.234394	0.814679
AXIN1	2697.26	-0.067865	0.0467235	-1.45248	0.146368	1668.74	-0.0861127	0.0880864	-0.977594	0.328275
AXIN2	803.768	-0.0545507	0.0636795	-0.856646	0.391641	493.615	-0.107426	0.0910311	-1.18011	0.237958
AXL	29476.9	0.010165	0.0577806	0.175923	0.860354	46.0276	0.0349936	0.0966628	0.362018	0.717339
AZGP1	0					4.02364	0.0148929	0.0598277	0.248929	0.803415
AZI2	1875.25	0.0742403	0.0442936	1.6761	0.0937195	2254.17	0.0961031	0.0744533	1.29078	0.196778
AZIN1	10349.7	-0.00469275	0.0582528	-0.0805584	0.935793	4538.03	-0.0164858	0.0799893	-0.206101	0.836712
AZIN2	0.615306	-0.00541098	0.00871586	-0.62082	0.534718	215.035	-0.236231	0.0771596	-3.06159	0.00220168
B2M	7629.15	0.0673425	0.0635834	1.05912	0.289544	7302.53	0.134166	0.0961785	1.39497	0.163024
B3GALNT1	632.294	0.0292854	0.0584594	0.500953	0.616404	1.00157	0.00121209	0.0364291	0.0332727	0.973457
B3GALNT2	3226.99	-0.0733003	0.0537794	-1.36298	0.172888	1673.32	0.164274	0.0696755	2.3577	0.0183886
B3GALT1	22.6257	0.0466314	0.0412262	1.13111	0.258008	29.2174	0.070883	0.0943841	0.751006	0.452649
B3GALT2	0					2.92199	0.0250166	0.0552643	0.452672	0.650785
B3GALT4	344.291	-0.100524	0.063952	-1.57187	0.115982	56.0323	0.0571005	0.0960814	0.594293	0.552316
B3GALT5	0.298824	0.00153818	0.00560446	0.274457	0.783733	11.6789	0.0538182	0.076286	0.705479	0.480512
B3GALT6	1431.22	-0.0941133	0.0577707	-1.62909	0.103295	1593.57	-0.13046	0.0950134	-1.37307	0.169729
B3GAT1	0					211.545	-0.0413983	0.09311	-0.444617	0.656596
B3GAT2	0.0610973	3.7409e-05	0.00291585	0.0128295	0.989764	73.9285	-0.0885635	0.0962472	-0.920167	0.357485
B3GAT3	1176.34	0.0378261	0.0619159	0.610928	0.541247	2182.59	-0.0955207	0.0858447	-1.11271	0.265831
B3GLCT	1544.73	-0.0704267	0.0622339	-1.13165	0.257784	590.014	-0.0927322	0.0957275	-0.96871	0.33269
B3GNT2	3416.24	-0.116656	0.0577442	-2.02022	0.0433601	801.407	0.113419	0.0867002	1.30817	0.190815
B3GNT3	0.325118	0.00262087	0.00681699	0.384461	0.700637	13.3051	0.0121306	0.0749196	0.161915	0.871372
B3GNT4	3.51839	-0.00777956	0.0174627	-0.445497	0.655961	84.8194	-0.0952505	0.096729	-0.984715	0.324764
B3GNT5	0.0293542	-2.49862e-05	0.00291585	-0.00856909	0.993163	1002.62	0.0717473	0.0914697	0.784383	0.432815
B3GNT6	0.116424	-0.00114642	0.00368602	-0.311017	0.755788	1.42459	-0.0459578	0.0419685	-1.09505	0.273493
B3GNT7	0.0703198	3.7409e-05	0.00291585	0.0128295	0.989764	21.8648	-0.127679	0.0955111	-1.33679	0.18129
B3GNT8	0.204966	0.0012155	0.00598919	0.202949	0.839175	41.4529	0.0876841	0.0873997	1.00325	0.315739
B3GNT9	389.451	0.059844	0.0635443	0.941769	0.346311	36.6671	-0.00388182	0.0924282	-0.0419982	0.9665
B3GNTL1	407.182	0.113837	0.061193	1.8603	0.0628438	226.843	-0.252428	0.0841784	-2.99872	0.00271113
B4GALNT1	0					402.084	-0.121318	0.0914004	-1.32733	0.1844
B4GALNT2	0.0353772	-2.49862e-05	0.00291585	-0.00856909	0.993163	3.23763	-0.00657475	0.0567356	-0.115884	0.907744
B4GALNT3	0.196272	-0.00400574	0.00482935	-0.829457	0.406846	857.008	-0.161699	0.0939452	-1.72121	0.0852131
B4GALNT4	16.4952	-0.0848496	0.0401721	-2.11215	0.0346732	1065.99	-0.244966	0.0909237	-2.6942	0.00705582
B4GALT1	494.125	0.0292968	0.0604537	0.484616	0.627949	1437.69	-0.0343013	0.0872531	-0.393124	0.694228
B4GALT2	552.421	-0.01379	0.0584226	-0.236039	0.813402	3285.61	-0.125404	0.0591919	-2.1186	0.0341241
B4GALT3	1082.77	-0.0434053	0.0523805	-0.828653	0.407301	1768.37	-0.053105	0.0850342	-0.624513	0.532291
B4GALT4	954.285	-0.0332317	0.0585796	-0.567291	0.570516	1434.75	0.105282	0.0898186	1.17216	0.241133
B4GALT5	856.597	-0.0434835	0.0614726	-0.707364	0.47934	2176.77	-0.0608728	0.086925	-0.700291	0.483745
B4GALT6	287.143	0.0392292	0.0626476	0.626189	0.531191	1432.39	-0.0396126	0.0967319	-0.409509	0.682166
B4GALT7	1368.42	-0.0267355	0.0636477	-0.420054	0.674446	787.351	-0.145854	0.0816573	-1.78617	0.0740716
B4GAT1	1341.39	-0.0889798	0.0639991	-1.39033	0.164429	2732.37	-0.0314495	0.0905389	-0.347359	0.728322
B9D1	117.648	0.0801282	0.062417	1.28376	0.199227	1380.94	-0.0492183	0.0932849	-0.527613	0.597768
B9D2	785.416	-0.0099029	0.0639926	-0.154751	0.877018	69.9715	-0.0474305	0.0955724	-0.496278	0.619698
BAALC	1.01126	-0.0015019	0.0106694	-0.140767	0.888054	80.7867	0.0689946	0.0965669	0.714474	0.474934
BAAT	25.0265	0.0665533	0.0450092	1.47866	0.139231	11.1439	0.18063	0.0831159	2.17323	0.0297633
BABAM1	2517.26	-0.00769458	0.0575448	-0.133715	0.893628	2993.54	-0.0260893	0.0765836	-0.340664	0.733356
BACE1	1832.03	-0.0557928	0.0596981	-0.934583	0.350003	1163.32	0.012716	0.0809646	0.157057	0.8752
BACE2	0.121078	-0.00183006	0.0031895	-0.573776	0.56612	1530.92	-0.0203565	0.0949242	-0.21445	0.830196
BACH1	1115.23	0.0538127	0.060504	0.889408	0.373784	1933.63	0.123028	0.0620977	1.9812	0.0475686
BACH2	0.545354	-0.000352356	0.00777952	-0.0452928	0.963874	992.43	0.165672	0.0946604	1.75017	0.0800882
BAD	349.139	-0.0249894	0.0638696	-0.391257	0.695607	1116.05	0.0268218	0.0872203	0.307518	0.758449
BAG1	1208.82	-0.0213492	0.0565677	-0.37741	0.705869	854.097	0.073351	0.0966268	0.759117	0.447783
BAG2	587.406	0.0336081	0.0588163	0.571409	0.567722	999.029	0.0378478	0.083386	0.453887	0.64991
BAG3	3778.39	0.0809119	0.0582543	1.38894	0.16485	1648.83	0.134397	0.0953472	1.40956	0.15867
BAG4	1586.8	0.107853	0.0537278	2.00741	0.0447064	1142.99	0.0408251	0.0810141	0.503926	0.614314
BAG5	3040.59	-0.0161759	0.0585935	-0.27607	0.782494	1959.66	0.0169531	0.0670275	0.252928	0.800324
BAG6	12328.1	-0.0373995	0.0552826	-0.676515	0.498713	10412.6	-0.0932469	0.0553782	-1.68382	0.0922168
BAHCC1	2281.26	0.0685033	0.0626355	1.09368	0.274094	837.116	-0.131345	0.0951837	-1.37991	0.167615
BAHD1	1065.74	-0.0518981	0.0570493	-0.909707	0.362977	1043.49	-0.0416769	0.087083	-0.478589	0.632231
BAIAP2	3480.72	-0.0413613	0.0639981	-0.646289	0.518092	588.55	-0.0908561	0.0820112	-1.10785	0.267927
BAIAP2L1	1467.05	0.118211	0.0581219	2.03385	0.0419664	2032.97	-0.0221769	0.0722731	-0.306849	0.758958
BAIAP2L2	6.86738	-0.00333937	0.0257487	-0.129691	0.896811	34.557	-0.0695908	0.0959863	-0.725008	0.468447
BAIAP3	4.6463	-0.0325632	0.0237134	-1.3732	0.169692	211.77	-0.260726	0.0966563	-2.69746	0.00698713
BAK1	2974.38	-0.0680253	0.0536429	-1.26811	0.204757	1744.56	0.0515712	0.0956692	0.539058	0.589847
BAMBI	216.479	-0.0167944	0.0639778	-0.262503	0.792934	692.945	-0.0620487	0.0894763	-0.693465	0.488018
BANF1	10031	0.0230513	0.0607339	0.379545	0.704283	6265.98	-0.0354813	0.0959671	-0.369724	0.711588
BANF2	0.761234	0.00940091	0.00989776	0.949801	0.342213	0.0410509	0.000196055	0.00677555	0.0289357	0.976916
BANK1	1926.41	0.0864929	0.0620544	1.39382	0.163371	0.349786	0.018197	0.0244352	0.744703	0.456451
BANP	1117.05	0.0767754	0.0555196	1.38285	0.16671	451.218	0.0470568	0.0816228	0.576515	0.564267
BAP1	4410.03	-0.0949676	0.0413495	-2.29671	0.0216356	3657.41	-0.146434	0.0604106	-2.42398	0.0153516
BARD1	299.089	0.0732443	0.0635905	1.15181	0.249399	1004.32	0.109254	0.0671255	1.62761	0.103608
BARHL1	0.037725	-2.49862e-05	0.00291585	-0.00856909	0.993163	0.153855	0.00275231	0.0140287	0.196191	0.844461
BARHL2	0.145925	-0.00259035	0.00388409	-0.666912	0.504828	248.658	0.122473	0.0965116	1.269	0.204442
BARX1	0.0397082	-2.47534e-05	0.00291585	-0.00848925	0.993227	39.4104	-0.0235092	0.0967249	-0.243053	0.807965
BARX2	0.0396243	-2.49862e-05	0.00291585	-0.00856909	0.993163	362.738	-0.0433027	0.0705302	-0.61396	0.539242
BASP1	2919.63	-0.0140671	0.0640118	-0.219758	0.82606	9910.34	0.0431951	0.09597	0.45009	0.652646
BATF	221.995	0.0178795	0.0632606	0.282633	0.777458	0.0412656	0.000196055	0.00677555	0.0289357	0.976916
BATF2	148.421	-0.0444134	0.0638092	-0.696034	0.486408	52.7046	-0.0398458	0.0950381	-0.419261	0.675026
BATF3	0.399748	-0.007383	0.00785691	-0.939682	0.34738	375.36	0.0981925	0.0857185	1.14552	0.251992
BAX	1226.34	0.0724903	0.0629631	1.15131	0.249603	2527.89	-0.187551	0.0938808	-1.99775	0.0457435
BAZ1A	3409.06	-0.0233379	0.0613986	-0.380106	0.703867	3849.36	-0.064535	0.0838605	-0.769552	0.441566
BAZ1B	5661.78	-0.0235241	0.0639416	-0.367899	0.712948	6781.03	0.136095	0.067097	2.02833	0.0425264
BAZ2A	4764.88	0.0790025	0.0629333	1.25534	0.209356	4906.06	0.0958735	0.0844788	1.13488	0.256425
BAZ2B	355.146	0.00052949	0.0636018	0.00832508	0.993358	725.662	0.187358	0.0680444	2.75346	0.00589682
BBC3	106.811	0.01307	0.0608348	0.214845	0.829888	1209.09	0.0563742	0.0946881	0.595367	0.551598
BBIP1	751.044	0.0432407	0.0612987	0.70541	0.480555	922.874	0.178103	0.0950361	1.87405	0.0609233
BBOF1	286.719	0.0154783	0.0621636	0.248994	0.803366	160.531	0.145982	0.096114	1.51884	0.128802
BBOX1	0.159119	0.000400711	0.00458044	0.0874831	0.930287	1.12291	-0.0201187	0.0383298	-0.524884	0.599664
BBS1	261.5	-0.0691964	0.0638973	-1.08293	0.278839	946.302	-0.0492503	0.0766143	-0.642834	0.520332
BBS10	386.428	-0.0808046	0.0640061	-1.26245	0.206787	1163.76	-0.0190854	0.0882011	-0.216385	0.828688
BBS12	325.639	-0.0199853	0.0620317	-0.322179	0.747317	264.402	0.0689627	0.0932663	0.739417	0.459654
BBS2	12.0044	0.0249058	0.0266546	0.934388	0.350104	1930.6	-0.129934	0.0749573	-1.73345	0.0830166
BBS4	982.29	0.10726	0.063054	1.70109	0.0889262	1495.8	0.00920009	0.0654078	0.140657	0.888141
BBS5	1.06882	-0.000826482	0.0095002	-0.0869963	0.930674	427.91	0.0633538	0.0624094	1.01513	0.310043
BBS7	1526.78	0.0280622	0.0445179	0.630358	0.52846	1960.01	0.109877	0.0600234	1.83057	0.0671646
BBS9	595.219	-0.0219644	0.0595329	-0.368945	0.712169	666.597	0.106062	0.0795612	1.33309	0.182503
BBX	5260.57	0.117125	0.059803	1.95852	0.0501693	4492.35	0.237572	0.0687815	3.45401	0.000552316
BCAM	0					1479.33	-0.0531602	0.0950755	-0.559136	0.576069
BCAN	0.0711937	3.7409e-05	0.00291585	0.0128295	0.989764	9.01952	-0.0425425	0.083125	-0.51179	0.608798
BCAP29	2232.93	0.0926597	0.0559286	1.65675	0.0975703	1558.28	0.13881	0.0701181	1.97966	0.0477421
BCAP31	6372.85	-0.0518046	0.0638099	-0.811858	0.416873	4843.97	-0.012248	0.0818978	-0.149552	0.881118
BCAR1	3373.74	0.0381399	0.0543875	0.701262	0.48314	1160.42	-0.0557158	0.0787449	-0.707547	0.479226
BCAR3	1078.31	0.0261951	0.0607654	0.431087	0.666405	476.589	0.0315854	0.0624499	0.505772	0.613017
BCAS1	0.362269	0.00297749	0.00682717	0.436123	0.662747	8.2729	0.0195941	0.0834562	0.234784	0.814377
BCAS2	1776.69	0.00745449	0.0631521	0.11804	0.906036	3413.58	0.102816	0.0838052	1.22684	0.219882
BCAS3	566.866	-0.057449	0.0638554	-0.899673	0.368294	1990.06	0.040775	0.0731305	0.557565	0.577141
BCAT1	1874.53	0.113236	0.0633801	1.78662	0.0739996	3452.69	0.236401	0.0915601	2.58192	0.00982523
BCAT2	15.6929	0.0482734	0.032583	1.48155	0.13846	3232.97	-0.167321	0.0841838	-1.98757	0.0468594
BCCIP	2911.76	0.063366	0.0635083	0.997758	0.318397	5094.96	0.0191535	0.0755966	0.253364	0.799987
BCDIN3D	477.44	-0.13185	0.0579872	-2.27377	0.0229796	321.005	0.00625117	0.0946322	0.0660575	0.947332
BCHE	0					241.682	0.128753	0.0947375	1.35905	0.174132
BCKDHA	817.874	-0.146269	0.06392	-2.28831	0.0221196	1930.06	-0.0419819	0.0789369	-0.531842	0.594836
BCKDHB	761.756	0.0769161	0.0601406	1.27894	0.200919	1076.58	0.046394	0.0773475	0.599812	0.548631
BCKDK	2498.9	0.0216733	0.0504301	0.429769	0.667364	1927.81	-0.0909854	0.0754585	-1.20577	0.227907
BCL10	2237.88	0.0152364	0.0587659	0.259272	0.795425	721.516	0.104019	0.0920441	1.1301	0.258434
BCL11A	0.103164	0.000150001	0.00357404	0.0419697	0.966523	380.72	-0.0949397	0.0876823	-1.08277	0.27891
BCL11B	0.208163	0.000981121	0.00538774	0.182103	0.855502	92.7148	-0.0248396	0.0797031	-0.311651	0.755306
BCL2	213.668	0.0512631	0.0640108	0.80085	0.423219	514.261	0.18284	0.0851735	2.14667	0.0318192
BCL2A1	3.9485	-0.0286628	0.0223384	-1.28312	0.199451	0.602272	-0.00615137	0.026672	-0.23063	0.817602
BCL2L1	2933.35	-0.0804843	0.0564606	-1.42549	0.154014	767.796	-0.0122839	0.0731605	-0.167903	0.866659
BCL2L10	0.0625819	3.7409e-05	0.00291585	0.0128295	0.989764	0.450148	0.0227565	0.0242089	0.940003	0.347216
BCL2L11	420.697	-0.0428834	0.0638901	-0.671206	0.50209	1505.16	0.0441348	0.0886452	0.497882	0.618567
BCL2L12	926.736	0.0362502	0.0636511	0.569514	0.569007	1684.51	-0.033821	0.0833249	-0.405893	0.684822
BCL2L13	4161.66	-0.015485	0.0382059	-0.405304	0.685254	3655.05	0.0787931	0.06478	1.21632	0.223864
BCL2L14	0					5.55918	0.0539968	0.0747188	0.722667	0.469884
BCL2L15	0.17093	0.000313591	0.0040532	0.0773688	0.93833	6.00482	0.0420129	0.0659738	0.636813	0.524247
BCL2L2	872.324	-0.0591695	0.0621401	-0.952196	0.340998	1295.79	0.045108	0.0947192	0.476229	0.633911
BCL3	34.566	-0.0586824	0.0452965	-1.29552	0.195142	174.654	0.0117232	0.0948304	0.123623	0.901614
BCL6	1964.46	-0.129555	0.0557085	-2.32559	0.0200404	422.985	0.0208641	0.0957653	0.217867	0.827533
BCL6B	20.0492	-0.0559811	0.0466227	-1.20073	0.229857	3.44004	-0.0476942	0.060849	-0.783812	0.43315
BCL7A	421.889	0.00756206	0.0634783	0.119128	0.905174	2160.75	-0.0835575	0.0583799	-1.43127	0.152352
BCL7B	1040.64	0.0414287	0.0632384	0.655119	0.512391	1090.9	0.063052	0.0663684	0.950031	0.342096
BCL7C	1434.07	0.0138109	0.0630898	0.218908	0.826722	1539.13	-0.0689702	0.0927688	-0.743464	0.457201
BCL9	1501.5	0.0507895	0.0594821	0.853863	0.393181	1262.32	-0.0266999	0.0778549	-0.342944	0.73164
BCL9L	5409.66	0.0320058	0.061372	0.521505	0.602015	596.39	0.048917	0.0958874	0.51015	0.609946
BCLAF1	1671.75	0.10096	0.0605831	1.66647	0.0956195	8049.4	0.169183	0.0902679	1.87423	0.0608987
BCO1	11.1473	-0.0151912	0.0362535	-0.419028	0.675196	13.8402	0.0456007	0.0849364	0.536881	0.59135
BCO2	270.38	-0.0363167	0.0626212	-0.579944	0.561953	14.9688	-0.0689758	0.092137	-0.748622	0.454085
BCOR	1096.17	-0.0204543	0.0639214	-0.319991	0.748975	7547.05	-0.0406137	0.0965522	-0.420639	0.674018
BCORL1	1043.63	0.112861	0.0584104	1.9322	0.0533343	1239.53	-0.0167198	0.0616114	-0.271375	0.786103
BCR	2576.78	-0.031957	0.0552208	-0.578713	0.562783	2226.9	-0.0781799	0.0692924	-1.12826	0.25921
BCS1L	231.389	-0.0139137	0.0640058	-0.217382	0.82791	1776.14	-0.11606	0.0760681	-1.52574	0.127076
BDH1	1439.1	0.00510972	0.0614895	0.0830991	0.933773	11.715	-0.0345196	0.0832327	-0.414736	0.678335
BDH2	210.614	0.0416992	0.0635507	0.656157	0.511723	913.049	-0.0327789	0.0688182	-0.476311	0.633853
BDKRB1	0					8.41119	0.139344	0.0743629	1.87384	0.0609532
BDKRB2	0.0924078	9.98042e-05	0.00291585	0.0342281	0.972695	56.8496	0.178378	0.0959094	1.85986	0.0629053
BDNF	149.973	-0.0149129	0.056534	-0.263787	0.791944	41.8524	-0.0469368	0.0921988	-0.509083	0.610694
BDP1	1823.65	0.16262	0.0637152	2.55229	0.0107017	2124.4	0.157087	0.0957062	1.64135	0.100725
BEAN1	7.97934	0.0215766	0.0180384	1.19615	0.231638	62.2125	-0.0605017	0.0963802	-0.62774	0.530174
BECN1	2821.31	0.0117264	0.0579874	0.202223	0.839743	2509.74	0.0615319	0.0628205	0.979487	0.327339
BECN2	0.487124	-0.00830607	0.00634177	-1.30974	0.190284	0.171014	-0.00156821	0.0169917	-0.0922929	0.926465
BEGAIN	0.146263	-0.0015379	0.00448708	-0.342739	0.731795	142.978	-0.163122	0.0924115	-1.76517	0.077535
BEND3	758.636	0.0178444	0.063811	0.279644	0.77975	470.469	-0.116606	0.0925233	-1.26028	0.207567
BEND4	2449.16	-0.0186037	0.0631694	-0.294506	0.768372	844.097	0.261212	0.0728134	3.58742	0.000333966
BEND5	0.0751409	3.7409e-05	0.00291585	0.0128295	0.989764	178.976	0.0766578	0.0910765	0.841686	0.399964
BEND6	1334.79	0.0749306	0.0638378	1.17377	0.240489	204.238	0.051516	0.0898621	0.573279	0.566456
BEND7	0.0229159	-2.49862e-05	0.00291585	-0.00856909	0.993163	777.135	0.111904	0.0916555	1.22092	0.222117
BEST1	0.213858	0.000992934	0.00542002	0.183198	0.854643	154.208	0.137382	0.0785228	1.74958	0.080191
BEST2	3.05542	-0.0220534	0.0188801	-1.16807	0.242777	6.22012	0.0147769	0.0646183	0.22868	0.819118
BEST3	0.109118	0.000112241	0.00308875	0.0363385	0.971012	19.0907	0.180586	0.0899798	2.00696	0.0447538
BEST4	0.0749765	3.7519e-05	0.00291585	0.0128672	0.989734	14.7009	-0.165192	0.0889995	-1.8561	0.0634387
BET1	1302.55	0.0573952	0.0627596	0.914525	0.360441	1559.22	0.147061	0.0898889	1.63603	0.101832
BET1L	644.793	0.075372	0.0616366	1.22285	0.221388	1524.3	0.0399436	0.0793445	0.50342	0.614669
BEX1	0.67796	0.00106052	0.00831933	0.127477	0.898563	302.123	0.0177851	0.0966794	0.183959	0.854046
BEX3	3903.14	0.00832975	0.0635495	0.131075	0.895716	12959.2	0.0236969	0.0802169	0.29541	0.767681
BEX4	0					5971.67	0.0790033	0.0762151	1.03658	0.29993
BFAR	451.187	0.00373947	0.0638785	0.0585403	0.953318	2305.01	0.0601743	0.0624223	0.963988	0.335052
BFSP1	2.90494	0.0018552	0.0192094	0.0965777	0.923062	233.287	-0.0156349	0.0913313	-0.171188	0.864076
BFSP2	0					1.36613	-0.00408159	0.0430701	-0.0947661	0.924501
BGLAP	34.4526	0.00216788	0.0488071	0.0444174	0.964572	6.08463	-0.0331189	0.0607285	-0.545361	0.585505
BGN	43876.7	0.0449301	0.0596561	0.753151	0.451359	5.14563	-0.00666265	0.0537314	-0.123999	0.901316
BHLHA15	0.449799	0.00604	0.00879632	0.686651	0.492303	143.748	0.101294	0.0611218	1.65725	0.097469
BHLHA9	0					0.0792799	0.000612015	0.00903658	0.0677264	0.946003
BHLHB9	2548.93	-0.00567065	0.0577631	-0.0981709	0.921797	402.203	-0.107171	0.0965048	-1.11052	0.266774
BHLHE40	728.185	0.0597927	0.04316	1.38537	0.165939	3396.61	0.0306328	0.092885	0.329792	0.741557
BHLHE41	353.853	0.151041	0.063688	2.37158	0.017712	422.818	0.0121713	0.0921881	0.132027	0.894963
BHMG1	0					91.8269	-0.0249291	0.0951409	-0.262023	0.793304
BHMT	0					0.190559	-0.000970361	0.0156905	-0.0618438	0.950687
BHMT2	0					4.94619	0.00992844	0.0702691	0.141292	0.88764
BICC1	1501.39	0.0453873	0.0604697	0.75058	0.452905	654.172	-0.0191686	0.0967271	-0.198172	0.842911
BICD1	29.7479	0.0822197	0.048723	1.68749	0.0915086	688.6	0.117229	0.0932974	1.25651	0.208931
BICD2	2864.42	-0.0558002	0.0543989	-1.02576	0.305005	1692.58	-0.0476524	0.0762932	-0.624596	0.532236
BICDL1	20.8137	0.0544773	0.0444023	1.2269	0.21986	109.775	-0.0800911	0.0967047	-0.828203	0.407555
BICDL2	0.440404	0.00400005	0.00698703	0.572497	0.566985	15.9762	-0.218089	0.092797	-2.35017	0.018765
BID	3050.97	0.110747	0.0620613	1.78448	0.0743454	1137.72	-0.0772164	0.0696493	-1.10865	0.267583
BIK	1.37921	0.00257673	0.0125477	0.205354	0.837296	51.4305	-0.0529201	0.0956412	-0.55332	0.580045
BIN1	1510.55	0.0376486	0.0533434	0.705777	0.480327	497.466	-0.0466493	0.0933139	-0.499918	0.617133
BIN2	0.340598	-0.00221438	0.00738661	-0.299783	0.764343	2.51624	0.0141165	0.0537351	0.262706	0.792777
BIN3	797.462	0.0363517	0.0612867	0.593141	0.553087	457.817	-0.136197	0.0671911	-2.02701	0.0426615
BIRC2	606.169	0.0295495	0.0616638	0.479204	0.631794	1627	0.110566	0.0826594	1.33761	0.181023
BIRC3	1218.69	0.014861	0.061062	0.243376	0.807714	130.446	0.0734622	0.0959735	0.765443	0.444008
BIRC5	1540.62	0.06698	0.0639272	1.04775	0.294752	6622	-0.00316641	0.0961502	-0.032932	0.973729
BIRC6	2506.35	0.13519	0.0602626	2.24335	0.0248742	2407.12	0.284714	0.0883274	3.22339	0.00126681
BIRC7	0.072919	3.7409e-05	0.00291585	0.0128295	0.989764	1.10868	-0.032886	0.0366319	-0.897743	0.369322
BIVM	2306.51	0.0339526	0.0427835	0.793591	0.427433	985.28	0.0225107	0.0811862	0.277272	0.781571
BLCAP	1328.91	-0.0909574	0.0521449	-1.74432	0.0811031	1350.95	0.0283186	0.0965757	0.293226	0.769349
BLK	0.391897	-0.00712055	0.00745402	-0.955264	0.339444	0.20616	-0.000308525	0.0170405	-0.0181053	0.985555
BLM	1722.13	-0.046219	0.0567195	-0.81487	0.415147	2196.12	-0.0428925	0.0904895	-0.474006	0.635496
BLMH	3536.41	-0.037213	0.0586033	-0.634998	0.52543	5524.54	-0.0310865	0.0510259	-0.609229	0.542373
BLNK	41.7593	-0.0115035	0.0560077	-0.205392	0.837266	37.2661	-0.0150298	0.0891224	-0.168642	0.866078
BLOC1S1	906.929	0.0310543	0.0576197	0.538953	0.589919	1016.37	-0.0418325	0.0967291	-0.432471	0.665399
BLOC1S2	972.678	-0.00675001	0.056882	-0.118667	0.905539	2172.49	0.156935	0.0924303	1.69788	0.0895311
BLOC1S4	973.316	0.0762409	0.0599267	1.27223	0.20329	742.858	-0.123466	0.0732994	-1.68441	0.0921033
BLOC1S5	996.588	-0.0356126	0.0626582	-0.568363	0.569789	1215.96	0.055391	0.0634281	0.873287	0.382507
BLOC1S6	865.389	0.132311	0.063563	2.08157	0.0373817	2210.32	0.0710787	0.0593383	1.19785	0.230973
BLVRA	1513.59	0.00201491	0.062732	0.0321194	0.974377	1650.09	-0.151963	0.0829396	-1.83222	0.0669193
BLVRB	5104.63	-0.00356357	0.0640109	-0.0556714	0.955604	1565.76	0.0640099	0.0953364	0.671411	0.501959
BLZF1	1054.96	0.000130449	0.050325	0.00259213	0.997932	920.334	0.0914373	0.0656417	1.39298	0.163627
BMF	348.278	-0.106658	0.0634024	-1.68224	0.0925215	267.057	-0.111896	0.0967077	-1.15705	0.24725
BMP1	2614.99	-0.174901	0.0635186	-2.75355	0.00589536	673.158	-0.04298	0.083741	-0.513249	0.607777
BMP10	0	0	0	0	1	0.310898	-0.00316628	0.0144679	-0.218849	0.826768
BMP15	1.07437	-0.0178582	0.0111822	-1.59702	0.110262	0.0145323	0.000122232	0.00677555	0.0180401	0.985607
BMP2	209.928	-0.0792098	0.0592585	-1.33668	0.181326	731.65	-0.0325188	0.0895682	-0.363062	0.716558
BMP2K	2148.99	0.11262	0.0569209	1.97854	0.0478679	794.09	0.131342	0.0694851	1.89022	0.0587289
BMP3	0.0355968	-2.49862e-05	0.00291585	-0.00856909	0.993163	156.767	0.036301	0.0931489	0.38971	0.696751
BMP4	0.0356772	-2.49862e-05	0.00291585	-0.00856909	0.993163	332.597	-0.0354601	0.074226	-0.477731	0.632842
BMP5	0.180607	-0.00193165	0.00529232	-0.364991	0.715118	6.97578	0.0525861	0.0751357	0.699881	0.484001
BMP6	75.6855	0.0115941	0.0545976	0.212355	0.83183	1413.31	-0.0184195	0.0909749	-0.202469	0.83955
BMP7	0.0229159	-2.49862e-05	0.00291585	-0.00856909	0.993163	1780.95	-0.0317085	0.0811359	-0.390807	0.69594
BMPER	0.477475	-0.00170961	0.00656728	-0.260322	0.794616	57.3946	0.0563157	0.0771299	0.730141	0.465304
BMPR1A	3138.25	0.0217347	0.0519064	0.418728	0.675415	1470.59	-0.011962	0.094864	-0.126096	0.899656
BMPR1B	587.328	-0.0467872	0.0617937	-0.757152	0.448959	377.535	-0.00886571	0.0957883	-0.0925552	0.926257
BMPR2	1206.59	0.204675	0.0639357	3.20126	0.00136828	1402.01	0.248431	0.0775377	3.204	0.00135532
BMS1	5028.22	0.034434	0.0566677	0.607647	0.543422	4171.94	-0.0405745	0.0702738	-0.577378	0.563684
BMT2	1662.29	0.0730164	0.0597241	1.22256	0.221495	620.813	0.13002	0.06985	1.86141	0.0626861
BMX	0.0356772	-2.49862e-05	0.00291585	-0.00856909	0.993163	1.88648	0.0578945	0.0483549	1.19728	0.231197
BNC1	0.0351599	-2.49862e-05	0.00291585	-0.00856909	0.993163	12.6005	-0.0179731	0.0774116	-0.232176	0.816401
BNC2	172.08	0.0396551	0.0596188	0.665144	0.505958	209.47	0.111294	0.0858771	1.29597	0.194985
BNIP1	793.487	0.106386	0.0637259	1.66943	0.0950314	1145.68	0.122766	0.0942697	1.30229	0.192817
BNIP2	5498.55	0.0324434	0.0528816	0.613509	0.53954	1409.16	0.05718	0.0726889	0.786639	0.431493
BNIP3	1523.23	0.076616	0.04743	1.61535	0.106235	1110.91	0.00566765	0.0853055	0.0664394	0.947028
BNIP3L	4170.88	0.0303071	0.0628092	0.482527	0.629432	1729.89	0.0562529	0.0777668	0.723353	0.469463
BNIPL	47.4016	-0.0244607	0.044389	-0.551054	0.581597	17.7862	-0.0531998	0.0770741	-0.690242	0.490042
BOC	616.102	-0.083344	0.0621513	-1.34099	0.179925	527.435	-0.0224715	0.0804851	-0.279201	0.780091
BOD1	3285.73	0.0455818	0.0623086	0.73155	0.464443	4479.51	0.156312	0.095083	1.64395	0.100186
BOD1L1	2745.15	0.0570406	0.0639653	0.891743	0.372531	2350.02	0.094712	0.0958765	0.987855	0.323224
BOK	0.0740136	3.7409e-05	0.00291585	0.0128295	0.989764	0.559114	0.0221072	0.0299347	0.738515	0.460202
BOLA1	871.735	0.0461372	0.0624945	0.73826	0.460357	582.638	-0.0228896	0.0889196	-0.257419	0.796855
BOLA3	562.327	0.100403	0.0607104	1.65381	0.0981666	977.253	0.0405249	0.0842794	0.48084	0.63063
BOP1	2378.52	-0.0216158	0.0576976	-0.37464	0.707928	3271.72	-0.227744	0.0867392	-2.62562	0.00864917
BORA	1171.26	0.00957785	0.0566701	0.169011	0.865788	1414.97	0.0513566	0.0778576	0.659622	0.509496
BORCS5	244.488	0.018742	0.0616398	0.304056	0.761085	529.025	0.102284	0.0961465	1.06384	0.287401
BORCS7	154.588	0.0124145	0.0570492	0.21761	0.827733	684.218	0.0358637	0.0802601	0.446843	0.654988
BORCS8	747.958	0.014326	0.0635258	0.225514	0.821579	421.664	-0.0753556	0.0936411	-0.804728	0.420977
BPGM	1318.2	-0.0283568	0.0610193	-0.464719	0.642133	1631.15	0.0572473	0.0897761	0.637668	0.52369
BPHL	761.006	0.00697807	0.0574672	0.121427	0.903353	904.306	-0.10222	0.0813576	-1.25643	0.20896
BPI	1.35588	-0.0129067	0.0135501	-0.952519	0.340834	0.0207483	0.000122232	0.00677555	0.0180401	0.985607
BPIFA1	0					0
BPIFA2	0					0.0475863	0.000290421	0.00701745	0.0413856	0.966988
BPIFA3	0					0.0194789	0.000122232	0.00677555	0.0180401	0.985607
BPIFB1	1.42685	-0.00895277	0.0139699	-0.640862	0.521612	0.602609	0.00702564	0.028948	0.242699	0.808239
BPIFB2	0.254457	-0.00129488	0.00488989	-0.264807	0.791158	0
BPIFB3	0					0.0646382	0.000269879	0.00677555	0.0398313	0.968228
BPIFB4	0					0.102846	0.000822568	0.00950408	0.086549	0.93103
BPIFB6	0.34462	-0.00283273	0.0029159	-0.971477	0.331311	0.0824013	0.000623205	0.00911135	0.0683988	0.945468
BPIFC	19.9114	-0.0699654	0.0454175	-1.54049	0.12344	2.19263	0.0706144	0.0440705	1.6023	0.109088
BPNT1	718.517	0.0452387	0.0592501	0.763521	0.445153	1354.25	-0.00554001	0.0599402	-0.0924255	0.92636
BPTF	3706.9	0.1256	0.0640122	1.96213	0.0497473	4019.9	0.207115	0.0779758	2.65614	0.00790399
BRAF	1178.17	0.156285	0.061657	2.53475	0.0112527	1959.16	0.22073	0.088698	2.48856	0.0128261
BRAP	1260.21	-0.0917192	0.0540779	-1.69606	0.0898753	1333.25	0.100322	0.0828363	1.21108	0.225863
BRAT1	659.742	-0.130908	0.0623009	-2.10121	0.0356222	1540.97	-0.300823	0.0775575	-3.87871	0.000105014
BRCA1	6110.42	0.0715841	0.0619936	1.1547	0.248212	3644.9	0.0309589	0.0966325	0.320378	0.748682
BRCA2	887.44	0.144791	0.0633902	2.28412	0.0223644	756.015	0.17167	0.0947668	1.8115	0.0700633
BRCC3	794.614	0.0931073	0.0617317	1.50826	0.131489	1206.42	0.0965033	0.068896	1.40071	0.1613
BRD1	1559.09	-0.103647	0.0513398	-2.01884	0.0435043	1601.86	-0.116774	0.0560254	-2.0843	0.0371325
BRD2	9324.68	0.00108529	0.0608749	0.0178282	0.985776	30104.5	0.0753238	0.0876999	0.858881	0.390406
BRD3	3141.97	-0.0728249	0.0523396	-1.39139	0.164106	2661.7	-0.13229	0.0755471	-1.7511	0.0799294
BRD4	4237.27	0.0282282	0.0608694	0.46375	0.642827	4413.71	0.105673	0.0901806	1.17179	0.24128
BRD7	6496.88	0.0297344	0.0417785	0.711717	0.47664	4019.19	-0.0905703	0.0773719	-1.17058	0.241766
BRD8	770.183	-0.0615514	0.0592276	-1.03924	0.298695	2624.85	-0.0699444	0.0729774	-0.95844	0.337841
BRD9	1675.46	-0.0825816	0.0514119	-1.60627	0.108214	1887.28	-0.1232	0.0928298	-1.32716	0.184457
BRDT	224.145	0.0525161	0.0633669	0.828763	0.407238	0.537271	0.0366055	0.0289507	1.26441	0.206084
BRF1	2950.12	-0.150148	0.0559579	-2.68324	0.00729122	894.193	-0.0997541	0.0676854	-1.47379	0.140538
BRF2	223.747	-0.0631183	0.0636351	-0.991878	0.321257	456.312	0.172887	0.0930883	1.85724	0.0632773
BRI3BP	4784.4	-0.0795153	0.0471466	-1.68655	0.0916892	359.111	-0.00160039	0.0821545	-0.0194802	0.984458
BRICD5	16.6389	-0.0324237	0.0357565	-0.906792	0.364517	18.882	-0.129949	0.0861419	-1.50855	0.131414
BRINP1	0.180774	0.000576446	0.0046693	0.123454	0.901747	0.0862251	0.000764027	0.0091592	0.0834164	0.93352
BRINP2	0					34.8691	0.08449	0.0841378	1.00419	0.315289
BRINP3	16.5891	-0.00955806	0.0356876	-0.267826	0.788833	242.368	0.138639	0.0894221	1.55039	0.121048
BRIP1	967.092	-0.0180168	0.0634081	-0.284141	0.776302	1587.48	0.0427037	0.0879095	0.485769	0.627131
BRIX1	1746.44	0.0334107	0.0597793	0.5589	0.57623	4551.77	0.0286713	0.0633352	0.452691	0.650771
BRK1	3749.6	0.0273287	0.062102	0.440062	0.659892	4764.33	0.0592367	0.0940326	0.629959	0.528721
BRMS1	1113.79	-0.0913562	0.0601898	-1.5178	0.129064	1067.17	-0.0436565	0.074239	-0.588054	0.556496
BRMS1L	1075.32	-0.0690017	0.0629122	-1.09679	0.272731	1147.26	0.0396654	0.0812251	0.488339	0.62531
BROX	2504.24	8.04917e-05	0.0523214	0.00153841	0.998773	1371.87	0.0344141	0.08181	0.42066	0.674004
BRPF1	1357.68	-0.00579817	0.0633943	-0.0914619	0.927126	1421.02	-0.0108583	0.0686099	-0.158262	0.87425
BRPF3	2208.35	-0.00861627	0.0619281	-0.139133	0.889345	2091.83	0.0203843	0.0674545	0.302194	0.762504
BRS3	0					0.811819	-0.0230832	0.0328646	-0.702374	0.482446
BRSK1	0.302397	0.00208349	0.00612587	0.340113	0.733772	1652.19	-0.0353741	0.0759826	-0.465556	0.641534
BRSK2	0.0229159	-2.49862e-05	0.00291585	-0.00856909	0.993163	760.946	0.055516	0.0908252	0.61124	0.541041
BRWD1	1037.14	0.0352643	0.0629517	0.56018	0.575356	2860.79	-0.0756857	0.0961588	-0.787091	0.431229
BRWD3	2427.19	0.201859	0.0639162	3.15818	0.00158756	1421.38	0.310978	0.0774112	4.01722	5.889e-05
BSCL2	258.785	-0.0503499	0.0637961	-0.789231	0.429977	289.988	-0.115194	0.0958044	-1.20239	0.229213
BSDC1	1067.92	-0.0141731	0.0457683	-0.309671	0.756811	2466.04	-0.0170886	0.0909305	-0.18793	0.850931
BSG	17940.2	-0.00812788	0.0639185	-0.12716	0.898814	14741	-0.0611546	0.0962654	-0.63527	0.525252
BSN	7.58181	-0.0104194	0.024482	-0.425595	0.670403	341.822	0.0158468	0.0864968	0.183207	0.854636
BSND	0.080653	3.7409e-05	0.00291585	0.0128295	0.989764	4.82986	0.138082	0.0725116	1.90428	0.056874
BSPH1	0.0426202	-2.49862e-05	0.00291585	-0.00856909	0.993163	0.572325	0.0346232	0.028179	1.22869	0.219189
BSPRY	0					331.209	0.117152	0.0915069	1.28026	0.200455
BST1	0.388308	-0.0015421	0.00758408	-0.203333	0.838875	15.8813	0.0368623	0.0792821	0.464951	0.641967
BST2	16978.1	-0.0147029	0.0634538	-0.23171	0.816763	554.065	0.0915204	0.0742185	1.23312	0.217531
BSX	0.111923	0.000113664	0.00311156	0.0365295	0.97086	0
BTAF1	2785.95	0.0847506	0.0637491	1.32944	0.183703	2864.69	-0.0269918	0.0934527	-0.288828	0.772713
BTBD1	4530.34	0.0976526	0.0589233	1.65728	0.0974625	5176.55	0.0269508	0.0571694	0.471421	0.63734
BTBD10	831.657	-0.0469294	0.0563622	-0.83264	0.405048	1234.39	0.151631	0.0710822	2.13318	0.0329104
BTBD11	0.206898	-0.00178424	0.00538048	-0.331614	0.740181	564.158	-0.0887715	0.0960375	-0.924343	0.355308
BTBD16	31.5592	0.00229223	0.0457796	0.0500709	0.960066	3.41556	0.0529733	0.0612012	0.86556	0.386732
BTBD17	0					2.42671	0.0104589	0.0537344	0.194641	0.845674
BTBD18	5.50161	0.0110694	0.0228515	0.484406	0.628098	0.178268	0.00583057	0.0183728	0.317347	0.75098
BTBD19	114.643	-0.0355847	0.062075	-0.573253	0.566473	32.0952	0.0414235	0.0861459	0.480853	0.630621
BTBD2	3426.2	-0.0584999	0.054277	-1.0778	0.281122	3926.71	0.0308937	0.0942099	0.327924	0.742969
BTBD3	1481.92	0.0434241	0.0477035	0.910292	0.362669	2400.04	-0.0185528	0.0668155	-0.277672	0.781264
BTBD6	1846.08	-0.022849	0.0558784	-0.408907	0.682608	1152.15	-0.141604	0.0917473	-1.54341	0.12273
BTBD7	2256.26	0.0936021	0.0639371	1.46397	0.143202	927.533	0.118124	0.0840407	1.40556	0.159855
BTBD9	969.573	-0.0283381	0.048473	-0.584616	0.558806	677.394	0.0324981	0.0791737	0.410466	0.681464
BTC	0.0721783	3.7409e-05	0.00291585	0.0128295	0.989764	25.6408	-0.0547005	0.0831184	-0.658103	0.510472
BTD	426.723	-0.0822727	0.0624663	-1.31707	0.187814	604.864	-0.014378	0.0966703	-0.148732	0.881765
BTF3	7396.05	0.0519295	0.0606945	0.855588	0.392226	20977.7	0.0709523	0.0925632	0.766528	0.443362
BTF3L4	1502.16	0.0607266	0.063384	0.958074	0.338025	6001.24	0.0739646	0.082913	0.892075	0.372353
BTG1	5151.49	0.0260489	0.0619142	0.420726	0.673955	3104.82	0.0521462	0.0928217	0.561789	0.57426
BTG2	1026.56	0.0100011	0.0492713	0.20298	0.839151	2061.48	-0.0810881	0.0962238	-0.842703	0.399395
BTG3	0.10128	-0.00104977	0.00355603	-0.295208	0.767835	2719.54	0.121846	0.0946665	1.2871	0.198058
BTG4	4.21931	-0.0258184	0.0240572	-1.07321	0.283177	11.9555	-0.135354	0.0838274	-1.61467	0.106381
BTK	1.71815	0.00606976	0.0137751	0.440634	0.659478	29.9331	0.0383761	0.0823448	0.466042	0.641186
BTLA	0.196314	0.000737783	0.00467312	0.157878	0.874553	8.31417	0.0354094	0.0741245	0.477701	0.632863
BTN1A1	1.64985	0.0174198	0.0162124	1.07448	0.282609	9.54283	-0.0388131	0.0854696	-0.454116	0.649745
BTN2A2	0.0645019	3.7409e-05	0.00291585	0.0128295	0.989764	1071.75	0.0610166	0.0679808	0.897557	0.369422
BTN3A2	0.0395979	-0.000836102	0.00291585	-0.286743	0.774309	998.991	-0.0357326	0.0920467	-0.388201	0.697868
BTN3A3	0					271.748	-0.019104	0.0899371	-0.212415	0.831783
BTNL10	72.9604	0.0158952	0.0255177	0.622908	0.533345	0
BTNL2	0					0.456669	0.0096514	0.0231238	0.417379	0.676402
BTNL9	0					256.523	-0.131744	0.0940929	-1.40015	0.161469
BTRC	562.058	0.0380012	0.0624889	0.608128	0.543103	1563.83	-0.00783175	0.0967287	-0.0809662	0.935469
BUB1	2370.25	-0.0195308	0.0582818	-0.335109	0.737543	4483.5	-0.0330609	0.071035	-0.465417	0.641633
BUB1B	4438.27	-0.000484109	0.0576578	-0.00839625	0.993301	2551.32	-0.150979	0.0885023	-1.70593	0.0880208
BUB3	5753.64	-0.00341551	0.054742	-0.0623928	0.95025	7975.44	0.031404	0.0897915	0.349743	0.726531
BUD13	1473.99	-0.00847639	0.0466544	-0.181685	0.85583	909.315	0.0716307	0.0737276	0.97156	0.33127
BUD31	2407.4	0.0109932	0.0636997	0.172579	0.862982	2539.33	0.136021	0.0961181	1.41515	0.157025
BVES	0					840.494	0.101274	0.0962248	1.05248	0.29258
BYSL	78.6709	0.0251161	0.0626885	0.40065	0.688678	2398.36	-0.0523147	0.0710888	-0.735907	0.461787
BZW1	4773.07	0.0319501	0.0544246	0.587052	0.557169	10989	0.0767431	0.0794522	0.965903	0.334093
BZW2	6468.44	0.0972083	0.0545062	1.78344	0.0745153	3431.79	-0.0148563	0.0864957	-0.171757	0.863628
C10orf105	0					0.619767	0.00885685	0.0314457	0.281655	0.778208
C10orf120	0					0.0483666	0.000269879	0.00677555	0.0398313	0.968228
C10orf53	0					6.10851	0.0580945	0.0587433	0.988955	0.322685
C10orf62	255.068	0.0316056	0.0440719	0.717136	0.47329	4.46012	-0.0453589	0.0649233	-0.698654	0.484768
C10orf67	0.0331818	-2.49862e-05	0.00291585	-0.00856909	0.993163	23.7728	0.108278	0.095818	1.13004	0.258459
C10orf71	0.428532	-0.00776085	0.00822451	-0.943625	0.345361	8.50288	0.121637	0.0797036	1.52611	0.126982
C10orf82	2.64645	-0.0246072	0.0185553	-1.32615	0.18479	215.769	-0.0969962	0.092299	-1.05089	0.293309
C10orf88	517.974	0.017589	0.0580709	0.302889	0.761975	986.058	0.00147885	0.0944285	0.0156611	0.987505
C10orf90	0.545272	0.00556081	0.00780678	0.712305	0.476276	2.3405	-0.00266783	0.0513613	-0.0519425	0.958575
C10orf99	1.28872	0.000425448	0.0110888	0.0383674	0.969395	0.514116	0.00171394	0.0268422	0.0638524	0.949088
C11orf1	85.6385	-0.0663156	0.0608971	-1.08898	0.276164	432.339	0.163956	0.0867518	1.88995	0.0587653
C11orf16	0.231574	0.00102895	0.00551617	0.186533	0.852027	2.72942	0.00075647	0.0537863	0.0140644	0.988779
C11orf24	1582.15	0.101702	0.0577167	1.76209	0.0780544	932.598	0.0213427	0.0923404	0.23113	0.817214
C11orf42	1.78846	-0.00307064	0.0125935	-0.243827	0.807365	2.70517	-0.0465657	0.0484887	-0.960342	0.336883
C11orf49	1270.57	-0.0297695	0.0619084	-0.480863	0.630614	946.604	-0.013348	0.0719087	-0.185625	0.852739
C11orf52	0.510271	-0.00648227	0.00810937	-0.799356	0.424084	62.5929	-0.0611806	0.0965632	-0.633581	0.526354
C11orf53	0.637248	0.00809693	0.00919492	0.880588	0.378541	0.0392422	0.000196055	0.00677555	0.0289357	0.976916
C11orf54	183.862	0.0443401	0.0639769	0.693065	0.488269	1001.18	0.0657046	0.0858906	0.764979	0.444284
C11orf58	3836.94	0.0380376	0.0634696	0.599304	0.54897	8135.18	0.017964	0.081417	0.220642	0.825371
C11orf65	4.07506	-0.0111394	0.0218998	-0.508651	0.610997	60.8117	-0.0709109	0.0965183	-0.734689	0.462529
C11orf68	3475.88	0.0409091	0.0580905	0.704231	0.481289	751.063	-0.0206928	0.0929424	-0.222641	0.823815
C11orf71	121.511	-0.00943239	0.0584433	-0.161394	0.871783	320.303	0.0639329	0.0965958	0.661861	0.508061
C11orf80	22.1238	-0.0164308	0.0406972	-0.403734	0.686408	260.804	-0.0768609	0.0603521	-1.27354	0.202826
C11orf86	47.8166	-0.0132932	0.0542359	-0.245099	0.80638	0.516683	0.0189439	0.0214174	0.884512	0.37642
C11orf87	0.0395979	-0.000836102	0.00291585	-0.286743	0.774309	0.456635	0.0265315	0.0257791	1.02919	0.303391
C11orf88	38.7176	-0.0391255	0.0500502	-0.781725	0.434376	0.614052	0.024172	0.0295094	0.819129	0.412713
C11orf91	592.535	-0.0316146	0.0624979	-0.50585	0.612962	3.52412	0.0540027	0.0643396	0.839339	0.401279
C11orf94	24.2247	0.0288491	0.0280002	1.03032	0.30286	3.19882	-0.0555438	0.0595246	-0.933123	0.350756
C12orf10	684.301	-0.0189261	0.0621532	-0.304508	0.760741	1412.86	0.021943	0.0735877	0.298188	0.765559
C12orf29	821.457	0.0524416	0.0639937	0.819481	0.412512	1571.71	0.133173	0.0750774	1.77381	0.0760954
C12orf4	391.269	-0.059956	0.057501	-1.04269	0.29709	1594.83	0.141055	0.0963178	1.46447	0.143065
C12orf40	25.0216	-0.0173978	0.0421769	-0.412497	0.679975	0.396295	0.00729383	0.0238765	0.305482	0.759999
C12orf42	0					1.97498	-0.016952	0.0561383	-0.301969	0.762675
C12orf43	592.479	0.00374036	0.0620269	0.0603022	0.951915	801.425	-0.0480324	0.0899267	-0.534128	0.593253
C12orf45	2976.82	0.0301029	0.0538938	0.55856	0.576462	391.182	0.0201179	0.0953433	0.211005	0.832883
C12orf49	507.735	0.00805216	0.063455	0.126896	0.899023	1992.47	0.0280199	0.0759801	0.368779	0.712293
C12orf50	0					26.1014	-0.00209028	0.0948871	-0.0220291	0.982425
C12orf56	0.988535	0.00572734	0.0119593	0.478902	0.632008	3.38023	0.0148086	0.0535402	0.276588	0.782097
C12orf57	1682.21	0.0108756	0.0640139	0.169895	0.865093	3367.8	0.0829488	0.0953661	0.869793	0.384413
C12orf60	0.70002	0.00910394	0.00974473	0.934243	0.350179	151.19	0.0826807	0.0920256	0.898453	0.368944
C12orf65	308.311	-0.0175558	0.0639429	-0.274555	0.783658	512.311	0.0257509	0.0952784	0.27027	0.786953
C12orf66	656.626	0.116579	0.0528146	2.20733	0.027291	498.813	0.0336966	0.095921	0.351295	0.725367
C12orf71	0.169469	0.000228185	0.00345802	0.0659872	0.947388	0.223892	0.00605194	0.0171858	0.352147	0.724728
C12orf75	1495.93	0.0169969	0.0630324	0.269654	0.787427	1987.21	0.0340315	0.0934385	0.364213	0.715699
C12orf76	521.066	0.0434952	0.0638371	0.681346	0.495652	463.751	-0.0327001	0.0959273	-0.340884	0.733191
C14orf119	498.169	-0.0423051	0.06401	-0.660913	0.508668	1667.97	0.141348	0.0924723	1.52855	0.126376
C14orf132	0.0351599	-2.49862e-05	0.00291585	-0.00856909	0.993163	798.229	-0.161484	0.0802282	-2.01281	0.0441348
C14orf180	0					0.0762856	0.000601981	0.00896237	0.0671676	0.946448
C14orf28	75.6564	-0.0416585	0.061072	-0.682121	0.495162	151.676	0.0653296	0.0919853	0.710217	0.477569
C14orf93	120.949	-0.101848	0.0638301	-1.5956	0.110578	401.941	-0.0211525	0.0851116	-0.248526	0.803727
C15orf39	2528.47	-0.00243719	0.0597583	-0.0407842	0.967468	1796.08	-0.0790246	0.0759193	-1.0409	0.29792
C15orf40	488.873	0.0301387	0.0639162	0.471535	0.637259	604.08	0.0876534	0.0927614	0.944934	0.344692
C15orf41	862.277	0.0114614	0.0596536	0.192133	0.847638	617.298	-0.00732105	0.0777075	-0.0942129	0.92494
C15orf48	0.0763215	3.77424e-05	0.00291585	0.0129439	0.989673	17.9183	0.0129136	0.0846706	0.152516	0.87878
C15orf59	1.34905	-0.0160255	0.0130941	-1.22387	0.221001	407.812	-0.0996097	0.0967302	-1.02977	0.303119
C15orf61	200.98	0.0321595	0.0616105	0.521981	0.601683	752.083	0.141288	0.096732	1.46061	0.144121
C15orf62	36.6238	0.0176815	0.0536387	0.329642	0.741671	6.74649	0.0320986	0.0787822	0.407435	0.683688
C16orf45	7500.37	0.109339	0.0636954	1.71659	0.086054	252.959	0.0743418	0.096253	0.772359	0.439902
C16orf46	188.591	0.0121456	0.0631578	0.192306	0.847502	107.465	0.0585741	0.0953506	0.614303	0.539015
C16orf58	2291.87	-0.0970235	0.0596748	-1.62587	0.103977	2996.9	-0.0208578	0.0916118	-0.227676	0.819898
C16orf70	758.322	-0.0318787	0.0497326	-0.641003	0.52152	503.797	-0.146774	0.0670889	-2.18776	0.0286871
C16orf71	158.579	-0.00622597	0.0638565	-0.0974993	0.92233	11.8178	-0.0621494	0.0859963	-0.722698	0.469865
C16orf72	1593.3	0.00413716	0.0548912	0.0753702	0.93992	2650.73	0.0892058	0.0859135	1.03832	0.29912
C16orf74	33.4786	-0.0185881	0.0442401	-0.420164	0.674366	150.134	-0.129779	0.0878127	-1.47791	0.139432
C16orf78	0					0
C16orf82	0					0.0332272	0.000195918	0.00677555	0.0289154	0.976932
C16orf86	0.824402	0.00979494	0.0100995	0.969842	0.332125	39.8352	0.0131082	0.0951011	0.137834	0.890372
C16orf87	694.138	0.00378231	0.0637933	0.0592901	0.952721	1465.1	0.166881	0.0943202	1.7693	0.076844
C16orf89	0.196463	0.000452584	0.00413487	0.109455	0.912841	15.0656	-0.169077	0.0889162	-1.90153	0.0572331
C16orf90	15.3042	-0.0124513	0.0382727	-0.32533	0.744931	0
C16orf91	844.598	0.0424065	0.0639951	0.662652	0.507554	569.043	0.0239238	0.0967283	0.24733	0.804653
C16orf92	0					0.0330111	0.000175619	0.00677558	0.0259194	0.979322
C16orf95	0.0534305	3.72004e-05	0.00291585	0.012758	0.989821	248.756	-0.103666	0.0846631	-1.22445	0.220782
C16orf96	0.341263	0.0022442	0.00630675	0.355841	0.721959	45.8622	-0.157362	0.0966927	-1.62744	0.103643
C17orf100	48.4804	0.0519872	0.0526851	0.986753	0.323764	218.563	-0.00856007	0.096173	-0.0890069	0.929076
C17orf107	0.0380191	-2.49862e-05	0.00291585	-0.00856909	0.993163	6.68312	-0.0697342	0.0794539	-0.877668	0.380124
C17orf47	0.0353772	-2.49862e-05	0.00291585	-0.00856909	0.993163	0.0875379	0.000768836	0.00918918	0.0836676	0.933321
C17orf49	440.268	0.0414131	0.0638046	0.649062	0.516298	2250.12	-0.0768624	0.0967264	-0.794637	0.426824
C17orf50	0.370739	0.00182579	0.00568437	0.321195	0.748063	5.56069	0.0367244	0.060192	0.610121	0.541782
C17orf53	473.375	-0.0848818	0.0603939	-1.40547	0.159881	886.805	0.0235445	0.0724006	0.325198	0.745031
C17orf58	0					1609.23	0.0408927	0.0798582	0.512066	0.608605
C17orf64	0.0707543	3.7409e-05	0.00291585	0.0128295	0.989764	3.02273	0.044363	0.0534617	0.829809	0.406647
C17orf67	0.0752098	-0.000765256	0.00291585	-0.262446	0.792977	109.881	0.120886	0.0848435	1.42481	0.154213
C17orf75	3.74591	0.00974643	0.0192147	0.507237	0.611989	2037.15	-0.0223101	0.0721285	-0.309311	0.757085
C17orf78	30.8069	-0.036405	0.0511669	-0.711494	0.476778	1.71178	-0.0120004	0.0492238	-0.243793	0.807391
C17orf80	378.34	0.0411444	0.0626746	0.656477	0.511517	1620.86	0.0235606	0.0961502	0.245039	0.806426
C17orf98	2.50781	-0.00346232	0.0181318	-0.190953	0.848562	0.680076	-0.0222441	0.031474	-0.706745	0.479725
C17orf99	1.52202	-0.0540641	0.0139858	-3.86565	0.000110792	1.35444	-0.0478865	0.0463087	-1.03407	0.301103
C18orf21	293.506	0.0792958	0.0637083	1.24467	0.213254	1315.09	0.0804221	0.0734041	1.09561	0.27325
C18orf25	1038.51	0.0869326	0.0573355	1.51621	0.129467	1024.98	0.0937235	0.0840011	1.11574	0.264533
C18orf32	244.804	-0.0428464	0.0618048	-0.693254	0.48815	784.458	0.0947676	0.0869044	1.09048	0.275501
C18orf54	1183.59	0.0450429	0.0578963	0.777992	0.436574	906.351	0.0739799	0.0934129	0.791966	0.428381
C18orf63	0.0757866	3.7409e-05	0.00291585	0.0128295	0.989764	0.0579828	0.000318436	0.00736086	0.0432607	0.965494
C19orf12	0					756.459	-0.00190506	0.0712873	-0.0267236	0.97868
C19orf18	0.073993	3.7409e-05	0.00291585	0.0128295	0.989764	7.21254	0.00969047	0.0574357	0.168718	0.866018
C19orf25	1601.49	-0.0401374	0.052893	-0.758841	0.447948	773.195	-0.0431764	0.0875614	-0.493098	0.621943
C19orf38	0.309766	-0.00457122	0.00563722	-0.8109	0.417423	110.436	0.108924	0.0810007	1.34473	0.178714
C19orf44	406.225	-0.0826636	0.0580928	-1.42296	0.154748	389.097	-0.0654025	0.0723002	-0.904597	0.365679
C19orf47	848.357	-0.0089848	0.0590512	-0.152153	0.879067	1087.91	0.0913641	0.0705125	1.29572	0.195074
C19orf53	2587.4	-0.0101505	0.0636009	-0.159597	0.873199	2580.8	0.0720811	0.0935186	0.770767	0.440845
C19orf54	91.3027	0.0297895	0.0618983	0.481266	0.630327	1672.43	-0.0236461	0.081187	-0.291255	0.770856
C19orf57	257.41	-0.0886025	0.0635846	-1.39346	0.163481	248.697	-0.197329	0.08698	-2.26867	0.0232883
C19orf66	0.0380191	-2.49862e-05	0.00291585	-0.00856909	0.993163	70.6172	-0.0359118	0.0941198	-0.381554	0.702792
C19orf67	0.525813	-0.010662	0.00780569	-1.36593	0.171962	1.57791	0.00313836	0.0402164	0.0780367	0.937799
C19orf70	1512.61	0.0269325	0.0626617	0.429807	0.667336	1749.48	0.00111922	0.0843455	0.0132695	0.989413
C19orf71	548.744	-0.0519938	0.0631625	-0.823174	0.410409	6.85767	-0.0242634	0.0682082	-0.355725	0.722046
C19orf81	0.0656643	3.7409e-05	0.00291585	0.0128295	0.989764	324.206	0.0398659	0.0949009	0.420079	0.674428
C1D	1804.71	0.0568325	0.0640137	0.887817	0.374639	1668.31	0.0336132	0.0930846	0.361104	0.718022
C1GALT1	1050.97	0.09555	0.0587301	1.62693	0.103751	1337.3	0.130088	0.0681503	1.90885	0.056282
C1GALT1C1	1777.29	-0.0536887	0.0639882	-0.839042	0.401446	716.727	-0.054211	0.0936706	-0.57874	0.562764
C1GALT1C1L	0					242.651	0.109772	0.0944287	1.16249	0.245038
C1QA	0					0.0419069	0.000269879	0.00677555	0.0398313	0.968228
C1QB	0					0
C1QBP	1934.3	0.00919566	0.063044	0.145861	0.884031	10797.5	-0.0147479	0.0725348	-0.203321	0.838884
C1QC	0					0.033539	0.000196055	0.00677555	0.0289357	0.976916
C1QL1	0.115259	-0.00113589	0.00368375	-0.30835	0.757816	607.898	-0.0613163	0.0956236	-0.641226	0.521376
C1QL2	0.0748396	3.82456e-05	0.00291585	0.0131164	0.989535	1.26076	0.00307894	0.0402332	0.0765272	0.939
C1QL3	16.5896	0.0356116	0.0412255	0.863825	0.387684	5.29704	0.0342622	0.064079	0.534687	0.592866
C1QL4	0.123397	0.000165373	0.00375251	0.04407	0.964849	231.978	-0.0841556	0.0928013	-0.906836	0.364493
C1QTNF1	57.8021	-0.049828	0.0581554	-0.856809	0.39155	260.044	-0.0219816	0.0963127	-0.228231	0.819467
C1QTNF2	0					18.2594	0.0226355	0.0930877	0.243163	0.807879
C1QTNF3	10.147	-0.0515186	0.0326359	-1.57858	0.114431	88.033	-0.0811216	0.0965166	-0.840493	0.400632
C1QTNF4	1190.02	-0.0188474	0.0634327	-0.297124	0.766372	16.229	0.0118257	0.0830566	0.142382	0.886779
C1QTNF5	337.855	0.00345742	0.0612502	0.0564475	0.954985	1.68518	-0.0194787	0.0443696	-0.43901	0.660654
C1QTNF6	1.93289	-0.0312441	0.0161483	-1.93482	0.0530123	512.757	-0.147206	0.0963081	-1.52849	0.12639
C1QTNF7	0					0.785979	-0.0199274	0.0276027	-0.721939	0.470332
C1R	16625.5	-0.0868168	0.060454	-1.43608	0.150979	281.076	-0.123237	0.0965982	-1.27577	0.202036
C1RL	286.628	-0.088421	0.0632932	-1.39701	0.162412	566.216	0.0268452	0.0920345	0.291687	0.770526
C1S	5480.4	-0.0690325	0.0594909	-1.16039	0.245891	53.9383	-0.02247	0.0943927	-0.238048	0.811844
C1orf100	0.0328321	-2.49862e-05	0.00291585	-0.00856909	0.993163	1.68463	0.0428643	0.0467976	0.91595	0.359693
C1orf109	404.231	0.0395999	0.0638799	0.619911	0.535316	1962.79	0.0243324	0.0609909	0.398951	0.689929
C1orf112	1034.73	0.00326269	0.0496734	0.0656829	0.94763	1061.03	0.0347722	0.0845859	0.411087	0.681008
C1orf116	18.8444	-0.100668	0.044928	-2.24065	0.0250486	16.7977	0.030319	0.0763741	0.396981	0.691382
C1orf123	519.147	0.0136027	0.0635874	0.213921	0.830609	1829.81	-0.0653885	0.0890083	-0.734634	0.462563
C1orf127	0.037646	-2.50905e-05	0.00291585	-0.00860485	0.993134	18.5316	-0.097338	0.0924507	-1.05286	0.292403
C1orf131	1283.27	-0.0681282	0.0509938	-1.33601	0.181546	1066.81	-0.0235252	0.0846289	-0.277981	0.781027
C1orf141	0.30028	0.00134079	0.0056908	0.235606	0.813738	0.310427	-0.0176162	0.0189768	-0.928303	0.353251
C1orf146	42.6862	-0.102316	0.0495869	-2.06338	0.039077	0.15069	0.00330906	0.0153784	0.215177	0.82963
C1orf158	0					0.481645	-0.00209429	0.0263158	-0.0795829	0.936569
C1orf159	1154.87	0.0277895	0.0636227	0.436786	0.662266	553.435	-0.222536	0.0855947	-2.59988	0.0093256
C1orf162	51.6745	0.0341727	0.0560067	0.610153	0.54176	254.517	0.0342052	0.0942929	0.362755	0.716788
C1orf185	0					0.68025	-0.0186976	0.0294513	-0.634865	0.525516
C1orf189	56.7934	-0.0908258	0.056391	-1.61064	0.107258	3.6329	0.0179729	0.0484955	0.370609	0.710929
C1orf194	64.5854	-0.00791061	0.0565597	-0.139863	0.888768	0.770941	-0.0693258	0.0296459	-2.33846	0.0193633
C1orf198	3686.62	-0.164482	0.0527778	-3.11649	0.00183015	2216.66	-0.0454399	0.0516428	-0.879888	0.37892
C1orf21	1674.21	-0.0495251	0.0590885	-0.838152	0.401945	1283.97	0.10599	0.0509505	2.08026	0.037502
C1orf216	378.872	-0.0869951	0.0606347	-1.43474	0.151361	412.749	-0.112852	0.0934124	-1.20811	0.227007
C1orf35	179.089	0.00488632	0.0513688	0.0951222	0.924218	1817.72	0.00670073	0.0825006	0.0812205	0.935267
C1orf43	952.123	0.0360714	0.0640078	0.563547	0.573063	12224.2	0.141218	0.0871766	1.61991	0.105251
C1orf50	636.395	0.0120629	0.0590184	0.204393	0.838047	455.034	0.132271	0.0900258	1.46926	0.141763
C1orf52	348.927	-0.0142104	0.0632519	-0.224664	0.822241	1790.8	0.121897	0.0875767	1.39189	0.163957
C1orf53	175.106	0.0498106	0.0557203	0.89394	0.371354	129.903	0.0491499	0.0956907	0.513633	0.607509
C1orf54	3.00343	0.0029864	0.018664	0.160009	0.872874	504.455	0.152471	0.0965759	1.57877	0.114389
C1orf56	11.51	0.0144161	0.0301041	0.478875	0.632027	127.126	-0.00275881	0.0967185	-0.0285242	0.977244
C1orf68	0					0
C1orf74	0.458725	-0.000835843	0.00815798	-0.102457	0.918394	448.732	-0.025377	0.0941302	-0.269595	0.787472
C1orf87	3.2917	0.0135897	0.0207503	0.654915	0.512522	1.27367	0.0854762	0.0429309	1.99102	0.0464789
C1orf94	0					0.136691	0.0019309	0.0125019	0.154448	0.877256
C2	9.56537	-0.00367146	0.0330333	-0.111144	0.911502	132.208	0.0663775	0.0893403	0.742973	0.457498
C20orf173	12.1777	0.0152106	0.0367319	0.414099	0.678802	0.172755	0.00167019	0.0117134	0.142588	0.886616
C20orf194	772.824	0.00352121	0.0616764	0.0570918	0.954472	560.799	0.0508295	0.0675005	0.753024	0.451435
C20orf196	125.829	0.0438755	0.0603137	0.727454	0.466948	213.83	0.104328	0.0955199	1.09221	0.274739
C20orf202	26.0518	-0.00423488	0.0393907	-0.10751	0.914385	6.74149	0.0466803	0.0736738	0.633607	0.526337
C20orf27	993.019	0.0326297	0.0624836	0.522212	0.601523	2199.35	-0.223747	0.0672118	-3.32899	0.000871627
C20orf85	0					0
C20orf96	0.555051	-0.0361355	0.00832784	-4.33912	1.43053e-05	321.483	0.0488845	0.0808357	0.604739	0.545353
C21orf58	3.6647	0.0150319	0.017072	0.8805	0.378588	739.857	-0.0805604	0.0966297	-0.833702	0.404449
C21orf62	0					4.40409	0.0150069	0.0328882	0.456299	0.648175
C21orf91	861.718	0.037556	0.0614169	0.611494	0.540873	1161.48	0.0320694	0.0960622	0.33384	0.738501
C22orf23	154.123	0.0239712	0.0571846	0.41919	0.675078	136.969	0.0541427	0.0961372	0.563181	0.573311
C22orf39	602.499	0.0401206	0.0603368	0.664944	0.506086	1474.55	0.0944013	0.0851165	1.10908	0.267394
C2CD2	2300.29	-0.074828	0.0579857	-1.29046	0.196892	461.879	-0.0945332	0.0876566	-1.07845	0.280833
C2CD2L	1038.62	-0.0661413	0.0558166	-1.18498	0.236027	786.164	0.0758861	0.0919031	0.825719	0.408964
C2CD3	1109.55	0.0864793	0.0632257	1.36779	0.171379	1190.76	0.0163	0.0651394	0.250233	0.802407
C2CD4A	0					24.0804	0.0723192	0.0906682	0.797625	0.425088
C2CD4C	0					131.127	-0.171845	0.094316	-1.82202	0.0684523
C2CD5	1873.45	0.079649	0.0591486	1.34659	0.178112	2649.84	-0.00473053	0.0879564	-0.0537827	0.957108
C2orf15	29.7796	-0.0103357	0.0489402	-0.21119	0.832739	149.668	0.131741	0.0928953	1.41817	0.156142
C2orf16	0					0.663572	-0.0158162	0.0303885	-0.520466	0.602739
C2orf40	0.640282	0.00698947	0.0085464	0.817826	0.413457	0.267464	0.000646223	0.020031	0.0322611	0.974264
C2orf42	404.001	-0.0979854	0.0592687	-1.65324	0.0982821	248.287	-0.125121	0.0872971	-1.43328	0.151779
C2orf49	665.567	-0.131715	0.0615444	-2.14016	0.032342	1481.03	0.237922	0.0939523	2.53237	0.0113294
C2orf50	2.9208	0.00743487	0.0180402	0.412128	0.680245	13.928	0.0158517	0.0771008	0.205598	0.837105
C2orf54	0					1.43749	0.014142	0.0453155	0.312079	0.75498
C2orf66	0.0238921	-2.43299e-05	0.00291585	-0.00834402	0.993343	6.90112	-0.00968903	0.0652882	-0.148404	0.882024
C2orf68	181.15	-0.0231932	0.0619877	-0.374159	0.708286	1215.26	0.0591076	0.0831934	0.710484	0.477404
C2orf69	180.981	-0.0404886	0.0639895	-0.632738	0.526905	897.887	-0.0209689	0.0943339	-0.222284	0.824093
C2orf71	0					0.169503	0.00232382	0.012901	0.180127	0.857053
C2orf74	0.0229159	-2.49862e-05	0.00291585	-0.00856909	0.993163	357.217	0.0455767	0.0926496	0.491925	0.622772
C2orf76	43.058	-0.0048686	0.0527018	-0.0923801	0.926396	257.626	0.0693988	0.0892024	0.777993	0.436573
C2orf78	0					2.90106	0.036109	0.0569763	0.633755	0.526241
C2orf80	0.0355968	-2.49862e-05	0.00291585	-0.00856909	0.993163	1.10441	-0.0290466	0.0362614	-0.801035	0.423111
C2orf81	5.95833	-0.0428627	0.0226122	-1.89555	0.0580189	111.391	-0.0876077	0.0966021	-0.906892	0.364464
C2orf88	0					252.63	0.140959	0.0917038	1.53712	0.124265
C3	385.53	-0.0486848	0.038055	-1.27933	0.200782	44.0676	0.0111606	0.0905805	0.123212	0.901939
C3AR1	221.235	-0.153921	0.063783	-2.4132	0.0158132	19.4339	0.0698716	0.0766468	0.911605	0.361977
C3orf14	1053.21	0.0490958	0.0631209	0.777805	0.436684	515.259	0.0266258	0.093822	0.283791	0.776571
C3orf18	658.204	0.030513	0.0632771	0.482212	0.629655	36.997	-0.119121	0.096431	-1.2353	0.21672
C3orf20	0.0750144	3.74129e-05	0.00291585	0.0128309	0.989763	47.9715	0.130263	0.095036	1.37067	0.170478
C3orf30	0					0.0475482	-0.000693277	0.00677555	-0.10232	0.918502
C3orf33	157.375	0.000525017	0.0623	0.00842724	0.993276	376.156	0.106378	0.0934597	1.13822	0.255029
C3orf38	823.839	0.040183	0.06262	0.641695	0.521071	1674.44	0.228483	0.0958676	2.38332	0.0171571
C3orf49	0.417852	-0.00130048	0.007307	-0.177977	0.858741	1.05749	0.00983118	0.0358254	0.274419	0.783762
C3orf52	0.0715803	-0.000770153	0.00291585	-0.264126	0.791683	1302.35	-0.00871678	0.0914377	-0.0953303	0.924052
C3orf58	357.652	-0.0603814	0.0638341	-0.945911	0.344194	1366.72	0.00901302	0.0854258	0.105507	0.915973
C3orf62	153.715	-0.136095	0.0640113	-2.12611	0.0334944	135.298	0.0301361	0.0966253	0.311886	0.755127
C3orf67	838.179	0.00584395	0.0580585	0.100656	0.919823	318.054	0.031339	0.0966697	0.324187	0.745797
C4A	37.6054	-0.068263	0.0474822	-1.43766	0.150532	142.144	-0.233096	0.0965382	-2.41455	0.0157545
C4BPA	0.270769	0.00192846	0.00682859	0.282409	0.77763	0.0751673	0.000455424	0.00779762	0.0584055	0.953426
C4BPB	9.17747	0.00779121	0.0308434	0.252606	0.800573	6.71305	0.0664698	0.0761355	0.873046	0.382638
C4orf17	0					0.0426532	0.000192805	0.00677555	0.0284561	0.977298
C4orf19	0					21.1319	-0.0321682	0.0855564	-0.375988	0.706926
C4orf3	983.928	0.0593157	0.0636277	0.932232	0.351217	1784.24	-0.0117677	0.0908618	-0.129512	0.896953
C4orf33	304.194	0.0341721	0.0610983	0.559297	0.575959	947.009	0.25192	0.0896841	2.80897	0.00497004
C4orf36	2.39528	-0.00642708	0.016461	-0.390443	0.696209	54.0999	0.0743634	0.0966721	0.769234	0.441755
C4orf45	0.0380191	-2.49862e-05	0.00291585	-0.00856909	0.993163	3.57818	0.030941	0.0589347	0.525005	0.59958
C4orf46	1148.76	-0.0550689	0.063393	-0.86869	0.385016	1291.7	-0.0325896	0.0789932	-0.412562	0.679928
C4orf47	357.813	0.068597	0.0636011	1.07855	0.280789	18.9948	0.0455164	0.0810208	0.561787	0.574261
C4orf51	0.118479	0.000163253	0.00371141	0.0439868	0.964915	1.78619	0.0629277	0.0464847	1.35373	0.175822
C5	0.102854	0.000150963	0.00357108	0.0422738	0.96628	188.561	0.04831	0.09501	0.508472	0.611122
C5AR1	1.28996	-0.00554024	0.0124452	-0.445172	0.656195	82.8885	0.156195	0.0967201	1.61492	0.106329
C5AR2	23.0363	0.0561	0.0461354	1.21598	0.223991	1.47381	0.0129314	0.0459669	0.281319	0.778466
C5orf15	3347.28	-0.0663858	0.0603685	-1.09968	0.271473	4038.94	-0.0503464	0.0895835	-0.562005	0.574113
C5orf22	1138.26	0.11444	0.0588817	1.94356	0.0519486	2652.04	0.110556	0.0641991	1.72208	0.0850556
C5orf24	4097.66	0.0180793	0.0612444	0.295199	0.767842	3399.73	-0.0124935	0.076951	-0.162356	0.871026
C5orf30	1280.58	0.0767295	0.059693	1.2854	0.198652	1188.11	-0.0581189	0.070569	-0.823576	0.41018
C5orf34	195.735	-0.11468	0.0639885	-1.7922	0.073101	1253.41	0.15077	0.0855461	1.76244	0.0779944
C5orf46	0					1.73221	0.0115244	0.0294458	0.391378	0.695518
C5orf49	0					5.39263	-0.182881	0.0744812	-2.4554	0.0140729
C5orf51	1072.03	0.21113	0.059693	3.53692	0.00040482	2888.51	0.09412	0.0789226	1.19256	0.233042
C5orf52	35.4828	-0.108641	0.0515771	-2.10637	0.0351723	0.273271	0.00773866	0.018805	0.411522	0.68069
C5orf58	0					1.60781	-0.0264821	0.041075	-0.644726	0.519104
C5orf63	798.458	0.0505365	0.0636954	0.793409	0.427539	433.487	0.0413016	0.0935793	0.441354	0.658957
C6	30.3133	0.04641	0.0451955	1.02687	0.304481	0.146247	0.00108414	0.0088311	0.122764	0.902294
C6orf118	11.0333	-0.0315078	0.0297541	-1.05894	0.289626	20.4945	0.167738	0.0959188	1.74875	0.0803347
C6orf120	1016.76	-2.13551e-05	0.0607958	-0.000351259	0.99972	2798.52	-0.0639329	0.0926454	-0.690082	0.490143
C6orf132	0.0391291	-2.49862e-05	0.00291585	-0.00856909	0.993163	309.931	-0.0587354	0.0943593	-0.622465	0.533636
C6orf136	771.9	0.0492607	0.0613894	0.80243	0.422304	626.982	-0.00882029	0.0961305	-0.0917533	0.926894
C6orf141	170.086	0.0384837	0.0515701	0.74624	0.455523	455.36	-0.0888005	0.0934536	-0.95021	0.342006
C6orf163	2.10826	0.0123131	0.0164183	0.749962	0.453278	10.082	0.0415677	0.0800463	0.519295	0.603555
C6orf203	811.96	0.0269526	0.062365	0.432175	0.665614	384.087	0.0189089	0.0965704	0.195805	0.844763
C6orf222	2.97541	-0.010826	0.0185695	-0.582997	0.559895	2.46087	0.0459747	0.0517666	0.888116	0.374478
C6orf47	537.312	-0.059708	0.0628397	-0.950164	0.342029	523.895	-0.217436	0.0762386	-2.85204	0.00434393
C6orf58	0					2.87621	0.0152438	0.0526481	0.289542	0.772167
C6orf62	3110.95	-0.0705447	0.0624792	-1.12909	0.25886	4775.01	-0.172753	0.0581218	-2.97227	0.00295611
C6orf89	4458.59	-0.00994651	0.0459176	-0.216617	0.828507	3312.52	0.0942073	0.0622013	1.51455	0.129885
C7	16.1178	0.0190074	0.0364778	0.521068	0.60232	1.35036	-0.0185087	0.0388732	-0.476128	0.633983
C7orf25	371.59	0.0832832	0.0607526	1.37086	0.170419	618.812	0.00855865	0.0964148	0.0887691	0.929265
C7orf26	1647.39	-0.0209321	0.060431	-0.34638	0.729057	791.838	-0.0102672	0.076186	-0.134764	0.892798
C7orf31	503.609	0.0462948	0.0591162	0.783114	0.43356	459.96	0.2424	0.0941724	2.574	0.0100529
C7orf43	347.155	0.0202442	0.0621604	0.325676	0.744669	293.071	-0.251441	0.0918253	-2.73826	0.00617659
C7orf50	1055.68	0.0104518	0.0609523	0.171475	0.86385	2763.29	-0.0757347	0.0815059	-0.929193	0.352789
C7orf57	0.0809827	-2.49867e-05	0.00291585	-0.00856927	0.993163	59.9496	0.151089	0.0933712	1.61815	0.10563
C8A	0					0.147773	-0.0011481	0.0125454	-0.0915158	0.927083
C8B	0.0395979	-0.000836102	0.00291585	-0.286743	0.774309	0.351655	0.00507401	0.0233078	0.217696	0.827666
C8G	19.8518	-0.0751503	0.0435309	-1.72637	0.0842811	5.20869	-0.00285455	0.0732757	-0.0389563	0.968925
C8orf33	619.373	-0.0287159	0.0576745	-0.497895	0.618558	4875.45	0.0228928	0.0786726	0.290989	0.77106
C8orf34	0.23034	0.00150211	0.00604012	0.24869	0.803601	141.789	-0.0182349	0.0926567	-0.196801	0.843983
C8orf37	213.567	0.0378556	0.0639369	0.592077	0.553799	116.188	-0.0317339	0.0964683	-0.328957	0.742188
C8orf46	0					9.00679	0.0565363	0.0682771	0.828042	0.407647
C8orf48	600.438	-0.104115	0.0639405	-1.62831	0.103459	43.797	-0.159087	0.0887038	-1.79346	0.0728991
C8orf59	465.578	0.0424567	0.0529906	0.801212	0.423009	1034.69	0.144535	0.0945848	1.5281	0.126487
C8orf74	0					0
C8orf82	2.48922	0.0130058	0.0156286	0.832181	0.405307	805.026	-0.0379288	0.0914681	-0.414668	0.678385
C9	0.063338	3.80737e-05	0.00291585	0.0130575	0.989582	0.285802	0.00168949	0.019841	0.0851516	0.932141
C9orf116	8.06291	0.00277805	0.029653	0.0936853	0.925359	92.1756	-0.0300982	0.0958456	-0.314028	0.7535
C9orf131	0.10879	0.00011174	0.00308606	0.0362081	0.971116	0.106734	-0.00282062	0.00953329	-0.295871	0.767329
C9orf135	0.0229159	-2.49862e-05	0.00291585	-0.00856909	0.993163	8.77391	0.000979758	0.0828958	0.0118192	0.99057
C9orf152	0.0781169	3.7409e-05	0.00291585	0.0128295	0.989764	6.28281	-0.0314093	0.0555566	-0.565357	0.571831
C9orf16	149.308	0.027945	0.0619422	0.451147	0.651884	1624.27	0.0339505	0.0964936	0.351842	0.724957
C9orf24	1.38389	-0.010066	0.012019	-0.837503	0.40231	13.5113	0.0963754	0.0703375	1.37018	0.170629
C9orf3	52.6063	-0.066248	0.0577548	-1.14706	0.251358	417.216	-0.0452952	0.0692357	-0.654217	0.512972
C9orf40	3713.74	-0.00687178	0.0603744	-0.113819	0.909381	1166.85	-0.0269483	0.0938715	-0.287077	0.774053
C9orf43	16.4818	-0.078261	0.0429506	-1.82212	0.0684371	10.3982	0.148832	0.0802535	1.85453	0.063664
C9orf50	346.266	0.0133803	0.0636593	0.210186	0.833522	3.6884	-0.128257	0.0672311	-1.9077	0.0564296
C9orf64	1733.7	0.0606071	0.0477236	1.26996	0.204099	758.9	0.0605569	0.0911494	0.66437	0.506454
C9orf72	379.902	0.0543045	0.063869	0.850247	0.395188	726.642	0.0116217	0.0740276	0.156991	0.875252
C9orf78	1495.34	0.00580021	0.0554741	0.104557	0.916727	1674.56	0.00795779	0.0687081	0.11582	0.907795
C9orf85	1080.07	-0.011734	0.0633986	-0.185083	0.853164	255.645	0.258693	0.084567	3.05903	0.00222055
CA1	0.0229159	-2.49862e-05	0.00291585	-0.00856909	0.993163	0.0164255	0.000122232	0.00677555	0.0180401	0.985607
CA10	0					0.124788	0.0010501	0.00984218	0.106694	0.915032
CA11	1.12964	0.00703444	0.0120265	0.584913	0.558606	775.489	0.0764837	0.0956276	0.799808	0.423822
CA12	0.0672706	3.57423e-05	0.00291585	0.0122579	0.99022	421.238	0.00831508	0.0967219	0.085969	0.931491
CA13	228.957	0.0122136	0.0620077	0.196969	0.843852	133.211	0.127892	0.094582	1.35218	0.176318
CA14	5.40399	-0.00983066	0.0258883	-0.379733	0.704144	28.1126	0.0457091	0.0955956	0.478151	0.632543
CA2	0					477.84	-0.0205345	0.0953677	-0.215319	0.829518
CA3	589.134	0.0193667	0.0303828	0.637422	0.52385	7.2897	0.0188231	0.0816578	0.230512	0.817694
CA4	232.236	-0.00579054	0.0564846	-0.102515	0.918348	5.09004	0.0322126	0.0608433	0.529436	0.596503
CA5A	0.464505	-0.000878774	0.00735073	-0.119549	0.90484	3.22863	-0.0829832	0.0606829	-1.36749	0.171472
CA5B	2591.49	0.0831514	0.0588642	1.4126	0.157774	432.622	0.0956958	0.0943596	1.01416	0.310506
CA6	0.374492	0.0029484	0.00678327	0.434658	0.663811	0.0690055	0.000576218	0.00877061	0.0656987	0.947618
CA7	0.0308026	-2.49862e-05	0.00291585	-0.00856909	0.993163	0.490693	-0.0158079	0.0271527	-0.582187	0.560441
CA8	0.158954	-0.001563	0.00457926	-0.34132	0.732862	769.37	-0.135412	0.0732412	-1.84885	0.0644788
CA9	165.298	0.0367539	0.062961	0.583757	0.559384	0.564372	0.0280934	0.025483	1.10244	0.270271
CAAP1	679.071	-0.0691246	0.0605553	-1.14151	0.253657	926.783	-0.0603287	0.0689951	-0.874392	0.381905
CAB39	1686.1	0.0481691	0.0439476	1.09606	0.273053	2711.16	0.058961	0.0678386	0.869135	0.384773
CAB39L	642.75	0.111368	0.0630797	1.76552	0.0774769	145.438	0.232346	0.0966854	2.40312	0.0162561
CABIN1	3036.6	0.0465658	0.0612314	0.760489	0.446962	3911.55	-0.0435086	0.0623099	-0.698262	0.485013
CABLES1	158.345	-0.0241532	0.0638849	-0.378073	0.705376	783.399	-0.121669	0.0964927	-1.26092	0.207339
CABLES2	4496.81	-0.0157435	0.0635182	-0.247858	0.804244	503.107	-0.138941	0.0943656	-1.47237	0.140921
CABP1	1.40988	-0.0132384	0.0133592	-0.990958	0.321706	73.3351	0.0750302	0.0938993	0.79905	0.424262
CABP2	1.58544	-0.0246648	0.0131115	-1.88116	0.0599503	0.111782	0.00126205	0.010848	0.11634	0.907383
CABP4	45.113	-0.0773621	0.0547192	-1.4138	0.15742	9.33571	0.0740112	0.0711763	1.03983	0.29842
CABP5	0.0355968	-2.49862e-05	0.00291585	-0.00856909	0.993163	0.163861	-0.00149409	0.0154526	-0.096689	0.922973
CABP7	0					9.2103	0.0481627	0.0776172	0.620515	0.534919
CABS1	0					0
CABYR	77.9834	0.00193265	0.0479858	0.0402755	0.967873	358.463	0.029611	0.094737	0.31256	0.754615
CACFD1	334.023	-0.136761	0.0619719	-2.20682	0.0273269	516.383	-0.10593	0.093497	-1.13298	0.257222
CACHD1	897.767	-0.0237047	0.0640134	-0.370309	0.711152	1488.14	0.0561744	0.0739154	0.759982	0.447266
CACNA1A	0.299564	-0.0115303	0.00695382	-1.65813	0.0972921	4.73513	0.085701	0.0629027	1.36244	0.17306
CACNA1B	15.0968	-0.0111052	0.0243938	-0.455245	0.648933	96.0634	0.108132	0.0956964	1.12994	0.2585
CACNA1C	889.192	-0.0570958	0.0638998	-0.893521	0.371578	271.85	-0.0108453	0.0965864	-0.112286	0.910597
CACNA1D	0.594166	-0.00589142	0.00894042	-0.658965	0.509919	52.7542	-0.00553649	0.0967303	-0.0572364	0.954357
CACNA1E	0.0673656	3.7409e-05	0.00291585	0.0128295	0.989764	3.17424	0.0688515	0.0615871	1.11795	0.263587
CACNA1F	1.96067	-0.025301	0.0141236	-1.79139	0.0732301	2.03097	0.0214378	0.0519661	0.412534	0.679948
CACNA1G	533.97	-0.0882914	0.0626293	-1.40975	0.158615	258.949	-0.0162089	0.0962866	-0.16834	0.866316
CACNA1H	0.128794	0.000169354	0.00379615	0.0446121	0.964416	444.912	-0.193047	0.091017	-2.121	0.0339219
CACNA1I	13.9556	0.0218768	0.02825	0.774399	0.438695	6.66787	0.0996194	0.0782452	1.27317	0.202958
CACNA1S	1.96183	0.0189679	0.0139704	1.35772	0.174553	4.42594	0.0176695	0.065116	0.271355	0.786118
CACNA2D1	1163.1	0.0363344	0.0639939	0.567779	0.570185	1461.09	0.125191	0.0854532	1.46503	0.142914
CACNA2D2	75.8003	-0.0562654	0.0547507	-1.02767	0.304107	219.103	-0.152794	0.0957548	-1.59568	0.110561
CACNA2D3	0.692432	0.00115127	0.00686906	0.167603	0.866896	677.416	0.0482804	0.0966381	0.4996	0.617357
CACNA2D4	0					5.55933	-0.106789	0.0743637	-1.43604	0.150991
CACNB1	0.232264	0.00122028	0.0054415	0.224255	0.822559	307.816	0.136201	0.0959025	1.4202	0.155549
CACNB2	0.0293542	-2.49862e-05	0.00291585	-0.00856909	0.993163	193.716	0.0251566	0.0910443	0.276311	0.782309
CACNB3	897.877	-0.049846	0.0560863	-0.888738	0.374144	442.26	-0.0704837	0.0816141	-0.863622	0.387796
CACNB4	117.555	0.086646	0.0586154	1.47821	0.139351	556.295	0.226399	0.0966139	2.34334	0.0191121
CACNG1	0					0.34102	-0.00752866	0.0246111	-0.305905	0.759677
CACNG2	0.153013	-0.00120214	0.00392671	-0.306143	0.759495	1.12211	0.0248174	0.0401621	0.617931	0.536621
CACNG3	0					1.91146	0.044272	0.0498847	0.887487	0.374817
CACNG4	1.73825	0.00496306	0.0123392	0.402221	0.687522	97.2333	-0.060275	0.0935833	-0.644078	0.519525
CACNG5	0.0349421	-2.49862e-05	0.00291585	-0.00856909	0.993163	1.74646	-0.0269287	0.0474534	-0.567477	0.57039
CACNG6	0					164.353	-0.0415565	0.0958889	-0.433382	0.664737
CACNG7	0					21.43	0.0793394	0.0905216	0.876469	0.380775
CACTIN	1700.22	-0.0294539	0.0636222	-0.462949	0.643401	1357.66	-0.050578	0.0755957	-0.669059	0.503458
CACUL1	4004.99	0.0613031	0.0531738	1.15288	0.248959	2395.61	0.0274388	0.0632891	0.433547	0.664617
CACYBP	8081.25	0.0736617	0.0636821	1.15671	0.247391	5030.97	0.0259109	0.0811239	0.319399	0.749424
CAD	6898.73	0.0393541	0.0638662	0.616197	0.537765	5193.56	-0.205909	0.0860364	-2.39328	0.0166984
CADM1	5525.11	-0.100171	0.0624685	-1.60354	0.108815	5364.28	-0.0631508	0.0959032	-0.658485	0.510226
CADM2	0.580376	0.00563054	0.00768909	0.732276	0.464	120.56	0.0730112	0.0944163	0.77329	0.439351
CADM3	0					0.153437	-0.00417438	0.0126762	-0.329308	0.741923
CADPS	166.38	-0.0131808	0.0621698	-0.212013	0.832097	1.67601	0.0342975	0.0442722	0.774695	0.43852
CADPS2	0.0391291	-2.49862e-05	0.00291585	-0.00856909	0.993163	974.758	0.0606114	0.0871718	0.695309	0.486862
CAGE1	149.222	0.0489246	0.047726	1.02511	0.305309	16.3685	-0.0133958	0.07849	-0.170669	0.864484
CALB1	0.394684	0.00359283	0.00730479	0.491845	0.622829	0.940098	-0.000776246	0.0358926	-0.0216269	0.982746
CALB2	0					2.99518	0.10076	0.0593542	1.6976	0.0895836
CALCA	0					0.0630195	0.000269879	0.00677555	0.0398313	0.968228
CALCOCO1	1062.36	-0.108442	0.0637278	-1.70164	0.088822	825.551	-0.0688469	0.0863014	-0.797749	0.425016
CALCOCO2	5352.4	0.0106449	0.0543997	0.195678	0.844862	3004.68	0.120244	0.0835158	1.43978	0.14993
CALCR	17.4132	1.7409e-05	0.0338711	0.000513979	0.99959	5.86867	0.114525	0.0728971	1.57106	0.116169
CALCRL	2.97733	0.0168731	0.0196947	0.856731	0.391594	46.3669	-0.0017356	0.0963977	-0.0180046	0.985635
CALD1	9292.4	0.00619367	0.061484	0.100736	0.91976	4817.99	-0.00629561	0.0733397	-0.0858417	0.931592
CALHM1	6.34617	0.0225335	0.0275738	0.817205	0.413811	6.11657	0.0330383	0.0726652	0.454665	0.64935
CALHM2	260.432	-0.124873	0.0639384	-1.95302	0.0508169	224.398	0.0605369	0.0959623	0.63084	0.528145
CALHM3	90.9564	-0.000505327	0.0611973	-0.00825734	0.993412	10.8224	0.110503	0.080073	1.38003	0.167578
CALHM6	44.8216	-0.0478111	0.0441425	-1.08311	0.278761	7.01599	0.0116345	0.0614708	0.189268	0.849883
CALM1	12763.9	0.0737468	0.060631	1.21632	0.223862	6426.17	-0.0331501	0.0611812	-0.541834	0.587933
CALM2	24602.3	-0.0134441	0.0637831	-0.210778	0.83306	12802.5	-0.0264062	0.0896145	-0.294665	0.76825
CALM3	2904.89	0.0276773	0.0517814	0.534502	0.592994	16648.5	-0.0674729	0.0921832	-0.731944	0.464203
CALML3	0					0.0997991	0.00103718	0.0106687	0.0972176	0.922554
CALML4	0.132182	0.000273684	0.00378761	0.0722577	0.942397	361.279	0.0364355	0.0914727	0.398321	0.690394
CALML5	0					0.0168698	0.000122232	0.00677555	0.0180401	0.985607
CALN1	0					6.0757	0.0225326	0.0714269	0.315464	0.75241
CALR	25078	-0.0775985	0.0634712	-1.22258	0.221489	26314.8	0.119849	0.0941335	1.27318	0.202954
CALR3	303.725	-0.128338	0.0627929	-2.04384	0.0409698	19.0943	0.0121307	0.0772017	0.15713	0.875143
CALU	17575.6	-0.0520246	0.0625668	-0.831505	0.405688	11588.2	0.0969536	0.0933332	1.03879	0.298902
CALY	0.0440153	-2.49862e-05	0.00291585	-0.00856909	0.993163	9.69398	0.0189301	0.075629	0.250302	0.802354
CAMK1	1488.82	0.128126	0.060477	2.11859	0.0341255	1575.8	-0.0259251	0.0757158	-0.342401	0.732049
CAMK1D	0.997476	-0.0005976	0.00878549	-0.0680212	0.945769	844.294	0.0319063	0.0890677	0.358225	0.720175
CAMK1G	0.0426202	-2.49862e-05	0.00291585	-0.00856909	0.993163	6.85858	-0.0494762	0.0770507	-0.642125	0.520792
CAMK2A	0.315776	0.00211788	0.00617827	0.342795	0.731753	11.2697	-0.0836257	0.0841194	-0.994131	0.320159
CAMK2B	2.27369	-0.014159	0.0152587	-0.927932	0.353443	248.058	-0.0741754	0.0967285	-0.766841	0.443176
CAMK2D	919.415	0.0594665	0.0553955	1.07349	0.283051	2363.96	0.110781	0.0704916	1.57154	0.116057
CAMK2G	2079.07	-0.00207235	0.0542785	-0.0381799	0.969544	1486.83	-0.143525	0.057341	-2.50301	0.0123141
CAMK2N2	312.603	0.0444032	0.0635756	0.698431	0.484908	173.616	0.0347444	0.0966922	0.359329	0.719349
CAMK4	1.01822	-0.0119168	0.0103128	-1.15554	0.247871	907.935	0.0475851	0.0960567	0.495386	0.620328
CAMKK1	135.65	-0.00978704	0.0616846	-0.158663	0.873935	492.874	-0.166179	0.0849635	-1.95588	0.0504788
CAMKK2	1084.51	-0.0307354	0.0527373	-0.582802	0.560026	1874.77	-0.143506	0.0923716	-1.55357	0.120287
CAMKMT	449.705	0.0217411	0.0603618	0.36018	0.718712	340.842	0.0887563	0.0833475	1.06489	0.286924
CAMKV	0.203409	0.000610289	0.00480422	0.127032	0.898915	252.85	-0.125972	0.0958541	-1.31421	0.188777
CAMLG	1334.57	0.0678247	0.0639241	1.06102	0.288681	3461.18	0.0617734	0.0965524	0.639791	0.522309
CAMP	11.3898	-0.00509608	0.0297401	-0.171354	0.863946	0.523622	-0.0125986	0.0258537	-0.487305	0.626042
CAMSAP1	1624.29	0.00326424	0.0531515	0.0614139	0.95103	2012.16	0.0508119	0.0691493	0.734815	0.462452
CAMSAP2	2688.86	0.100151	0.0613249	1.63312	0.102443	1906.27	0.182389	0.0698579	2.61085	0.00903172
CAMSAP3	2.32561	-0.00498014	0.017334	-0.287304	0.773879	803.677	-0.0609956	0.0793353	-0.768833	0.441992
CAMTA1	421.286	0.0309726	0.048048	0.644617	0.519175	2876.5	0.106345	0.0961433	1.10611	0.26868
CAMTA2	412.861	-0.0472323	0.0627889	-0.75224	0.451907	1698.19	-0.192731	0.0720328	-2.6756	0.00745965
CAND1	7619.49	0.0587202	0.0627176	0.936263	0.349138	8146	-0.00858481	0.0716036	-0.119894	0.904567
CAND2	729.498	0.0214068	0.0620289	0.345111	0.730011	1441.78	-0.0500971	0.0870063	-0.575788	0.564759
CANT1	3085.95	-0.0995426	0.0481422	-2.06768	0.0386701	2375.5	-0.0959216	0.0565507	-1.6962	0.0898473
CANX	23297.9	-0.0896421	0.0639979	-1.4007	0.161303	44640.4	0.197597	0.0960925	2.05632	0.0397516
CAP1	9537.64	-0.0256402	0.0596201	-0.430059	0.667152	7624.05	0.0129506	0.0660541	0.19606	0.844563
CAP2	1.28418	-0.0114931	0.012279	-0.935996	0.349275	907.087	0.110803	0.0793431	1.39651	0.162561
CAPG	5103.84	-0.0616308	0.0619188	-0.995349	0.319567	371.407	0.0973419	0.0882454	1.10308	0.269992
CAPN1	2728.1	-0.109872	0.0620197	-1.77156	0.0764678	2385.24	-0.188625	0.0754077	-2.5014	0.0123704
CAPN10	618.629	-0.0805717	0.0630238	-1.27843	0.201097	686.818	-0.173437	0.0800958	-2.16537	0.0303593
CAPN11	7.40199	0.0219163	0.0295513	0.741634	0.458309	6.34538	-0.0320904	0.0790092	-0.40616	0.684625
CAPN12	2.46015	-0.0184308	0.0128158	-1.43813	0.150398	61.393	-0.111014	0.0927284	-1.1972	0.23123
CAPN13	0					2.51599	0.0445827	0.0573435	0.777468	0.436883
CAPN15	430.861	-0.0199837	0.0637344	-0.313547	0.753865	1545.18	-0.139603	0.0764235	-1.82671	0.0677438
CAPN2	4916.91	0.0189788	0.0520043	0.364947	0.715151	6437.71	0.0067553	0.0614195	0.109986	0.91242
CAPN3	0					41.3881	-0.165893	0.0929185	-1.78537	0.074202
CAPN5	2586.67	-0.00987137	0.0640125	-0.15421	0.877444	601.769	-0.0446853	0.0939139	-0.475811	0.634209
CAPN6	0.556726	-0.00478786	0.00780523	-0.613416	0.539601	7.95723	-0.116201	0.0787183	-1.47616	0.139901
CAPN7	1167.88	0.0729837	0.0588312	1.24056	0.214767	1625.66	0.007453	0.0586775	0.127016	0.898927
CAPN8	21.0756	0.0216363	0.0381189	0.5676	0.570306	9.94494	0.0165914	0.0721614	0.229921	0.818153
CAPN9	0.147501	-0.00259491	0.00391357	-0.663055	0.507295	7.67263	-0.0433913	0.0736928	-0.588814	0.555986
CAPNS1	5268.04	0.0111101	0.0614835	0.180701	0.856602	4682.63	-0.0698044	0.0838112	-0.832877	0.404914
CAPNS2	0					0.319667	0.00320814	0.0209744	0.152955	0.878434
CAPRIN1	17110	0.062759	0.0447846	1.40135	0.161109	13366.8	0.0680224	0.0454164	1.49775	0.134199
CAPRIN2	412.157	0.0098629	0.0639405	0.154251	0.877412	485.029	-0.0941378	0.0933551	-1.00838	0.31327
CAPS	12.7207	-0.0148036	0.0299436	-0.494384	0.621035	52.5329	-0.178943	0.0945779	-1.89202	0.0584882
CAPS2	48.6698	-0.125286	0.0576694	-2.17249	0.0298187	102.401	-0.0077552	0.0917691	-0.0845077	0.932653
CAPSL	16.9173	0.00937543	0.0351888	0.266432	0.789907	0.0755187	-0.00115687	0.00894295	-0.129361	0.897072
CAPZA1	7899.48	0.0752549	0.0416763	1.8057	0.0709649	7014.71	0.0937945	0.0643037	1.45862	0.144671
CAPZA2	10526.8	0.087128	0.0615073	1.41655	0.156616	4178.52	0.0647436	0.0739457	0.875556	0.381272
CAPZA3	0					0
CAPZB	13861.8	-0.00335609	0.0513946	-0.0653003	0.947935	6340.96	-0.0653754	0.05584	-1.17076	0.241694
CARD10	3127.63	0.020365	0.0579388	0.351492	0.725219	669.906	-0.159197	0.0785751	-2.02605	0.0427595
CARD11	0.313829	0.00297842	0.00732177	0.40679	0.684162	1.28251	0.0139233	0.0380598	0.365828	0.714493
CARD14	5.00762	-0.00854452	0.0259852	-0.328822	0.74229	2.30183	0.00998745	0.0473676	0.21085	0.833004
CARD19	1075.28	0.0215738	0.063443	0.34005	0.733819	483.455	0.0665137	0.0927854	0.716855	0.473463
CARD6	200.488	0.0749091	0.0615328	1.21739	0.223458	115.795	0.0423083	0.0832424	0.508254	0.611275
CARD9	7.64599	0.0153694	0.0243208	0.631944	0.527424	15.7237	-0.183613	0.0879339	-2.08808	0.0367909
CARF	161.832	0.0398667	0.055866	0.713612	0.475467	252.212	0.0349263	0.09673	0.36107	0.718047
[truncated: 14,669 more rows]
