# Supplementary material for: Harnessing secretory pathway differences between HEK293 and CHO to rescue production of difficult to express proteins
Source: Metab Eng. Author manuscript; Available in PMC 2022 Jul 1. (PMC9189052; doi:10.1016/j.ymben.2022.03.009)
Supplement: 4 [file NIHMS1801357-supplement-4.xlsx]

## Sheet: Sheet1
Supplemental Table S6. Differential gene expression upon transgene expression for CHO and HEK strains for each r-protein.
symbol	r-protein	baseMean	log2FoldChange	lfcSE	stat	pvalue	padj
A1BG	ADM5	182.826	0.303246	2.55495	0.118689	0.905521
A1CF	ADM5	0.379438	0.570584	15.1227	0.0377303	0.969903
A2M	ADM5	13.5333	-0.561607	2.7286	-0.205822	0.83693
A2ML1	ADM5	5.17081	0.464755	2.88787	0.160934	0.872146
A2MP1	ADM5	2.02408	0.452591	4.55545	0.0993516	0.920859
A3GALT2	ADM5	0.386344	0.186419	19.3139	0.00965205	0.992299
A4GALT	ADM5	112.058	-2.5156	2.07622	-1.21163	0.225656
A4GNT	ADM5	0.157856	0.230981	19.3176	0.011957	0.99046
AAAS	ADM5	2257.14	0.134242	0.279416	0.480436	0.630917
AACS	ADM5	1725.98	0.262004	0.161896	1.61835	0.105587
AADAC	ADM5	0.0858467	-2.21644	19.2638	-0.115057	0.9084
AADACL2	ADM5	0.0111747	0.230025	19.3176	0.0119075	0.990499
AADACL3	ADM5	0.0940016	0.234185	19.3176	0.0121229	0.990328
AADACL4	ADM5	0.0491539	0.229647	19.3176	0.0118879	0.990515
AADAT	ADM5	200.39	0.0341802	2.51405	0.0135957	0.989153
AAED1	ADM5	597.815	-0.340298	0.228826	-1.48715	0.136975
AAGAB	ADM5	2392.47	0.0900554	0.210012	0.428811	0.668061
AAK1	ADM5	1517.42	0.410404	0.270813	1.51545	0.129657
AAMDC	ADM5	420.004	-0.440149	0.338322	-1.30098	0.193267
AAMP	ADM5	3892.84	-0.00234454	0.170121	-0.0137816	0.989004	0.99955
AANAT	ADM5	5.63046	1.62686	2.01482	0.807444	0.419411
AAR2	ADM5	1490.3	-0.0434367	0.225257	-0.192832	0.84709
AARS	ADM5	7221.37	0.445572	0.314755	1.41561	0.156889	0.988094
AARS2	ADM5	1724.59	-0.160402	0.208952	-0.767649	0.442696
AARSD1	ADM5	1531.4	-0.243636	0.298943	-0.814992	0.415077
AASDH	ADM5	763.122	0.0288431	0.205654	0.14025	0.888462
AASDHPPT	ADM5	5838.67	-0.431083	0.156321	-2.75769	0.00582118	0.473414
AASS	ADM5	505.303	2.62499	2.30037	1.14111	0.253822
AATF	ADM5	3919.87	0.055805	0.229387	0.243279	0.80779	0.99955
AATK	ADM5	321.024	-0.105661	0.339241	-0.311461	0.75545
ABAT	ADM5	142.644	0.0396652	2.5213	0.0157321	0.987448
ABCA1	ADM5	433.474	0.188635	0.412965	0.456782	0.647828
ABCA12	ADM5	5.18284	-0.116754	2.13063	-0.054798	0.956299
ABCA13	ADM5	8.97532	3.75699	2.41961	1.55273	0.120489
ABCA17P	ADM5	25.513	-0.161026	2.56837	-0.0626959	0.950009
ABCA2	ADM5	2189.26	0.00930425	0.410332	0.0226749	0.98191
ABCA3	ADM5	1406.95	-0.321539	1.34452	-0.239149	0.81099
ABCA4	ADM5	19.1887	1.78974	0.940996	1.90197	0.0571754
ABCA5	ADM5	1634.6	-0.118565	0.356436	-0.332641	0.739405
ABCA6	ADM5	11.5658	0.742799	1.37841	0.538881	0.589969
ABCA7	ADM5	669.087	0.55985	0.284904	1.96504	0.0494091
ABCA8	ADM5	80.4251	2.68831	1.59986	1.68034	0.0928908
ABCA9	ADM5	30.6869	-0.567722	0.94758	-0.599128	0.549088
ABCB1	ADM5	994.575	0.145527	0.437771	0.332427	0.739567
ABCB10	ADM5	2279.54	0.0298494	0.220298	0.135496	0.89222
ABCB11	ADM5	0.387171	-0.857372	19.3017	-0.0444196	0.96457
ABCB4	ADM5	164.452	0.428592	2.53317	0.169192	0.865646
ABCB5	ADM5	3.01677	-0.639977	2.96675	-0.215716	0.829209
ABCB6	ADM5	405.06	0.122005	0.311554	0.391601	0.695353
ABCB7	ADM5	2504.85	-0.0227213	0.258789	-0.0877987	0.930037
ABCB8	ADM5	978.996	0.102504	0.278811	0.367646	0.713137
ABCB9	ADM5	144.763	1.31295	1.16734	1.12474	0.260699
ABCC1	ADM5	1949.02	0.168223	0.253384	0.663908	0.506749
ABCC10	ADM5	672.201	0.154588	0.346349	0.446336	0.655355
ABCC12	ADM5	0.809239	-0.110046	7.22403	-0.0152333	0.987846
ABCC2	ADM5	48.5539	1.18435	0.704917	1.68013	0.0929325
ABCC3	ADM5	501.938	0.89091	0.974207	0.914497	0.360456
ABCC4	ADM5	3032.52	0.290361	0.190001	1.5282	0.126462	0.988094
ABCC5	ADM5	1914.54	0.0845402	0.226239	0.373676	0.708645
ABCC6	ADM5	225.441	0.0147713	2.53579	0.00582513	0.995352
ABCC8	ADM5	59.7678	1.5992	2.53049	0.631972	0.527405
ABCC9	ADM5	16.5769	-0.459496	2.1094	-0.217833	0.82756
ABCD1	ADM5	459.576	-0.0380406	0.29267	-0.129978	0.896584
ABCD2	ADM5	261.045	0.763774	0.918108	0.8319	0.405465
ABCD3	ADM5	3077.71	0.019603	0.203342	0.0964038	0.9232	0.99955
ABCD4	ADM5	999.856	-0.0643783	0.271699	-0.236947	0.812698
ABCE1	ADM5	7858.69	-0.041649	0.218467	-0.190642	0.848806	0.99955
ABCF1	ADM5	5606.4	0.00496278	0.108814	0.045608	0.963623	0.99955
ABCF2	ADM5	4907.28	0.0341355	0.121667	0.280565	0.779044	0.99955
ABCF3	ADM5	1111.47	-0.160724	0.188089	-0.854511	0.392822
ABCG1	ADM5	76.667	-0.328195	0.823766	-0.398408	0.690329
ABCG2	ADM5	232.898	0.291122	2.51854	0.115592	0.907976
ABCG4	ADM5	76.8403	3.85972	2.18877	1.76342	0.0778294
ABCG5	ADM5	1.18184	-0.467849	6.52642	-0.0716854	0.942852
ABCG8	ADM5	2.98358	-0.285259	3.06165	-0.0931715	0.925767
ABHD1	ADM5	94.9244	0.0203879	0.58754	0.0347004	0.972319
ABHD10	ADM5	1949.34	-0.318558	0.186526	-1.70785	0.087664
ABHD11	ADM5	585.471	-0.385221	0.278947	-1.38098	0.167284
ABHD12	ADM5	1257.07	0.0408752	0.178879	0.228508	0.819251
ABHD12B	ADM5	1.9217	0.820941	4.41011	0.18615	0.852327
ABHD13	ADM5	743.41	0.209056	0.226439	0.923233	0.355886
ABHD14A	ADM5	358.496	-0.178329	0.373092	-0.477977	0.632666
ABHD14B	ADM5	811.89	0.374912	0.287099	1.30586	0.191599
ABHD15	ADM5	278.485	-0.278799	0.490271	-0.568663	0.569585
ABHD16A	ADM5	950.424	0.182493	0.173335	1.05283	0.292418
ABHD16B	ADM5	0.821244	2.22322	8.31511	0.267371	0.789183
ABHD17A	ADM5	2612.11	-0.239338	0.283099	-0.845421	0.397876
ABHD17B	ADM5	946.744	0.243605	0.217225	1.12144	0.2621
ABHD17C	ADM5	1551.7	-0.39959	0.193711	-2.06281	0.0391307
ABHD18	ADM5	446.363	-0.135599	0.269666	-0.502842	0.615075
ABHD2	ADM5	2623.86	0.176239	0.199554	0.883162	0.377149
ABHD3	ADM5	489.412	0.0750194	2.51668	0.0298088	0.97622
ABHD4	ADM5	1147.25	0.0469578	0.29806	0.157544	0.874816
ABHD5	ADM5	1995.31	-0.0932369	0.252761	-0.368874	0.712222
ABHD6	ADM5	285.596	-0.0962511	0.245717	-0.391715	0.695269
ABHD8	ADM5	1293.07	0.278259	0.250636	1.11021	0.266909
ABI1	ADM5	2181.04	-0.0900836	0.183994	-0.489601	0.624417
ABI2	ADM5	3696.01	-0.106833	0.276857	-0.385878	0.699587	0.996644
ABI3	ADM5	2.44855	1.02528	3.05132	0.336012	0.736862
ABI3BP	ADM5	56.8172	4.69731	2.18477	2.15002	0.0315535
ABL1	ADM5	2405.56	0.0289516	0.150772	0.192022	0.847725
ABL2	ADM5	1560.88	0.198806	0.207278	0.959128	0.337494
ABLIM1	ADM5	1791.82	1.72365	2.48737	0.692963	0.488333
ABLIM2	ADM5	57.5304	0.876543	0.603033	1.45356	0.14607
ABLIM3	ADM5	125.602	0.409934	2.54329	0.161182	0.87195
ABO	ADM5	0.969581	-2.43494	3.82313	-0.636898	0.524191
ABR	ADM5	2577.97	-0.125169	0.235622	-0.53123	0.595259
ABRA	ADM5	0.0807182	0.228691	19.3176	0.0118385	0.990554
ABRACL	ADM5	2178.71	-0.352169	0.192215	-1.83217	0.0669266
ABRAXAS1	ADM5	607.538	-0.182485	0.565207	-0.322863	0.746799
ABT1	ADM5	2628.6	-0.261231	0.214955	-1.21528	0.224259
ABTB1	ADM5	244.282	0.0105446	0.283754	0.037161	0.970357
ABTB2	ADM5	475.683	0.0348447	0.209847	0.166048	0.868119
ACAA1	ADM5	698.503	0.0905997	0.22176	0.408548	0.682871
ACAA2	ADM5	4794.08	0.132661	0.133056	0.997029	0.31875	0.98942
ACACA	ADM5	6008.1	0.084631	0.177144	0.477753	0.632826	0.992967
ACACB	ADM5	305.955	-0.0641087	0.339343	-0.18892	0.850156
ACAD10	ADM5	661.807	0.117965	0.256796	0.459373	0.645966
ACAD11	ADM5	2356.01	0.371894	0.194994	1.90721	0.0564934
ACAD8	ADM5	604.078	-0.0710693	0.27929	-0.254464	0.799137
ACAD9	ADM5	2155.13	-0.205471	0.271894	-0.755704	0.449827
ACADL	ADM5	1766.64	-0.145035	0.723172	-0.200554	0.841048
ACADM	ADM5	2100.87	-0.0330611	0.147614	-0.22397	0.822781
ACADS	ADM5	796.813	0.0190953	0.347934	0.0548818	0.956233
ACADSB	ADM5	1384.34	-0.0897713	0.327714	-0.273932	0.784137
ACADVL	ADM5	3903.27	-0.349724	0.238671	-1.4653	0.14284	0.988094
ACAN	ADM5	29.894	-0.0478834	2.60861	-0.0183559	0.985355
ACAP1	ADM5	24.7227	0.0144638	0.859973	0.0168189	0.986581
ACAP2	ADM5	1875.86	0.149992	0.205035	0.731541	0.464449
ACAP3	ADM5	1155.22	-0.107548	0.317332	-0.338914	0.734675
ACAT1	ADM5	4800.61	-0.248262	0.179809	-1.3807	0.167372	0.988094
ACAT2	ADM5	5611.81	-0.192479	0.426465	-0.451336	0.651748	0.995943
ACBD3	ADM5	4170.53	0.161329	0.258207	0.624802	0.532101	0.992967
ACBD4	ADM5	711.037	-0.06531	0.306383	-0.213165	0.831199
ACBD5	ADM5	1777.15	-0.239943	0.229192	-1.04691	0.295141
ACBD6	ADM5	2102.98	-0.0434129	0.189151	-0.229514	0.818469
ACBD7	ADM5	64.6816	0.0934931	2.55095	0.0366504	0.970764
ACCS	ADM5	93.9989	-0.176318	2.55651	-0.0689683	0.945015
ACD	ADM5	1180.58	-0.239675	0.204501	-1.172	0.241197
ACE	ADM5	193.818	2.89539	2.30281	1.25733	0.208633
ACE2	ADM5	40.8771	-0.309175	1.19864	-0.257939	0.796454
ACER1	ADM5	19.3207	1.16957	1.27697	0.915891	0.359724
ACER2	ADM5	79.5461	0.41866	2.53131	0.165393	0.868635
ACER3	ADM5	2846.14	-0.0591261	0.331853	-0.178169	0.85859
ACHE	ADM5	102.756	0.193525	2.55202	0.0758321	0.939553
ACIN1	ADM5	6009.42	0.0467101	0.227772	0.205074	0.837515	0.99955
ACKR1	ADM5	0.0103875	0.229894	19.3176	0.0119007	0.990505
ACKR2	ADM5	7.98478	0.451759	2.64935	0.170517	0.864604
ACKR3	ADM5	407.106	-0.33378	0.723879	-0.461099	0.644727
ACKR4	ADM5	7.92552	-2.30244	2.55306	-0.901837	0.367144
ACLY	ADM5	30322.9	-0.0999385	0.170225	-0.587097	0.557139	0.992967
ACMSD	ADM5	0.289407	-0.491514	19.3176	-0.0254439	0.979701
ACO1	ADM5	1288.03	0.175039	0.236484	0.740173	0.459195
ACO2	ADM5	6701.35	0.124245	0.140073	0.887003	0.375077	0.991882
ACOD1	ADM5	0.0704804	0.232459	19.3176	0.0120335	0.990399
ACOT1	ADM5	170.224	-0.107447	2.51649	-0.0426974	0.965943
ACOT11	ADM5	53.9294	-2.38974	2.12745	-1.12329	0.261316
ACOT12	ADM5	1.23743	0.888814	4.26575	0.20836	0.834948
ACOT13	ADM5	1552.52	-0.363054	0.322245	-1.12664	0.259896
ACOT2	ADM5	430.368	-2.4031	1.67482	-1.43484	0.151334
ACOT4	ADM5	1.18594	1.65044	4.85543	0.339916	0.73392
ACOT6	ADM5	0.836624	-0.952336	7.0585	-0.134921	0.892675
ACOT7	ADM5	4242.36	-0.287189	0.169094	-1.6984	0.0894327	0.975961
ACOT8	ADM5	732.371	-0.000666269	0.187911	-0.00354567	0.997171
ACOT9	ADM5	1996.31	-0.185755	0.154207	-1.20458	0.228364
ACOX1	ADM5	3344.33	0.0132366	0.153335	0.0863243	0.931209	0.99955
ACOX2	ADM5	45.6886	-0.245072	2.54094	-0.0964492	0.923164
ACOX3	ADM5	534.291	0.106462	0.253727	0.419595	0.674781
ACOXL	ADM5	116.186	0.0229563	2.53609	0.00905186	0.992778
ACP1	ADM5	4723.64	-0.223705	0.21793	-1.0265	0.304657	0.988094
ACP2	ADM5	624.44	-0.0600378	0.389046	-0.154321	0.877357
ACP5	ADM5	280.343	0.0133225	0.675695	0.0197168	0.984269
ACP6	ADM5	702.396	0.225361	0.21084	1.06887	0.285128
ACP7	ADM5	4.36516	1.50069	2.75993	0.543744	0.586618
ACPP	ADM5	34.0793	0.400199	1.83317	0.21831	0.827188
ACR	ADM5	7.89199	2.70945	2.3616	1.14729	0.25126
ACRBP	ADM5	9.073	1.5392	1.17933	1.30514	0.191845
ACRV1	ADM5	0.406246	-2.33264	18.1193	-0.128738	0.897565
ACSBG1	ADM5	18.9051	0.306299	0.893031	0.342988	0.731607
ACSBG2	ADM5	0.929753	2.25322	6.51696	0.345748	0.729532
ACSF2	ADM5	1415.94	0.0802972	0.232953	0.344693	0.730325
ACSF3	ADM5	659.839	0.0676463	0.267711	0.252684	0.800512
ACSL1	ADM5	1943.53	0.0436064	0.129971	0.335509	0.737241
ACSL3	ADM5	3276.01	-0.0965187	0.192624	-0.501073	0.61632	0.992967
ACSL4	ADM5	8138.42	-0.180455	0.274608	-0.657136	0.511094	0.992967
ACSL5	ADM5	1729.73	0.169337	0.976829	0.173353	0.862374
ACSL6	ADM5	176.472	-0.469276	0.363745	-1.29012	0.197008
ACSM1	ADM5	0.853947	1.4827	8.05573	0.184055	0.85397
ACSM3	ADM5	94.0997	0.185914	2.53731	0.0732721	0.94159
ACSM4	ADM5	0.0550616	1.64194	19.3163	0.085003	0.932259
ACSM5	ADM5	0.134761	0.2274	19.3176	0.0117716	0.990608
ACSS1	ADM5	373.151	-0.00766426	2.5212	-0.00303993	0.997574
ACSS2	ADM5	1737.15	-0.0941127	0.269095	-0.349738	0.726536
ACSS3	ADM5	630.914	-0.130163	0.4243	-0.306772	0.759017
ACTA1	ADM5	59.4634	0.820059	0.933575	0.878407	0.379723
ACTA2	ADM5	2404.22	0.50397	0.459378	1.09707	0.272611
ACTB	ADM5	82509.1	-0.235011	0.318319	-0.738287	0.46034	0.991882
ACTBL2	ADM5	20.8126	-0.206158	2.67562	-0.0770505	0.938583
ACTC1	ADM5	4.98926	2.52857	2.48114	1.01912	0.308148
ACTG1	ADM5	71849.8	-0.25393	0.318564	-0.797109	0.425388	0.991882
ACTG2	ADM5	1.96941	2.60812	3.19191	0.817104	0.413869
ACTL10	ADM5	6.04713	-0.695438	2.16966	-0.320529	0.748568
ACTL6A	ADM5	3014.26	-0.108317	0.140114	-0.773063	0.439485	0.991882
ACTL6B	ADM5	5.89638	-0.0656815	2.89948	-0.0226529	0.981927
ACTL7A	ADM5	0.245159	1.62035	19.3146	0.0838922	0.933142
ACTL7B	ADM5	0.395113	1.63725	19.3163	0.0847598	0.932452
ACTL9	ADM5	0
ACTN1	ADM5	5994.49	0.103617	0.200442	0.51694	0.605198	0.992967
ACTN2	ADM5	285.755	0.261071	0.483453	0.540014	0.589187
ACTN3	ADM5	33.028	-3.54121	1.96543	-1.80175	0.0715852
ACTN4	ADM5	8054.16	-0.0939347	0.22237	-0.422426	0.672714	0.996644
ACTR10	ADM5	1940.14	-0.275607	0.16763	-1.64414	0.100148
ACTR1A	ADM5	5437.18	0.0263622	0.227057	0.116104	0.90757	0.99955
ACTR1B	ADM5	2181.74	-0.408758	0.335414	-1.21867	0.222971
ACTR2	ADM5	15440.6	0.00254886	0.178455	0.0142829	0.988604	0.99955
ACTR3	ADM5	15040.8	-0.227965	0.140874	-1.61823	0.105614	0.988094
ACTR3B	ADM5	686.599	-2.39441	2.05218	-1.16677	0.243304
ACTR5	ADM5	883.44	-0.0803093	0.194115	-0.413721	0.679079
ACTR6	ADM5	1480.35	-0.249361	0.199123	-1.25229	0.210462
ACTR8	ADM5	1237.95	-0.115567	0.175232	-0.65951	0.509568
ACTRT1	ADM5	0.0345095	-1.23064	19.3168	-0.0637085	0.949202
ACTRT2	ADM5	0.0107601	0.230061	19.3176	0.0119094	0.990498
ACTRT3	ADM5	73.6908	-0.716529	0.746061	-0.960416	0.336846
ACVR1	ADM5	819.891	0.0814654	0.302128	0.269639	0.787438
ACVR1B	ADM5	1451.87	0.110945	0.321571	0.34501	0.730086
ACVR1C	ADM5	63.8652	0.296202	2.52584	0.117269	0.906647
ACVR2A	ADM5	406.189	0.0168457	0.23455	0.0718212	0.942744
ACVR2B	ADM5	1881.64	0.120075	0.345479	0.347561	0.72817
ACVRL1	ADM5	83.8899	-0.157083	2.55085	-0.0615806	0.950897
ACY1	ADM5	866.554	-0.343113	0.391613	-0.876154	0.380947
ACY3	ADM5	5.63917	-0.265907	4.49498	-0.0591564	0.952828
ACYP1	ADM5	642.191	-0.16885	0.280803	-0.601313	0.547632
ACYP2	ADM5	196.201	0.525338	0.356063	1.47541	0.140103
ADA	ADM5	819.067	-0.00547443	0.312749	-0.0175042	0.986034
ADAD1	ADM5	0.158005	0.228199	19.3176	0.011813	0.990575
ADAD2	ADM5	0.177637	-0.502089	19.3176	-0.0259913	0.979264
ADAL	ADM5	755.943	0.00796555	0.202435	0.0393487	0.968612
ADAM10	ADM5	3279.85	-0.00212533	0.297763	-0.00713764	0.994305	0.99955
ADAM11	ADM5	638.918	-0.119778	2.51664	-0.0475946	0.962039
ADAM12	ADM5	647.236	-0.170932	0.419801	-0.407174	0.68388
ADAM15	ADM5	2580.09	-0.0459084	0.301869	-0.152081	0.879123
ADAM17	ADM5	1760.54	0.0373465	0.257898	0.144811	0.88486
ADAM18	ADM5	0.0607671	0.230162	19.3176	0.0119146	0.990494
ADAM19	ADM5	912.632	-0.22481	0.238904	-0.941009	0.3467
ADAM2	ADM5	0.0150282	0.230134	19.3176	0.0119132	0.990495
ADAM20	ADM5	9.5151	0.0504098	2.62069	0.0192353	0.984653
ADAM21	ADM5	28.1693	3.10127	2.26478	1.36935	0.170891
ADAM22	ADM5	1640.09	-0.0466424	0.382093	-0.122071	0.902843
ADAM23	ADM5	707.803	-0.0671705	0.295114	-0.227609	0.81995
ADAM28	ADM5	1.39093	1.89038	3.76527	0.502057	0.615628
ADAM29	ADM5	0.0656116	0.229973	19.3176	0.0119049	0.990502
ADAM30	ADM5	0.178096	0.231922	19.3176	0.0120057	0.990421
ADAM32	ADM5	3.72821	2.78407	2.31121	1.20459	0.228361
ADAM33	ADM5	1.07664	2.52198	4.74351	0.53167	0.594955
ADAM7	ADM5	0.0415429	0.229668	19.3176	0.0118891	0.990514
ADAM8	ADM5	87.7534	-0.808452	0.699147	-1.15634	0.247542
ADAM9	ADM5	4283.44	0.0191449	0.291993	0.0655664	0.947723	0.99955
ADAMDEC1	ADM5	0.00840219	0.230036	19.3176	0.0119081	0.990499
ADAMTS1	ADM5	11850.9	0.0770877	0.392549	0.196377	0.844315	0.99955
ADAMTS10	ADM5	221.592	-0.0534389	2.52079	-0.0211992	0.983087
ADAMTS12	ADM5	4.95916	-0.224093	3.27141	-0.0685004	0.945387
ADAMTS13	ADM5	285.953	0.0438232	2.52035	0.0173878	0.986127
ADAMTS14	ADM5	9.73084	-0.457727	2.68475	-0.170491	0.864624
ADAMTS15	ADM5	199.477	1.11819	2.56193	0.436465	0.6625
ADAMTS16	ADM5	95.1573	-1.0967	2.56517	-0.427535	0.66899
ADAMTS17	ADM5	275.696	-0.181177	2.54063	-0.0713119	0.94315
ADAMTS18	ADM5	103.5	-0.21088	2.62968	-0.0801925	0.936084
ADAMTS19	ADM5	195.839	1.39504	2.50547	0.556796	0.577667
ADAMTS2	ADM5	367.837	-0.0775061	2.57072	-0.0301496	0.975948
ADAMTS20	ADM5	41.6395	0.682123	2.54232	0.268307	0.788463
ADAMTS3	ADM5	274.735	0.835413	0.811601	1.02934	0.30332
ADAMTS4	ADM5	127.951	0.343614	0.584763	0.587613	0.556792
ADAMTS5	ADM5	47.9931	-0.247572	2.65991	-0.0930754	0.925844
ADAMTS6	ADM5	81.9645	0.944184	0.6288	1.50156	0.13321
ADAMTS7	ADM5	793.533	-0.153929	0.305956	-0.503109	0.614888
ADAMTS8	ADM5	144.622	-0.296628	2.58176	-0.114893	0.90853
ADAMTS9	ADM5	342.614	0.110928	2.51974	0.0440234	0.964886
ADAMTSL1	ADM5	23.443	-0.365807	1.27353	-0.28724	0.773929
ADAMTSL2	ADM5	1.28185	4.45659	3.74016	1.19155	0.233437
ADAMTSL4	ADM5	429.483	-0.678722	0.773612	-0.877343	0.380301
ADAMTSL5	ADM5	264.331	-0.201884	0.373765	-0.540136	0.589104
ADAP1	ADM5	358.84	0.0681595	1.78414	0.038203	0.969526
ADAP2	ADM5	366.58	3.4447	2.18783	1.57448	0.115376
ADAR	ADM5	7345.21	0.11735	0.266921	0.439642	0.660197	0.996644
ADARB1	ADM5	440.537	0.0420846	0.253357	0.166108	0.868072
ADARB2	ADM5	46.9331	0.114554	2.55275	0.0448748	0.964207
ADAT1	ADM5	613.369	0.0813997	0.279594	0.291136	0.770947
ADAT2	ADM5	1048.11	-0.0503148	0.365201	-0.137773	0.89042
ADAT3	ADM5	221.13	0.0539492	0.338218	0.15951	0.873267
ADCK1	ADM5	276.505	0.246675	0.337093	0.731771	0.464308
ADCK2	ADM5	1971.26	0.21516	0.2429	0.885797	0.375727
ADCK5	ADM5	227.258	0.145425	0.485192	0.299726	0.764386
ADCY1	ADM5	781.905	1.43121	2.52555	0.566692	0.570924
ADCY10	ADM5	38.5336	0.879924	0.780586	1.12726	0.259632
ADCY2	ADM5	1.29927	0.711962	4.10773	0.173323	0.862398
ADCY3	ADM5	1413.48	0.395175	0.436616	0.905085	0.36542
ADCY4	ADM5	0.667305	0.0683111	11.0624	0.0061751	0.995073
ADCY5	ADM5	176.232	0.086238	2.52401	0.034167	0.972744
ADCY6	ADM5	1804.21	0.0760337	0.220986	0.344065	0.730797
ADCY7	ADM5	1311.76	0.0784845	0.213517	0.367579	0.713187
ADCY9	ADM5	1375.55	0.38007	0.243556	1.56051	0.118641
ADCYAP1	ADM5	0.124959	0.402635	19.3088	0.0208524	0.983363
ADCYAP1R1	ADM5	93.2691	-0.237019	2.55591	-0.0927337	0.926115
ADD1	ADM5	5098.71	-0.0794792	0.122855	-0.646935	0.517674	0.992967
ADD2	ADM5	1738.77	2.49744	2.28895	1.09109	0.275235
ADD3	ADM5	2697.03	-0.158855	0.264688	-0.60016	0.548399
ADGB	ADM5	3.45523	0.844876	2.81793	0.299821	0.764314
ADGRA1	ADM5	6.92469	-0.520467	2.85033	-0.182599	0.855113
ADGRA2	ADM5	2181.3	0.102298	0.283451	0.3609	0.718174
ADGRA3	ADM5	1534.3	-0.0727498	0.243133	-0.299218	0.764774
ADGRB1	ADM5	255.343	-0.231493	2.52257	-0.091769	0.926882
ADGRB2	ADM5	609.542	0.353294	0.520739	0.678446	0.497489
ADGRB3	ADM5	206.746	0.316316	2.5197	0.125537	0.900099
ADGRD1	ADM5	19.1937	1.81243	0.83241	2.17733	0.0294558
ADGRE1	ADM5	2.70852	-0.0591931	3.19499	-0.0185269	0.985219
ADGRE3	ADM5	0.0153257	0.230191	19.3176	0.0119161	0.990493
ADGRE5	ADM5	1090.64	0.106447	0.260907	0.407989	0.683281
ADGRF1	ADM5	31.1158	-3.16233	1.77348	-1.78312	0.074566
ADGRF2	ADM5	2.40055	1.34585	2.92203	0.460588	0.645094
ADGRF3	ADM5	12.2467	0.71401	0.942896	0.757252	0.448899
ADGRF4	ADM5	20.7262	0.590722	2.61634	0.225782	0.821371
ADGRF5	ADM5	10.9367	1.2977	1.82463	0.711212	0.476953
ADGRG1	ADM5	3175.23	0.0542455	0.375989	0.144274	0.885284	0.99955
ADGRG2	ADM5	167.58	1.44495	2.52512	0.572229	0.567167
ADGRG3	ADM5	14.9946	-0.0128268	2.13601	-0.00600504	0.995209
ADGRG4	ADM5	3.86584	0.29136	3.12587	0.0932094	0.925737
ADGRG5	ADM5	3.03841	-1.11395	2.65428	-0.41968	0.674719
ADGRG6	ADM5	584.288	3.47156	2.18825	1.58646	0.112636
ADGRG7	ADM5	0.122456	0.995038	19.3165	0.0515124	0.958917
ADGRL1	ADM5	1432.69	0.372322	1.22801	0.303191	0.761744
ADGRL2	ADM5	4128.9	0.230114	0.218054	1.05531	0.291285	0.988094
ADGRL3	ADM5	537.139	0.870181	1.78944	0.486287	0.626764
ADGRL4	ADM5	0.424721	-0.653754	19.2599	-0.0339438	0.972922
ADGRV1	ADM5	428.835	-0.128006	0.925301	-0.13834	0.889972
ADH4	ADM5	0.709355	0.309532	5.00991	0.0617839	0.950735
ADH5	ADM5	8028.17	-0.266824	0.151648	-1.75949	0.0784936	0.975961
ADH6	ADM5	0.669009	-2.35062	11.7846	-0.199466	0.841898
ADH7	ADM5	0.939754	-0.0482031	11.8548	-0.00406614	0.996756
ADHFE1	ADM5	57.0179	0.412376	0.516531	0.798356	0.424664
ADI1	ADM5	1578.74	-0.412369	0.271	-1.52166	0.128095
ADIG	ADM5	0.0505403	-2.32117	19.2638	-0.120494	0.904092
ADIPOQ	ADM5	2.4251	0.756216	2.87813	0.262746	0.792746
ADIPOR1	ADM5	5628.53	-0.144221	0.143771	-1.00313	0.315798	0.98942
ADIPOR2	ADM5	5512.92	-0.181715	0.1311	-1.38609	0.165721	0.988094
ADK	ADM5	2538.13	-0.368226	0.142822	-2.57822	0.00993109
ADM	ADM5	309.297	0.366547	0.326123	1.12395	0.261033
ADM2	ADM5	71.231	1.26807	2.57427	0.492593	0.6223
ADNP	ADM5	3350.85	0.156727	0.176032	0.890333	0.373287	0.991882
ADNP2	ADM5	1578.25	0.171314	0.175557	0.975828	0.32915
ADORA1	ADM5	45.166	-0.440497	2.55883	-0.172148	0.863322
ADORA2A	ADM5	83.1557	-0.591967	1.06056	-0.558163	0.576733
ADORA2B	ADM5	474.774	1.58619	2.51093	0.631714	0.527574
ADORA3	ADM5	1.36284	4.11163	4.20815	0.977063	0.328538
ADPGK	ADM5	1863.38	0.00375363	0.200056	0.0187629	0.98503
ADPRH	ADM5	2817.31	0.199845	0.621842	0.321375	0.747926
ADPRHL1	ADM5	28.7895	0.8879	2.58092	0.344025	0.730828
ADPRHL2	ADM5	1229.44	-0.189813	0.217137	-0.874163	0.38203
ADPRM	ADM5	306.493	0.221162	0.331777	0.666599	0.505028
ADRA1A	ADM5	6.89048	0.35528	2.69221	0.131966	0.895011
ADRA1B	ADM5	69.6944	0.288135	2.52325	0.114192	0.909086
ADRA1D	ADM5	29.3222	2.03637	1.42462	1.42941	0.152885
ADRA2A	ADM5	2.55652	-1.09592	3.08701	-0.35501	0.722582
ADRA2B	ADM5	13.8101	0.245303	2.635	0.093094	0.925829
ADRA2C	ADM5	306.48	0.0110319	2.51256	0.00439069	0.996497
ADRB2	ADM5	77.3384	-0.141602	2.5831	-0.0548186	0.956283
ADRB3	ADM5	0.569676	0.3917	9.73311	0.0402441	0.967899
ADRM1	ADM5	4011.53	0.158291	0.238167	0.664622	0.506293	0.992967
ADSL	ADM5	4776.98	-0.118866	0.160452	-0.740819	0.458803	0.991882
ADSS	ADM5	3762.93	-0.425289	0.341881	-1.24397	0.213512	0.988094
ADSSL1	ADM5	167.564	2.36392	1.54866	1.52643	0.126903
ADTRP	ADM5	6.21827	0.88403	2.71481	0.325632	0.744703
AEBP1	ADM5	1981.69	-2.10843	1.49428	-1.411	0.158245
AEBP2	ADM5	2157.18	-0.103281	0.191153	-0.540304	0.588988
AEN	ADM5	3864.75	0.220936	0.539776	0.40931	0.682312	0.996644
AES	ADM5	8346.79	-0.369786	0.197618	-1.87122	0.061315	0.947871
AFAP1	ADM5	2118.42	-0.182532	0.215271	-0.847916	0.396485
AFAP1L1	ADM5	688.496	-1.78911	1.75653	-1.01855	0.308418
AFAP1L2	ADM5	97.1589	0.217228	2.52765	0.0859408	0.931514
AFF1	ADM5	966.729	-0.0289099	0.200557	-0.144148	0.885384
AFF2	ADM5	207.477	-0.3771	0.606978	-0.621276	0.534418
AFF3	ADM5	437.973	0.329761	2.50967	0.131396	0.895462
AFF4	ADM5	5017.87	-0.033524	0.223629	-0.149909	0.880836	0.99955
AFG3L1P	ADM5	1561.77	0.0652892	0.217232	0.300551	0.763757
AFG3L2	ADM5	3034.24	-0.045084	0.106538	-0.423175	0.672168	0.996644
AFM	ADM5	0.0915411	0.230534	19.3176	0.0119339	0.990478
AFMID	ADM5	1026.23	-0.127081	0.235047	-0.540661	0.588741
AFP	ADM5	0.610233	-0.681916	6.87544	-0.0991814	0.920994
AFTPH	ADM5	1389.03	-0.186592	0.217812	-0.856668	0.391628
AGA	ADM5	4315.25	0.222377	0.295089	0.753595	0.451092	0.991882
AGAP1	ADM5	2443.19	-0.163029	0.253337	-0.643526	0.519883
AGAP2	ADM5	111.085	3.43356	2.20836	1.5548	0.119993
AGAP3	ADM5	3209.37	-0.0886566	0.206177	-0.430003	0.667194	0.996644
AGBL1	ADM5	1.91935	-0.924082	3.30002	-0.280023	0.77946
AGBL2	ADM5	0.424073	-1.08578	19.2606	-0.0563729	0.955045
AGBL3	ADM5	232.262	0.266627	0.408652	0.652454	0.514108
AGBL4	ADM5	3.45155	0.0168352	2.90976	0.00578576	0.995384
AGBL5	ADM5	3451.48	0.109352	0.182445	0.599369	0.548927	0.992967
AGER	ADM5	79.177	-0.36718	0.656354	-0.559424	0.575872
AGFG1	ADM5	2239.08	0.0396084	0.201774	0.196301	0.844374
AGFG2	ADM5	959.226	0.0878607	0.346394	0.253644	0.799771
AGGF1	ADM5	2530.35	0.0581536	0.226135	0.257164	0.797053
AGK	ADM5	2870.1	-0.19867	0.16694	-1.19007	0.23402
AGL	ADM5	1975.14	0.228452	0.316758	0.721218	0.470775
AGMAT	ADM5	53.2312	1.45476	2.52599	0.575917	0.564672
AGMO	ADM5	0.763262	0.408136	4.80637	0.0849158	0.932328
AGO1	ADM5	1072.72	0.00438254	2.5261	0.0017349	0.998616
AGO2	ADM5	3201.79	0.13134	0.228015	0.576015	0.564605	0.992967
AGO3	ADM5	516.958	-0.300897	0.338964	-0.887695	0.374705
AGO4	ADM5	966.881	0.0362472	0.209507	0.173012	0.862642
AGPAT1	ADM5	4317.65	-0.236995	0.14667	-1.61584	0.10613	0.988094
AGPAT2	ADM5	1596.32	-0.216075	0.236909	-0.912061	0.361736
AGPAT3	ADM5	4064.93	-0.140492	0.240581	-0.583969	0.559241	0.992967
AGPAT4	ADM5	3763.9	-0.0640965	0.165616	-0.387019	0.698742	0.996644
AGPAT5	ADM5	2254.29	0.229882	0.182151	1.26204	0.206936
AGPS	ADM5	3934.46	-0.0853613	0.216009	-0.395174	0.692714	0.996644
AGR2	ADM5	0.297042	-0.477934	19.3176	-0.0247409	0.980262
AGR3	ADM5	0.166064	2.82715	19.2891	0.146567	0.883474
AGRN	ADM5	4813.23	0.234374	0.563231	0.416124	0.67732	0.996644
AGRP	ADM5	0.861952	-6.37208	4.99207	-1.27644	0.2018
AGT	ADM5	6.8729	1.94556	2.76741	0.703026	0.48204
AGTPBP1	ADM5	1734.07	-0.241843	0.30575	-0.790982	0.428955
AGTR1	ADM5	75.369	0.677864	0.516679	1.31196	0.189532
AGTR2	ADM5	295.839	-0.20619	1.81853	-0.113383	0.909727
AGTRAP	ADM5	852.644	-0.317497	0.276072	-1.15005	0.250123
AGXT	ADM5	0.197577	-0.480498	19.3176	-0.0248736	0.980156
AGXT2	ADM5	0.481311	-4.51906	19.2278	-0.235027	0.814188
AHCTF1	ADM5	2421.36	0.0695706	0.189126	0.367854	0.712982
AHCY	ADM5	9070.95	-0.114383	0.332249	-0.344271	0.730643	0.99955
AHCYL1	ADM5	8240.67	0.0991253	0.197593	0.501665	0.615903	0.992967
AHCYL2	ADM5	1160.25	0.141933	0.180947	0.78439	0.432811
AHDC1	ADM5	783.21	-0.0189856	0.18542	-0.102392	0.918445
AHI1	ADM5	878.55	0.307266	0.302926	1.01433	0.310426
AHNAK	ADM5	8620.36	0.00219169	0.270347	0.00810693	0.993532	0.99955
AHNAK2	ADM5	660.437	0.035953	0.422795	0.0850364	0.932232
AHR	ADM5	1130.82	0.152893	0.224162	0.682062	0.4952
AHRR	ADM5	1456.04	0.0461734	0.316068	0.146087	0.883853
AHSA1	ADM5	4953.23	-0.150265	0.207027	-0.725824	0.467947	0.991882
AHSA2P	ADM5	1328.16	-0.485192	0.428457	-1.13242	0.257459
AHSG	ADM5	1.25188	-0.189783	4.47811	-0.0423802	0.966196
AHSP	ADM5	5.64211	-1.55889	1.80795	-0.862242	0.388554
AICDA	ADM5	1.40212	-0.250085	3.35628	-0.0745127	0.940602
AIDA	ADM5	4342.49	-0.0269624	0.21291	-0.126637	0.899227	0.99955
AIF1	ADM5	7.8472	-0.96345	2.70054	-0.356763	0.72127
AIF1L	ADM5	554.975	-0.0761181	2.5125	-0.0302958	0.975831
AIFM1	ADM5	6105.02	0.203993	0.171915	1.18659	0.235389	0.988094
AIFM2	ADM5	320.49	-0.00809274	0.346071	-0.0233847	0.981343
AIFM3	ADM5	5.75047	1.25648	1.59417	0.78817	0.430598
AIG1	ADM5	1840.17	-0.131235	0.14472	-0.906821	0.364502
AIM2	ADM5	19.1563	-1.3864	2.20903	-0.627608	0.530261
AIMP1	ADM5	3651.28	-0.171665	0.15625	-1.09866	0.271916	0.988094
AIMP2	ADM5	1567.93	0.30061	0.213928	1.40519	0.159964
AIP	ADM5	2613.28	-0.313004	0.306417	-1.0215	0.307019
AIPL1	ADM5	0.589719	-1.27896	6.02728	-0.212195	0.831955
AIRE	ADM5	1.79942	4.59136	3.8574	1.19027	0.233939
AJAP1	ADM5	0.539188	0.0702503	5.66435	0.0124022	0.990105
AJUBA	ADM5	2183.85	0.552848	0.244334	2.26267	0.0236558
AK1	ADM5	466.387	-0.659208	0.591241	-1.11495	0.26487
AK2	ADM5	7246.69	0.0773851	0.179916	0.430117	0.66711	0.996644
AK3	ADM5	4190.16	-0.175943	0.282432	-0.62296	0.533311	0.992967
AK4	ADM5	2845.55	-0.464154	0.192533	-2.41077	0.0159189
AK5	ADM5	85.9626	0.884096	0.664635	1.3302	0.183453
AK6	ADM5	1412.92	-0.350908	0.290155	-1.20938	0.226516
AK7	ADM5	44.8607	-0.259299	1.37527	-0.188544	0.85045
AK8	ADM5	50.4406	0.508753	0.749822	0.678498	0.497456
AK9	ADM5	297.733	0.259872	0.828115	0.313811	0.753664
AKAIN1	ADM5	0.16385	0.231466	19.3176	0.0119821	0.99044
AKAP1	ADM5	2819.31	0.0687931	0.353108	0.194822	0.845533
AKAP10	ADM5	1255.99	-0.214047	0.389072	-0.550149	0.582217
AKAP11	ADM5	1488.02	0.117454	0.22672	0.518057	0.604418
AKAP12	ADM5	5705.73	-0.14133	0.230974	-0.611888	0.540612	0.992967
AKAP13	ADM5	1220.21	0.021754	0.201772	0.107815	0.914143
AKAP14	ADM5	1.78386	0.265498	4.24814	0.0624974	0.950167
AKAP17A	ADM5	2380.19	0.440942	0.374207	1.17834	0.238663
AKAP2	ADM5	3348	-0.173326	0.247419	-0.700534	0.483594	0.992967
AKAP3	ADM5	168.8	0.662428	0.619823	1.06874	0.285188
AKAP4	ADM5	0.0755485	-0.494518	19.3176	-0.0255993	0.979577
AKAP5	ADM5	127.53	-0.0584077	2.5199	-0.0231786	0.981508
AKAP6	ADM5	68.6353	-2.91741	2.07152	-1.40834	0.15903
AKAP7	ADM5	879.367	0.0113268	0.232221	0.0487762	0.961098
AKAP8	ADM5	1470.22	0.238158	0.228765	1.04106	0.297848
AKAP8L	ADM5	2497.45	0.421146	0.273913	1.53752	0.124167
AKAP9	ADM5	1904.4	0.402553	0.280648	1.43437	0.151467
AKIP1	ADM5	674.616	0.0144477	0.228362	0.0632668	0.949554
AKIRIN1	ADM5	3770.07	-0.143502	0.161591	-0.888059	0.374509	0.991882
AKIRIN2	ADM5	2247.43	0.106382	0.266497	0.399186	0.689756
AKNA	ADM5	643.536	1.15781	0.539645	2.1455	0.0319131
AKNAD1	ADM5	4.96996	-0.370907	1.6479	-0.225079	0.821918
AKR1A1	ADM5	10667.6	-0.316861	0.23806	-1.33101	0.183185	0.988094
AKR1B1	ADM5	7254.95	-0.160081	0.18984	-0.843243	0.399093	0.991882
AKR1C4	ADM5	0.139301	0.233065	19.3176	0.0120649	0.990374
AKR1D1	ADM5	1.37408	3.64121	3.91994	0.928894	0.352944
AKR1E2	ADM5	184.321	2.11329	1.38189	1.52927	0.126198
AKR7A2	ADM5	2590.25	-0.170254	0.246671	-0.690207	0.490064
AKR7A3	ADM5	31.9088	0.55239	0.675218	0.818092	0.413305
AKT1	ADM5	7191.26	-0.214153	0.182539	-1.17319	0.240719	0.988094
AKT1S1	ADM5	2601.27	-0.0163624	0.210909	-0.0775807	0.938162
AKT2	ADM5	4963.32	-0.180876	0.228888	-0.790237	0.429389	0.991882
AKT3	ADM5	2725.04	-0.325488	0.342652	-0.949908	0.342159
AKTIP	ADM5	1263.58	-0.0370734	0.229635	-0.161445	0.871743
ALAD	ADM5	946.447	-0.185403	0.309925	-0.59822	0.549693
ALAS1	ADM5	1917.33	0.0931637	0.229328	0.406247	0.684561
ALAS2	ADM5	0.214331	1.78837	19.3136	0.0925961	0.926224
ALB	ADM5	12.7524	0.838906	1.2483	0.672037	0.50156
ALCAM	ADM5	5350.91	0.180377	0.22492	0.801962	0.422575	0.991882
ALDH16A1	ADM5	2048.25	-0.122949	0.397049	-0.309658	0.756821
ALDH18A1	ADM5	4316.98	1.03682	0.621639	1.66788	0.0953403	0.975961
ALDH1A1	ADM5	410.203	-0.471739	0.576918	-0.817688	0.413535
ALDH1A2	ADM5	687.165	0.278669	2.54758	0.109386	0.912897
ALDH1A3	ADM5	243.637	0.0436454	2.52232	0.0173037	0.986194
ALDH1B1	ADM5	800.5	-0.0590872	2.50667	-0.0235719	0.981194
ALDH1L1	ADM5	53.6779	0.313669	2.53491	0.12374	0.901521
ALDH1L2	ADM5	155.43	1.45917	2.5632	0.569276	0.569169
ALDH2	ADM5	3676.3	-0.0402958	0.205416	-0.196167	0.84448	0.99955
ALDH3A1	ADM5	25.1975	3.38379	2.27784	1.48553	0.137405
ALDH3A2	ADM5	2662.33	-0.129967	0.275306	-0.472081	0.636869
ALDH3B1	ADM5	50.4039	-0.324147	0.58465	-0.55443	0.579285
ALDH3B2	ADM5	0.139465	0.229455	19.3176	0.011878	0.990523
ALDH4A1	ADM5	742.132	-0.114604	0.380587	-0.301124	0.76332
ALDH5A1	ADM5	1945.7	0.164348	0.288341	0.569977	0.568693
ALDH6A1	ADM5	1075.59	0.415762	0.226076	1.83903	0.0659104
ALDH7A1	ADM5	4896.91	-0.0410553	0.266603	-0.153994	0.877614	0.99955
ALDH8A1	ADM5	38.4224	-0.214747	0.926774	-0.231715	0.816759
ALDH9A1	ADM5	2937.84	-0.104276	0.121835	-0.85588	0.392064
ALDOA	ADM5	22245.3	-0.644765	0.179203	-3.59797	0.000320713	0.0968836
ALDOB	ADM5	0.328776	3.10044	19.2762	0.160843	0.872217
ALDOC	ADM5	592.38	0.92912	1.65644	0.560915	0.574856
ALG1	ADM5	491.697	-0.230658	0.380953	-0.605476	0.544863
ALG11	ADM5	408.889	0.34972	0.256646	1.36266	0.172991
ALG12	ADM5	1419.89	0.0326167	0.188776	0.17278	0.862825
ALG13	ADM5	1400.46	-0.0812533	0.216747	-0.374876	0.707753
ALG14	ADM5	553.303	-0.0641168	0.235075	-0.272751	0.785045
ALG2	ADM5	1116.15	0.427771	0.324473	1.31835	0.187385
ALG3	ADM5	1525.38	0.01697	0.198303	0.0855758	0.931804
ALG5	ADM5	901.133	0.236851	0.300981	0.78693	0.431323
ALG6	ADM5	1225.93	0.400403	0.246121	1.62686	0.103768
ALG8	ADM5	1767.16	0.443755	0.220727	2.01043	0.044386
ALG9	ADM5	1698.09	0.369613	0.174615	2.11673	0.0342827
ALK	ADM5	2.19948	0.0754633	2.35828	0.0319993	0.974473
ALKBH1	ADM5	862.011	0.327347	0.408099	0.802126	0.42248
ALKBH2	ADM5	859.099	-0.0104251	0.226478	-0.0460314	0.963285
ALKBH3	ADM5	1048.34	0.106292	0.444461	0.239148	0.810991
ALKBH4	ADM5	521.363	0.121725	0.190029	0.640559	0.521809
ALKBH5	ADM5	3888.03	-0.0357066	0.51827	-0.0688959	0.945072	0.99955
ALKBH6	ADM5	606.912	-0.245013	0.236049	-1.03798	0.299281
ALKBH7	ADM5	729.706	-0.1071	0.337191	-0.317624	0.75077
ALKBH8	ADM5	780.557	0.042371	0.357216	0.118614	0.905581
ALLC	ADM5	3.77286	-0.96573	3.18642	-0.303077	0.761831
ALMS1	ADM5	1266.54	0.0925625	0.221412	0.418056	0.675906
ALOX12	ADM5	6.76462	0.216489	1.34056	0.161492	0.871706
ALOX12B	ADM5	29.2652	-0.0830292	1.1524	-0.072049	0.942563
ALOX12P2	ADM5	0.937487	-5.6002	5.13673	-1.09023	0.275613
ALOX15	ADM5	4.84637	-2.78414	2.37503	-1.17225	0.241095
ALOX15B	ADM5	8.0336	-0.0114732	2.75396	-0.00416608	0.996676
ALOX5	ADM5	57.1021	-0.168857	2.58894	-0.0652226	0.947997
ALOX5AP	ADM5	4.23098	-1.07957	2.18013	-0.495189	0.620467
ALOXE3	ADM5	75.4594	0.780151	0.506915	1.53902	0.1238
ALPI	ADM5	0.0651125	0.22972	19.3176	0.0118918	0.990512
ALPK1	ADM5	322.811	0.0888878	0.32615	0.272536	0.78521
ALPK2	ADM5	36.0061	-1.23276	1.90611	-0.646738	0.517801
ALPK3	ADM5	80.0662	3.19696	2.29778	1.39133	0.164126
ALPL	ADM5	111.378	-2.44672	2.08597	-1.17294	0.24082
ALS2	ADM5	1251.72	0.122443	0.166578	0.735051	0.462309
ALS2CL	ADM5	942.506	-0.256011	0.410598	-0.623508	0.532951
ALS2CR12	ADM5	6.35237	4.82929	2.53962	1.90158	0.0572263
ALX1	ADM5	218.332	0.234125	2.50611	0.0934216	0.925569
ALX3	ADM5	0.363187	-1.4015	19.2971	-0.0726275	0.942103
ALX4	ADM5	155.383	-0.163635	2.51822	-0.0649804	0.94819
ALYREF	ADM5	5297.83	-0.0867458	0.23012	-0.376959	0.706204	0.99955
AMACR	ADM5	1006.85	-0.122722	0.230068	-0.533416	0.593746
AMBN	ADM5	11.4843	-0.0324923	2.66525	-0.0121911	0.990273
AMBP	ADM5	7880.78	-0.499306	19.3176	-0.0258472	0.979379	0.99955
AMBRA1	ADM5	1398.17	-0.0686488	0.227894	-0.301231	0.763238
AMD1	ADM5	4227.46	-0.0827273	0.199011	-0.415691	0.677636	0.996644
AMDHD1	ADM5	22.3665	0.97553	2.63776	0.369833	0.711507
AMDHD2	ADM5	302.503	-1.0182	0.796106	-1.27898	0.200905
AMELX	ADM5	0.221994	-1.82914	19.3124	-0.0947136	0.924542
AMER1	ADM5	906.741	0.0506797	0.221402	0.228904	0.818944
AMER2	ADM5	5.12065	-0.291095	2.6855	-0.108395	0.913682
AMER3	ADM5	3.16278	0.619668	3.25781	0.19021	0.849144
AMFR	ADM5	4787.83	-0.0138091	0.226302	-0.0610206	0.951343	0.99955
AMH	ADM5	857.179	0.977432	0.687344	1.42204	0.155014
AMHR2	ADM5	237.026	0.780254	0.697106	1.11928	0.263022
AMIGO1	ADM5	59.7194	-0.0112996	2.52234	-0.00447982	0.996426
AMIGO2	ADM5	124.893	0.109402	2.51691	0.0434666	0.96533
AMIGO3	ADM5	130.443	0.410056	0.613309	0.668597	0.503752
AMMECR1	ADM5	733.72	-0.0155799	0.274208	-0.0568177	0.95469
AMMECR1L	ADM5	1104.08	0.297967	0.163268	1.82502	0.0679983
AMN1	ADM5	476.328	0.115947	0.303446	0.3821	0.702387
AMOT	ADM5	15487.3	-0.199795	0.723488	-0.276156	0.782428	0.99955
AMOTL1	ADM5	5328.16	0.169009	0.144396	1.17045	0.241819	0.988094
AMOTL2	ADM5	3505.83	0.580162	0.190549	3.04468	0.00232925	0.285148
AMPD1	ADM5	2.53691	0.543677	2.51518	0.216158	0.828865
AMPD2	ADM5	1927.21	0.196148	0.309943	0.632853	0.52683
AMPD3	ADM5	120.884	0.916349	0.488751	1.87488	0.0608092
AMPH	ADM5	161.869	-0.10828	2.5305	-0.0427902	0.965869
AMT	ADM5	128.649	0.175018	0.468979	0.37319	0.709007
AMTN	ADM5	0.0536125	0.229301	19.3176	0.01187	0.990529
AMY2A	ADM5	2.5685	1.00478	4.56106	0.220295	0.825641
AMZ1	ADM5	12.4826	4.30267	2.23517	1.92499	0.0542311
AMZ2	ADM5	4070.44	-0.341295	0.254347	-1.34185	0.179646	0.988094
ANAPC1	ADM5	6246.12	0.0486199	0.133982	0.362883	0.716692	0.99955
ANAPC10	ADM5	606.119	-0.0338179	0.237294	-0.142515	0.886673
ANAPC11	ADM5	4141.4	-0.387943	0.299105	-1.29701	0.194627	0.988094
ANAPC13	ADM5	1938.08	-0.32849	0.198918	-1.65138	0.0986604
ANAPC15	ADM5	713.524	-0.296754	0.238542	-1.24403	0.213487
ANAPC16	ADM5	3049.14	-0.21892	0.248322	-0.881598	0.377994	0.991882
ANAPC2	ADM5	1392.9	0.262265	0.262367	0.999609	0.3175
ANAPC4	ADM5	1306.99	-0.104128	0.240815	-0.432399	0.665451
ANAPC5	ADM5	6983.4	0.0711456	0.142565	0.499039	0.617752	0.992967
ANAPC7	ADM5	2358.09	-0.0232667	0.196895	-0.118168	0.905935
ANG	ADM5	102.703	-0.338273	0.458171	-0.738311	0.460325
ANGEL1	ADM5	1467.42	0.289595	0.147993	1.95682	0.050369
ANGEL2	ADM5	1246.78	-0.0492324	0.209051	-0.235504	0.813817
ANGPT1	ADM5	1.80075	0.236582	3.07894	0.0768389	0.938752
ANGPT2	ADM5	6.74191	2.16262	2.55676	0.845843	0.397641
ANGPT4	ADM5	1.70855	-1.8358	3.21936	-0.570238	0.568516
ANGPTL1	ADM5	4.55155	1.04462	2.7535	0.379379	0.704407
ANGPTL2	ADM5	11.6864	0.113419	2.87336	0.0394726	0.968514
ANGPTL3	ADM5	0.0444221	0.230978	19.3176	0.0119569	0.99046
ANGPTL4	ADM5	35.3762	-0.114807	1.3796	-0.0832178	0.933678
ANGPTL5	ADM5	0.869621	1.8246	8.12363	0.224603	0.822288
ANGPTL6	ADM5	17.4344	1.1738	0.97385	1.20532	0.228081
ANGPTL7	ADM5	0.0970664	0.229076	19.3176	0.0118584	0.990539
ANGPTL8	ADM5	0.0867947	2.48181	19.2952	0.128623	0.897656
ANK1	ADM5	117.4	0.211536	0.598249	0.353591	0.723645
ANK2	ADM5	1495.98	-0.0140119	0.286511	-0.0489054	0.960995
ANK3	ADM5	1989.92	-0.00718771	0.279367	-0.0257286	0.979474
ANKAR	ADM5	67.8498	0.0658885	0.657534	0.100205	0.920181
ANKDD1A	ADM5	23.054	-0.320495	0.959186	-0.334133	0.738279
ANKDD1B	ADM5	10.2237	-0.220147	1.24363	-0.17702	0.859492
ANKEF1	ADM5	335.822	0.353393	2.5168	0.140414	0.888333
ANKFN1	ADM5	2.3114	1.51949	3.57069	0.425544	0.67044
ANKFY1	ADM5	1837.97	-0.162193	0.386544	-0.419596	0.67478
ANKH	ADM5	2695.25	-0.457345	0.223121	-2.04976	0.0403875
ANKHD1	ADM5	4767.05	-0.00083368	0.279311	-0.00298477	0.997619	0.99955
ANKIB1	ADM5	1726.33	-0.0421691	0.276599	-0.152456	0.878828
ANKK1	ADM5	5.3884	0.116041	2.96076	0.0391931	0.968736
ANKLE1	ADM5	360.377	0.468078	0.515593	0.907844	0.363961
ANKLE2	ADM5	2453.04	0.150817	0.16977	0.888361	0.374347
ANKMY1	ADM5	188.454	0.433173	0.458414	0.944938	0.344691
ANKMY2	ADM5	745.288	-0.132647	0.170017	-0.780197	0.435275
ANKRA2	ADM5	556.417	0.00992643	0.233582	0.0424966	0.966103
ANKRD1	ADM5	366.296	-0.0641884	0.508809	-0.126154	0.89961
ANKRD10	ADM5	1374.59	0.150251	0.231772	0.648269	0.516811
ANKRD11	ADM5	4237.02	0.0822679	0.142545	0.577135	0.563849	0.992967
ANKRD12	ADM5	1026.42	-0.341765	0.261433	-1.30727	0.19112
ANKRD13A	ADM5	2053.99	-0.0109997	0.150499	-0.0730881	0.941736
ANKRD13B	ADM5	1005.92	-0.147419	0.347294	-0.42448	0.671216
ANKRD13C	ADM5	2702.53	0.0829668	0.164445	0.504525	0.613892
ANKRD13D	ADM5	337.786	1.17871	0.820159	1.43718	0.150667
ANKRD16	ADM5	287.903	-0.187484	0.291428	-0.643327	0.520012
ANKRD17	ADM5	5211.17	-0.0449118	0.195476	-0.229757	0.818281	0.99955
ANKRD2	ADM5	4.22546	0.0609177	1.61948	0.0376156	0.969994
ANKRD22	ADM5	17.1557	-0.14546	1.31783	-0.110378	0.912109
ANKRD23	ADM5	103.656	0.373801	0.438261	0.852918	0.393705
ANKRD24	ADM5	132.477	-0.0743983	0.701412	-0.106069	0.915527
ANKRD26	ADM5	1286.38	-0.128837	0.353421	-0.364544	0.715452
ANKRD27	ADM5	1446.48	-0.0666375	0.186872	-0.356595	0.721395
ANKRD28	ADM5	2435.13	-0.0968985	0.157716	-0.614384	0.538961
ANKRD29	ADM5	127.459	0.708886	0.606794	1.16825	0.242707
ANKRD30A	ADM5	904.194	-0.279909	1.01365	-0.27614	0.782441
ANKRD31	ADM5	45.4457	1.19298	2.61386	0.456405	0.648099
ANKRD33	ADM5	1.27545	-1.20015	4.79986	-0.250039	0.802557
ANKRD33B	ADM5	957.55	1.35808	2.51351	0.540314	0.58898
ANKRD34A	ADM5	90.2569	0.187488	0.570004	0.328924	0.742213
ANKRD34B	ADM5	77.7497	0.155806	2.53324	0.0615046	0.950957
ANKRD34C	ADM5	1.94629	0.969619	3.2941	0.29435	0.76849
ANKRD35	ADM5	7.3353	-2.05912	2.00765	-1.02564	0.305062
ANKRD37	ADM5	109.309	-0.378917	0.432377	-0.876359	0.380835
ANKRD39	ADM5	428.995	-0.2864	0.348131	-0.822679	0.41069
ANKRD40	ADM5	3601.56	-0.227588	0.156058	-1.45835	0.144743	0.988094
ANKRD42	ADM5	316.313	-0.0604404	0.222325	-0.271856	0.785733
ANKRD44	ADM5	187.038	-0.481335	0.426628	-1.12823	0.259222
ANKRD45	ADM5	9.33981	3.01999	2.47143	1.22196	0.221723
ANKRD46	ADM5	1272.09	-0.000500989	0.22523	-0.00222434	0.998225
ANKRD49	ADM5	587.46	0.0575687	0.202849	0.283801	0.776563
ANKRD50	ADM5	1246.64	0.213025	0.226652	0.939876	0.347281
ANKRD52	ADM5	4100.51	0.376135	0.251157	1.49761	0.134235	0.988094
ANKRD53	ADM5	7.42374	4.16552	2.32529	1.7914	0.0732298
ANKRD54	ADM5	1006.3	-0.018015	0.163028	-0.110502	0.912011
ANKRD55	ADM5	0.633875	3.56119	11.0011	0.323712	0.746156
ANKRD6	ADM5	625.956	0.151509	2.50478	0.0604878	0.951767
ANKRD60	ADM5	1.00486	1.66042	3.86935	0.429121	0.667835
ANKRD61	ADM5	8.76753	0.208471	1.22227	0.17056	0.86457
ANKRD63	ADM5	17.7816	-0.197721	2.68065	-0.0737586	0.941202
ANKRD65	ADM5	15.6991	2.33576	2.62476	0.889895	0.373522
ANKRD7	ADM5	15.8013	0.00919694	2.58034	0.00356424	0.997156
ANKRD9	ADM5	1072.39	0.150891	0.285728	0.528091	0.597436
ANKS1A	ADM5	1483.74	0.150643	0.231966	0.649421	0.516067
ANKS1B	ADM5	35.6249	1.40447	2.50931	0.559704	0.575682
ANKS3	ADM5	593.574	0.0718197	0.296653	0.2421	0.808703
ANKS4B	ADM5	3.54917	0.293747	2.78655	0.105416	0.916046
ANKS6	ADM5	1098.77	-0.13809	0.207309	-0.666108	0.505342
ANKUB1	ADM5	1.24148	0.392457	4.10446	0.0956172	0.923825
ANKZF1	ADM5	636.113	0.13099	0.225982	0.579647	0.562153
ANLN	ADM5	6511.46	0.196614	0.217747	0.902944	0.366556	0.991882
ANO1	ADM5	18.2703	-0.61399	0.9011	-0.681378	0.495632
ANO10	ADM5	3110.29	0.100552	0.147268	0.68278	0.494746	0.992967
ANO2	ADM5	42.6483	-0.402422	0.700247	-0.574686	0.565503
ANO3	ADM5	0.559185	0.142588	12.559	0.0113534	0.990941
ANO4	ADM5	60.4235	2.16321	2.32167	0.931749	0.351466
ANO5	ADM5	609.275	0.263351	2.51353	0.104774	0.916555
ANO6	ADM5	2349.92	0.47203	0.174478	2.70539	0.00682241
ANO7	ADM5	49.7592	1.02965	1.04434	0.985942	0.324162
ANO8	ADM5	1110.37	0.0767369	0.28554	0.268743	0.788127
ANO9	ADM5	2.01542	-0.324307	2.70157	-0.120044	0.904448
ANP32A	ADM5	6661.21	-0.381511	0.14606	-2.61201	0.00900117	0.524588
ANP32B	ADM5	12855.6	-0.19534	0.334505	-0.583967	0.559243	0.992967
ANP32E	ADM5	6512.39	-0.239625	0.183681	-1.30457	0.192039	0.988094
ANPEP	ADM5	27.1545	0.240664	2.66834	0.0901924	0.928134
ANTXR1	ADM5	1027.64	-0.136515	0.323524	-0.421961	0.673054
ANTXR2	ADM5	1344.1	0.427083	0.287416	1.48594	0.137294
ANTXRL	ADM5	0
ANXA1	ADM5	5006.01	-0.324046	0.370594	-0.874397	0.381902	0.991882
ANXA10	ADM5	0.440423	2.3489	19.2769	0.12185	0.903018
ANXA11	ADM5	4995.45	-0.334267	0.21838	-1.53067	0.125851	0.988094
ANXA13	ADM5	0.0402467	-0.496587	19.3176	-0.0257065	0.979491
ANXA2	ADM5	15649.8	-0.0791535	0.20042	-0.394938	0.692889	0.996644
ANXA3	ADM5	606.853	0.371119	0.461038	0.804964	0.420841
ANXA4	ADM5	1834.61	-0.233469	0.150204	-1.55434	0.120103
ANXA5	ADM5	7049.57	-0.111732	0.209483	-0.533368	0.593779	0.992967
ANXA6	ADM5	4625.9	0.0433166	0.169984	0.254828	0.798856	0.99955
ANXA7	ADM5	4200.87	-0.208217	0.137933	-1.50955	0.131157	0.988094
ANXA8	ADM5	67.5153	-2.97843	1.68999	-1.7624	0.078002
ANXA9	ADM5	18.9648	0.093706	1.11208	0.0842622	0.932848
AOAH	ADM5	4.42365	0.633981	2.67816	0.236722	0.812872
AOC1	ADM5	1.12129	-2.88003	4.91706	-0.585723	0.558062
AOC2	ADM5	148.821	0.972556	0.929632	1.04617	0.295481
AOC3	ADM5	74.3804	2.0042	2.68971	0.745136	0.456189
AOX1	ADM5	23.7702	0.495372	1.36316	0.3634	0.716306
AP1AR	ADM5	1047.89	-0.154968	0.228165	-0.679191	0.497017
AP1B1	ADM5	6279.44	0.0175998	0.165981	0.106035	0.915555	0.99955
AP1G1	ADM5	3162.91	-0.00170068	0.291076	-0.00584274	0.995338	0.99955
AP1G2	ADM5	806.598	-0.1137	0.251124	-0.452762	0.65072
AP1M1	ADM5	3002	-0.0793645	0.146872	-0.540366	0.588944	0.992967
AP1M2	ADM5	2.17169	0.321099	3.67263	0.0874305	0.930329
AP1S1	ADM5	2582.91	-0.239285	0.189481	-1.26284	0.206646
AP1S2	ADM5	3071.77	-0.226818	0.282725	-0.802257	0.422405	0.991882
AP1S3	ADM5	391.859	-0.109309	2.51065	-0.0435379	0.965273
AP2A1	ADM5	4344.69	0.0252626	0.234164	0.107884	0.914087	0.99955
AP2A2	ADM5	3571.75	0.204824	0.2011	1.01852	0.308432	0.988094
AP2B1	ADM5	13444	0.125033	0.155476	0.804196	0.421284	0.991882
AP2M1	ADM5	9943.01	0.0754293	0.163441	0.461508	0.644434	0.993966
AP2S1	ADM5	3806	-0.20395	0.226906	-0.898832	0.368742	0.991882
AP3B1	ADM5	2676.89	0.10701	0.286937	0.372938	0.709195
AP3B2	ADM5	113.939	0.202453	2.52273	0.0802516	0.936037
AP3D1	ADM5	8424.11	0.110198	0.198177	0.556056	0.578173	0.992967
AP3M1	ADM5	4331.82	-0.0768898	0.220008	-0.349487	0.726724	0.99955
AP3M2	ADM5	797.681	-0.0986496	2.51826	-0.0391737	0.968752
AP3S1	ADM5	3715.05	-0.100578	0.22921	-0.438803	0.660805	0.996644
AP3S2	ADM5	2668.35	0.0132771	0.253554	0.0523638	0.958239
AP4B1	ADM5	648.336	-0.096811	0.177596	-0.54512	0.585671
AP4E1	ADM5	533.6	0.190221	0.276721	0.68741	0.491824
AP4M1	ADM5	320.646	-0.51498	0.355454	-1.44879	0.147395
AP4S1	ADM5	401.614	-0.265974	0.354462	-0.750359	0.453039
AP5B1	ADM5	645.843	0.0113191	0.348921	0.0324402	0.974121
AP5M1	ADM5	803.077	-0.0506867	0.314116	-0.161363	0.871808
AP5S1	ADM5	304.593	0.301898	0.317479	0.950924	0.341643
AP5Z1	ADM5	386.499	-0.620881	0.410579	-1.51221	0.130481
APAF1	ADM5	1143.48	0.232844	0.233766	0.996058	0.319222
APBA1	ADM5	142.913	-0.327467	0.509417	-0.642828	0.520336
APBA2	ADM5	501.922	0.573852	0.538338	1.06597	0.286438
APBA3	ADM5	617.337	0.141784	0.255463	0.555009	0.578889
APBB1	ADM5	2259.68	0.00450889	0.246933	0.0182596	0.985432
APBB1IP	ADM5	543.396	2.88808	1.18177	2.44386	0.014531
APBB2	ADM5	1024.27	-0.296365	0.214853	-1.37939	0.167776
APBB3	ADM5	443.975	0.401693	0.257257	1.56145	0.118418
APC	ADM5	1864.3	-0.101145	0.316673	-0.319398	0.749425
APC2	ADM5	29.8344	5.49634	2.17458	2.52754	0.0114863
APCDD1	ADM5	77.0999	0.0730793	2.54828	0.028678	0.977121
APCS	ADM5	0
APEH	ADM5	2926.47	-0.211999	0.222828	-0.951403	0.3414
APELA	ADM5	1.60141	-0.247731	3.31516	-0.0747267	0.940432
APEX1	ADM5	3604.18	-0.345015	0.283212	-1.21822	0.22314	0.988094
APEX2	ADM5	1005.06	-0.102352	0.187442	-0.546047	0.585034
APH1A	ADM5	4240.55	-0.0340196	0.196449	-0.173172	0.862516	0.99955
APH1B	ADM5	394.608	-0.142207	0.365754	-0.388805	0.697421
API5	ADM5	5795.87	-0.115942	0.156137	-0.742566	0.457744	0.991882
APIP	ADM5	1029.48	0.171346	0.274505	0.624197	0.532498
APLF	ADM5	544.905	0.159596	0.39297	0.406129	0.684648
APLN	ADM5	304.189	-0.0971278	0.485066	-0.200236	0.841296
APLNR	ADM5	0.486099	4.81923	19.2702	0.250087	0.80252
APLP1	ADM5	586.451	0.0976219	2.52131	0.0387187	0.969115
APLP2	ADM5	14811.5	-0.00188981	0.226831	-0.00833135	0.993353	0.99955
APMAP	ADM5	3073.3	0.0573457	0.26101	0.219707	0.826099	0.99955
APOA1	ADM5	3.03751	0.914063	2.05195	0.44546	0.655987
APOA2	ADM5	7.9193	-0.0385485	1.97332	-0.0195348	0.984414
APOA4	ADM5	0.145169	1.06537	19.3138	0.0551611	0.95601
APOA5	ADM5	0.216778	-2.49124	19.302	-0.129066	0.897305
APOB	ADM5	0.131005	0.229966	19.3176	0.0119045	0.990502
APOBEC1	ADM5	0
APOBEC2	ADM5	0.255405	-2.27046	19.3039	-0.117617	0.906371
APOBEC3B	ADM5	684.293	-0.0443962	0.302529	-0.14675	0.883329
APOBEC4	ADM5	0.00798086	0.229828	19.3176	0.0118974	0.990508
APOBR	ADM5	192.124	-0.0196858	0.514821	-0.0382381	0.969498
APOC1	ADM5	291.924	-0.192922	2.54302	-0.0758632	0.939528
APOC2	ADM5	0.0944952	1.62865	19.315	0.0843206	0.932802
APOC3	ADM5	0.19548	1.71703	19.2955	0.0889861	0.929093
APOC4	ADM5	0.428817	-0.473425	19.266	-0.0245731	0.980395
APOD	ADM5	15.1419	1.88669	2.68451	0.702806	0.482176
APOE	ADM5	112.852	2.49129	2.3227	1.07259	0.283457
APOF	ADM5	1.86191	-0.682344	3.93577	-0.17337	0.862361
APOH	ADM5	2.46289	1.92691	4.83231	0.398756	0.690073
APOL3	ADM5	4.88771	0.17457	2.72846	0.0639811	0.948985
APOLD1	ADM5	90.3678	-1.73749	1.76672	-0.983456	0.325383
APOM	ADM5	97.9746	0.325921	0.392873	0.829583	0.406775
APOO	ADM5	1394.01	-0.403707	0.202365	-1.99495	0.0460484
APOOL	ADM5	1637.66	-0.205265	0.227239	-0.903304	0.366365
APOPT1	ADM5	1205.6	-0.213268	0.333879	-0.63876	0.522979
APP	ADM5	16785.3	-0.0348686	0.300322	-0.116104	0.90757	0.99955
APPBP2	ADM5	2413.1	0.079002	0.273476	0.288881	0.772672
APPL1	ADM5	1854.75	-0.0995354	0.264919	-0.375721	0.707125
APPL2	ADM5	770.404	0.218008	0.293892	0.741797	0.45821
APRT	ADM5	4405.04	-0.439829	0.336763	-1.30605	0.191536	0.988094
APTX	ADM5	1037.5	-0.0176688	0.22165	-0.0797148	0.936464
AQP1	ADM5	2917.5	-0.718231	0.856206	-0.838853	0.401552
AQP10	ADM5	4.19383	0.42855	3.16189	0.135536	0.892188
AQP11	ADM5	49.0432	-0.0713174	0.554989	-0.128502	0.897751
AQP2	ADM5	1.42607	3.24995	19.2831	0.168539	0.866159
AQP3	ADM5	206.374	2.6027	2.2964	1.13338	0.257054
AQP4	ADM5	36.8249	0.152875	2.54464	0.0600772	0.952094
AQP5	ADM5	0.123034	0.231709	19.3176	0.0119947	0.99043
AQP6	ADM5	5.57875	-0.416752	2.71483	-0.15351	0.877996
AQP7	ADM5	3.75877	-0.781416	1.87032	-0.417798	0.676095
AQP8	ADM5	3.53612	0.106531	2.12874	0.0500442	0.960087
AQP9	ADM5	0.0159886	0.229617	19.3176	0.0118864	0.990516
AQR	ADM5	1624.27	0.0713231	0.213405	0.334214	0.738218
AR	ADM5	1.24387	1.80175	3.70529	0.486265	0.626779
ARAF	ADM5	2672.93	0.0177892	0.245771	0.0723811	0.942299
ARAP1	ADM5	1846.55	-0.0881151	0.224396	-0.392676	0.694559
ARAP2	ADM5	228.391	0.243478	2.50874	0.0970522	0.922685
ARAP3	ADM5	1390.85	0.0177843	0.234879	0.075717	0.939644
ARC	ADM5	120.77	0.0120741	2.64126	0.00457134	0.996353
ARCN1	ADM5	11887.2	0.115762	0.27306	0.423943	0.671608	0.996644
AREG	ADM5	262.393	0.054769	0.878201	0.062365	0.950272
AREL1	ADM5	1631.11	-0.0384096	0.224428	-0.171144	0.86411
ARF1	ADM5	11734.5	0.0112595	0.244683	0.0460168	0.963297	0.99955
ARF3	ADM5	4729.25	-0.262544	0.216971	-1.21004	0.226264	0.988094
ARF4	ADM5	6595.09	0.236783	0.353467	0.669885	0.502931	0.992967
ARF5	ADM5	4488.37	-0.309282	0.215087	-1.43794	0.150451	0.988094
ARF6	ADM5	6458.89	-0.0628573	0.145447	-0.432166	0.665621	0.996644
ARFGAP1	ADM5	2360.36	0.100185	0.2899	0.345585	0.729655
ARFGAP2	ADM5	2037	-0.110883	0.210191	-0.527533	0.597823
ARFGAP3	ADM5	2633.06	0.0185534	0.229884	0.0807075	0.935675
ARFGEF1	ADM5	2066.08	0.11878	0.193861	0.612707	0.54007
ARFGEF2	ADM5	2046.51	0.0493315	0.24991	0.197397	0.843517
ARFGEF3	ADM5	1244.21	0.833458	2.51652	0.331195	0.740497
ARFIP1	ADM5	1334.04	-0.224056	0.223077	-1.00439	0.315191
ARFIP2	ADM5	1760.23	-0.0127225	0.203688	-0.0624609	0.950196
ARFRP1	ADM5	622.153	-0.503023	0.295442	-1.70261	0.0886403
ARG1	ADM5	0.49861	-1.9733	12.7337	-0.154967	0.876847
ARG2	ADM5	865.86	0.559649	2.5262	0.221538	0.824673
ARGLU1	ADM5	2036.66	0.209027	0.241182	0.866676	0.386119
ARHGAP1	ADM5	1854.6	-0.0427925	0.177686	-0.240833	0.809685
ARHGAP10	ADM5	929.533	0.146027	0.248939	0.586596	0.557475
ARHGAP11A	ADM5	3216.01	-0.0474673	0.227366	-0.20877	0.834628	0.99955
ARHGAP12	ADM5	983.57	-0.0593615	0.35643	-0.166544	0.867729
ARHGAP15	ADM5	0.540658	-0.877789	8.51121	-0.103133	0.917857
ARHGAP17	ADM5	1537.96	-0.064781	0.182984	-0.354026	0.723319
ARHGAP18	ADM5	1998.12	-0.239165	0.242479	-0.986334	0.323969
ARHGAP19	ADM5	2228.17	-0.219022	0.253239	-0.86488	0.387105
ARHGAP20	ADM5	193.648	0.367508	0.507762	0.72378	0.469201
ARHGAP21	ADM5	3451.1	0.0100885	0.234876	0.0429524	0.965739	0.99955
ARHGAP22	ADM5	1486.95	-0.617823	0.234224	-2.63775	0.00834592
ARHGAP23	ADM5	608.322	0.342461	0.351152	0.97525	0.329436
ARHGAP24	ADM5	565.721	-0.0997706	0.395053	-0.25255	0.800616
ARHGAP25	ADM5	222.901	1.0923	0.625563	1.7461	0.0807931
ARHGAP26	ADM5	380.196	-0.878406	0.772251	-1.13746	0.255345
ARHGAP27	ADM5	436.643	-0.388258	0.320968	-1.20965	0.226414
ARHGAP28	ADM5	893.471	0.157745	0.224256	0.703415	0.481797
ARHGAP29	ADM5	2074.43	-0.103662	0.17052	-0.607916	0.543243
ARHGAP30	ADM5	15.5599	0.296027	2.85465	0.1037	0.917407
ARHGAP31	ADM5	651.031	0.219764	0.447147	0.491481	0.623086
ARHGAP32	ADM5	923.299	0.111514	0.272721	0.408893	0.682618
ARHGAP33	ADM5	518.804	0.316452	0.259807	1.21803	0.223213
ARHGAP35	ADM5	2767.63	0.101035	0.253123	0.399151	0.689782
ARHGAP36	ADM5	6.04243	-2.32312	2.26215	-1.02695	0.304442
ARHGAP39	ADM5	547.875	0.14151	0.28093	0.50372	0.614458
ARHGAP4	ADM5	83.6423	0.86185	0.971456	0.887174	0.374985
ARHGAP40	ADM5	6.12305	3.22041	1.75219	1.83794	0.0660719
ARHGAP42	ADM5	277.004	0.136796	2.51147	0.0544687	0.956562
ARHGAP44	ADM5	475.925	0.162047	2.50375	0.064722	0.948395
ARHGAP5	ADM5	3807.64	0.0606268	0.21652	0.280005	0.779473	0.99955
ARHGAP6	ADM5	208.058	-0.288196	0.496898	-0.579989	0.561922
ARHGAP9	ADM5	9.1095	-2.79519	1.30219	-2.14653	0.0318311
ARHGDIA	ADM5	15219.4	-0.23665	0.165873	-1.42669	0.153669	0.988094
ARHGDIB	ADM5	5.27609	0.0852164	2.88765	0.0295106	0.976457
ARHGDIG	ADM5	505.76	-2.64267	2.06427	-1.2802	0.200476
ARHGEF1	ADM5	1746.87	0.081026	0.214599	0.377568	0.705751
ARHGEF10	ADM5	1684.06	-0.170597	0.168772	-1.01081	0.312105
ARHGEF10L	ADM5	848.811	0.150274	0.204069	0.736388	0.461495
ARHGEF11	ADM5	1157.36	-0.129442	0.216954	-0.596636	0.550751
ARHGEF12	ADM5	5917.37	0.11016	0.189114	0.582505	0.560227	0.992967
ARHGEF15	ADM5	2.08446	-0.877337	2.0449	-0.429037	0.667897
ARHGEF16	ADM5	268.303	0.0896917	0.476808	0.188109	0.850791
ARHGEF17	ADM5	3261.19	0.380874	0.251673	1.51337	0.130186	0.988094
ARHGEF18	ADM5	1255.5	0.000918201	0.178864	0.00513351	0.995904
ARHGEF19	ADM5	72.7042	-0.203248	2.51639	-0.0807695	0.935625
ARHGEF2	ADM5	2552.94	0.478319	0.225025	2.12562	0.0335345
ARHGEF25	ADM5	679.996	0.520959	0.985275	0.528745	0.596982
ARHGEF26	ADM5	447.878	0.0436117	2.51074	0.01737	0.986141
ARHGEF28	ADM5	506.624	-0.0566109	0.340639	-0.16619	0.868007
ARHGEF3	ADM5	413.119	1.74263	2.49712	0.697857	0.485267
ARHGEF33	ADM5	5.114	0.581487	1.57308	0.369648	0.711645
ARHGEF37	ADM5	291.153	0.840154	0.460123	1.82594	0.0678601
ARHGEF38	ADM5	0.477614	-1.04185	10.23	-0.101843	0.918882
ARHGEF39	ADM5	185.597	3.99123	2.18583	1.82596	0.0678565
ARHGEF4	ADM5	386.818	-0.635531	0.319164	-1.99124	0.0464548
ARHGEF40	ADM5	1725.82	0.119343	0.26938	0.44303	0.657744
ARHGEF5	ADM5	1588.83	0.257058	0.180662	1.42287	0.154774
ARHGEF6	ADM5	2915.86	0.0505081	0.291482	0.173281	0.862431
ARHGEF7	ADM5	1667.25	0.117575	0.137743	0.853582	0.393337
ARHGEF9	ADM5	556.509	3.75779	2.17589	1.72701	0.0841652
ARID1A	ADM5	3372.06	0.270869	0.22819	1.18703	0.235214	0.988094
ARID1B	ADM5	2081.88	0.00482767	0.248155	0.0194543	0.984479
ARID2	ADM5	1273.09	0.306673	0.193458	1.58521	0.112918
ARID3A	ADM5	1026.33	-0.0493667	0.213639	-0.231075	0.817256
ARID3B	ADM5	2423.99	0.206971	0.281807	0.734441	0.46268
ARID3C	ADM5	22.8462	1.76527	2.56126	0.689218	0.490686
ARID4A	ADM5	812.241	0.0989051	0.216251	0.457363	0.64741
ARID4B	ADM5	1835.95	-0.0876584	0.213848	-0.409909	0.681873
ARID5A	ADM5	685.135	0.0324691	0.283244	0.114633	0.908736
ARID5B	ADM5	832.498	0.42731	0.244937	1.74457	0.0810592
ARIH1	ADM5	4019.77	0.142916	0.2611	0.547361	0.584131	0.992967
ARIH2	ADM5	4018.44	0.199529	0.14752	1.35255	0.176199	0.988094
ARL1	ADM5	3436.82	-0.148795	0.169932	-0.875613	0.38124	0.991882
ARL10	ADM5	925.435	0.212331	0.258617	0.821027	0.411631
ARL11	ADM5	92.0614	0.168907	0.677525	0.2493	0.803129
ARL13A	ADM5	2.87458	1.49733	6.72027	0.222808	0.823685
ARL13B	ADM5	1187.56	0.0381978	0.231531	0.164979	0.86896
ARL14	ADM5	2.35569	-1.69149	3.58561	-0.471742	0.637111
ARL14EP	ADM5	1433.92	0.113165	0.17978	0.629466	0.529044
ARL14EPL	ADM5	0.689786	0.230814	8.9285	0.0258514	0.979376
ARL15	ADM5	702.173	-0.310703	0.307686	-1.0098	0.312589
ARL16	ADM5	1376.16	-0.203976	0.262342	-0.777519	0.436853
ARL2	ADM5	3550.89	-0.285092	0.233987	-1.21841	0.223068	0.988094
ARL2BP	ADM5	3750.03	-0.181448	0.125952	-1.44061	0.149694	0.988094
ARL3	ADM5	3117.25	-0.189409	0.207375	-0.913366	0.36105	0.991882
ARL4A	ADM5	563.657	-0.215235	0.217475	-0.989699	0.322321
ARL4C	ADM5	1388	-0.234078	0.252217	-0.92808	0.353366
ARL4D	ADM5	457.874	0.615236	0.470696	1.30708	0.191187
ARL5A	ADM5	3237.06	-0.156555	0.164128	-0.953858	0.340156	0.991882
ARL5B	ADM5	3514.28	0.42632	0.280361	1.52061	0.128358	0.988094
ARL5C	ADM5	0.142589	1.66798	19.3166	0.0863496	0.931189
ARL6	ADM5	805.568	-0.19829	0.266952	-0.74279	0.457609
ARL6IP1	ADM5	8858.77	-0.104519	0.227104	-0.460224	0.645355	0.993966
ARL6IP4	ADM5	3549.99	-0.00845765	0.209465	-0.0403774	0.967792	0.99955
ARL6IP5	ADM5	2803.23	-0.1879	0.157014	-1.1967	0.231422
ARL6IP6	ADM5	1790.78	-0.21358	0.253926	-0.841109	0.400287
ARL8A	ADM5	1274.55	-0.327875	0.17633	-1.85944	0.0629654
ARL8B	ADM5	3212.7	-0.368296	0.186934	-1.9702	0.048816	0.947871
ARL9	ADM5	152.737	-0.393233	1.09102	-0.360425	0.718529
ARMC1	ADM5	2273.41	0.0303768	0.194882	0.155873	0.876133
ARMC10	ADM5	1869.89	-0.320385	0.266244	-1.20335	0.22884
ARMC12	ADM5	13.2581	3.32784	2.39566	1.38912	0.164798
ARMC2	ADM5	129.463	0.0921227	0.404927	0.227504	0.820032
ARMC3	ADM5	29.9498	0.132903	2.62907	0.0505514	0.959683
ARMC4	ADM5	327.189	0.319587	2.51411	0.127117	0.898848
ARMC5	ADM5	590.074	0.18074	0.340517	0.530783	0.595569
ARMC6	ADM5	1858.17	-0.0532748	0.185156	-0.287729	0.773554
ARMC7	ADM5	571.71	0.0825735	0.353285	0.233731	0.815194
ARMC8	ADM5	1680.37	-0.252488	0.25775	-0.979587	0.32729
ARMC9	ADM5	608.899	0.457194	0.209006	2.18747	0.0287083
ARMCX1	ADM5	584.144	0.14299	0.97786	0.146227	0.883742
ARMCX2	ADM5	330.937	-0.0725502	2.54329	-0.0285261	0.977243
ARMCX3	ADM5	5017	0.0541381	0.174723	0.309851	0.756674	0.99955
ARMCX4	ADM5	176.893	2.11528	0.84803	2.49434	0.0126191
ARMCX5	ADM5	949.263	0.324727	0.341942	0.949655	0.342288
ARMCX6	ADM5	1107.15	0.182558	2.51327	0.0726378	0.942094
ARMH4	ADM5	222.652	0.0858238	2.51668	0.0341019	0.972796
ARMT1	ADM5	1601.92	-0.00278285	0.24989	-0.0111363	0.991115
ARNT	ADM5	1789.35	-0.118902	0.243083	-0.489142	0.624741
ARNT2	ADM5	916.421	0.253513	0.285752	0.887179	0.374982
ARNTL	ADM5	326.675	0.361038	0.300731	1.20053	0.229932
ARNTL2	ADM5	530.22	-0.195417	0.713195	-0.274003	0.784083
ARPC1A	ADM5	5114.44	-0.0288514	0.195799	-0.147352	0.882854	0.99955
ARPC1B	ADM5	11716.5	-0.304059	0.290404	-1.04702	0.295089	0.988094
ARPC2	ADM5	5802.56	-0.226835	0.152514	-1.4873	0.136934	0.988094
ARPC3	ADM5	5502.78	-0.135182	0.151699	-0.891119	0.372865	0.991882
ARPC4	ADM5	2372.42	-0.31493	0.375565	-0.838551	0.401721
ARPC5	ADM5	5473.85	-0.329359	0.197858	-1.66462	0.0959881	0.975961
ARPC5L	ADM5	2138.37	-0.0508647	0.182497	-0.278714	0.780464
ARPIN	ADM5	1024.65	-0.278756	0.204184	-1.36522	0.172184
ARPP19	ADM5	3180.65	-0.237489	0.153228	-1.54991	0.121164	0.988094
ARPP21	ADM5	1.77039	0.99566	3.18274	0.312831	0.754409
ARR3	ADM5	0.0846089	0.229957	19.3176	0.011904	0.990502
ARRB1	ADM5	1071.53	-0.217508	0.247504	-0.878804	0.379508
ARRB2	ADM5	1670.93	-0.214271	0.342495	-0.625618	0.531566
ARRDC1	ADM5	483.648	-0.0539181	0.394574	-0.136649	0.891308
ARRDC2	ADM5	368.152	0.0811929	0.237067	0.34249	0.731982
ARRDC3	ADM5	1455.65	0.35684	0.588525	0.60633	0.544296
ARRDC4	ADM5	4258.19	-0.428456	2.72002	-0.157519	0.874836	0.99955
ARRDC5	ADM5	1.2848	3.37042	4.0047	0.841617	0.400002
ARSA	ADM5	975.352	-0.156145	0.444562	-0.351233	0.725414
ARSB	ADM5	354.341	1.38875	2.49358	0.556932	0.577574
ARSE	ADM5	67.4165	-0.939315	2.12492	-0.442048	0.658455
ARSG	ADM5	797.04	0.183615	0.355506	0.516489	0.605513
ARSH	ADM5	0.308995	0.23228	19.3176	0.0120243	0.990406
ARSI	ADM5	0.886644	-0.584763	6.01618	-0.0971984	0.922569
ARSJ	ADM5	228.614	0.380882	0.494091	0.770875	0.440781
ARSK	ADM5	556.649	-0.584586	0.315464	-1.8531	0.0638682
ART1	ADM5	0.455908	-2.23314	8.88467	-0.251348	0.801545
ART3	ADM5	19.4723	0.422875	1.10036	0.384305	0.700752
ART4	ADM5	0.294564	0.922106	19.2958	0.047788	0.961885
ART5	ADM5	61.0716	0.301905	2.53796	0.118956	0.90531
ARTN	ADM5	117.526	-0.0122304	0.395517	-0.0309226	0.975331
ARV1	ADM5	1440.19	0.112943	0.258837	0.436349	0.662583
ARVCF	ADM5	585.118	-0.0925036	0.344303	-0.268669	0.788184
ARX	ADM5	16.412	0.112564	0.975982	0.115335	0.90818
AS3MT	ADM5	966.776	-0.129637	0.192599	-0.673092	0.500889
ASAH1	ADM5	3493.26	-0.153716	0.246447	-0.62373	0.532805	0.992967
ASAH2	ADM5	105.151	-0.198114	1.10658	-0.179032	0.857912
ASAP1	ADM5	3843.89	0.123214	0.2019	0.610274	0.54168	0.992967
ASAP2	ADM5	885.621	0.17221	0.259179	0.664445	0.506405
ASAP3	ADM5	584.779	0.0434282	0.206827	0.209973	0.833688
ASB1	ADM5	689.064	-0.456734	0.192952	-2.36709	0.0179287
ASB10	ADM5	0.143683	0.230867	19.3176	0.0119511	0.990465
ASB11	ADM5	27.677	0.207328	1.3158	0.157568	0.874797
ASB12	ADM5	5.00447	1.99342	2.71053	0.735435	0.462075
ASB13	ADM5	774.277	0.0892841	0.316747	0.281878	0.778037
ASB14	ADM5	1.88276	4.23834	3.58329	1.18281	0.236886
ASB15	ADM5	9.16961	-0.27027	3.58187	-0.0754548	0.939853
ASB16	ADM5	3.70424	2.88862	2.58376	1.11799	0.26357
ASB17	ADM5	0
ASB18	ADM5	6.10163	4.26039	3.11941	1.36577	0.172011
ASB2	ADM5	3.36269	2.72182	2.72637	0.998331	0.318119
ASB3	ADM5	727.635	-0.0784907	0.282986	-0.277366	0.781499
ASB4	ADM5	2.11224	-1.38627	3.3532	-0.413415	0.679302
ASB5	ADM5	1.26489	-0.592178	4.34038	-0.136435	0.891478
ASB6	ADM5	1088.53	-0.0116112	0.198592	-0.0584678	0.953376
ASB7	ADM5	619.091	0.0952971	0.250263	0.380787	0.703361
ASB8	ADM5	885.901	0.10301	0.139636	0.737707	0.460693
ASB9	ADM5	35.6316	-0.952066	2.59272	-0.367207	0.713465
ASCC1	ADM5	1920.98	0.116622	0.18773	0.621224	0.534452
ASCC2	ADM5	2206.08	0.0408177	0.15417	0.264757	0.791196
ASCC3	ADM5	4399.24	0.0754392	0.242474	0.311122	0.755708	0.99955
ASCL1	ADM5	0.297707	0.96473	19.2789	0.0500407	0.96009
ASCL2	ADM5	89.8439	0.63209	1.02769	0.615058	0.538516
ASCL3	ADM5	0.0583941	0.232121	19.3176	0.012016	0.990413
ASCL5	ADM5	2.12231	-4.89597	2.52322	-1.94037	0.0523352
ASF1A	ADM5	1813.5	0.103096	0.428705	0.240482	0.809957
ASF1B	ADM5	2505.01	0.0932849	0.301238	0.309672	0.756811
ASGR1	ADM5	203.74	-4.73062	1.65092	-2.86545	0.00416411
ASGR2	ADM5	0.435868	-4.38869	11.985	-0.366182	0.714229
ASH1L	ADM5	2046.18	-0.297378	0.187595	-1.58522	0.112917
ASH2L	ADM5	1801.82	0.200506	0.140728	1.42478	0.154221
ASIC1	ADM5	888.478	-3.37443	1.81946	-1.85464	0.0636481
ASIC2	ADM5	250.945	-0.353882	0.941271	-0.375962	0.706945
ASIC3	ADM5	54.4188	0.498794	2.6074	0.191299	0.848291
ASIC4	ADM5	16.8126	0.11998	2.75553	0.0435414	0.96527
ASIC5	ADM5	0.0450513	0.230923	19.3176	0.011954	0.990462
ASIP	ADM5	38.3471	1.65145	2.43862	0.677206	0.498275
ASL	ADM5	279.656	0.705934	0.596882	1.1827	0.236927
ASNA1	ADM5	1939.99	-0.269533	0.323428	-0.833363	0.40464
ASNS	ADM5	7900.46	0.0933906	0.54561	0.171167	0.864092	0.99955
ASNSD1	ADM5	3219.48	0.253642	0.161941	1.56626	0.117287	0.988094
ASPA	ADM5	20.3958	0.519644	2.57746	0.201611	0.840221
ASPDH	ADM5	0.272965	-2.31882	19.2923	-0.120194	0.904329
ASPG	ADM5	256.743	0.0689282	1.0653	0.064703	0.948411
ASPH	ADM5	2329.9	0.0967428	0.24129	0.40094	0.688465
ASPHD1	ADM5	74.6361	0.16612	2.60046	0.0638809	0.949065
ASPHD2	ADM5	115.498	0.116635	2.52665	0.0461618	0.963181
ASPM	ADM5	2228.96	-0.00728966	0.25944	-0.0280977	0.977584
ASPN	ADM5	1.16407	-0.203174	5.33728	-0.038067	0.969634
ASPRV1	ADM5	23.9359	0.265266	2.61203	0.101556	0.919109
ASPSCR1	ADM5	1553.33	-0.255808	0.215168	-1.18888	0.234489
ASRGL1	ADM5	1342.14	-0.377818	0.273946	-1.37917	0.167843
ASS1	ADM5	1468.12	0.584364	2.53243	0.230752	0.817507
ASTE1	ADM5	519.439	-0.20586	0.199057	-1.03418	0.301052
ASTL	ADM5	25.4916	2.17568	1.33526	1.62941	0.103226
ASTN1	ADM5	53.9188	-0.21842	2.65564	-0.0822475	0.93445
ASTN2	ADM5	144.597	2.59205	2.3138	1.12025	0.262605
ASXL1	ADM5	2878.14	0.09828	0.176666	0.556304	0.578003
ASXL2	ADM5	1471.26	-0.029371	0.252537	-0.116304	0.907412
ASXL3	ADM5	277.894	0.560548	2.52353	0.222128	0.824214
ASZ1	ADM5	0.282809	1.97673	19.2913	0.102467	0.918386
ATAD1	ADM5	5144.04	0.0874899	0.270441	0.323509	0.74631	0.99955
ATAD2	ADM5	3339.63	-0.112287	0.179044	-0.627146	0.530564	0.992967
ATAD2B	ADM5	654.193	0.215196	0.304692	0.706273	0.480019
ATAD3A	ADM5	3473.02	0.142177	0.298077	0.476979	0.633377	0.992967
ATAD5	ADM5	1514.2	-0.0454989	0.210065	-0.216594	0.828525
ATAT1	ADM5	666.274	-0.153629	0.206193	-0.745076	0.456226
ATCAY	ADM5	3.2318	-0.0825709	2.86164	-0.0288544	0.976981
ATE1	ADM5	1638.14	0.0257547	0.147548	0.174552	0.861432
ATF1	ADM5	1773.58	-0.136795	0.202195	-0.676549	0.498692
ATF2	ADM5	1700.72	0.0322276	0.257947	0.124939	0.900572
ATF3	ADM5	4871.42	1.16568	0.662382	1.75983	0.0784373	0.975961
ATF4	ADM5	17219.1	-0.178904	0.379956	-0.470855	0.637744	0.992967
ATF5	ADM5	1994.93	0.720618	0.433604	1.66193	0.0965277
ATF6	ADM5	2375.34	0.174059	0.166985	1.04236	0.297245
ATF6B	ADM5	2993.23	-0.105214	0.386723	-0.272067	0.785571	0.99955
ATF7	ADM5	1059.95	-0.206917	0.246951	-0.837885	0.402095
ATF7IP	ADM5	3193.34	0.166675	0.263008	0.633726	0.526259	0.992967
ATF7IP2	ADM5	98.3531	0.147759	2.52316	0.058561	0.953302
ATG10	ADM5	386.825	-0.582026	0.314982	-1.84781	0.06463
ATG101	ADM5	1066.19	0.156537	0.377234	0.41496	0.678171
ATG12	ADM5	1791	-0.238185	0.181469	-1.31254	0.189339
ATG13	ADM5	2344.31	0.115263	0.187736	0.613963	0.53924
ATG14	ADM5	509.826	-0.154136	0.313357	-0.491885	0.622801
ATG16L1	ADM5	717.794	0.121677	0.169707	0.716982	0.473386
ATG16L2	ADM5	281.046	-0.0726256	0.485083	-0.149718	0.880987
ATG2A	ADM5	991.951	0.346477	0.311518	1.11222	0.266043
ATG2B	ADM5	2349.09	0.325251	0.262553	1.2388	0.215419
ATG3	ADM5	2552.96	-0.0413482	0.127805	-0.323526	0.746297
ATG4A	ADM5	1319.44	0.0125482	0.208212	0.0602662	0.951944
ATG4B	ADM5	1188.12	0.0908704	0.288925	0.314513	0.753132
ATG4C	ADM5	1480.55	0.00735021	0.233904	0.031424	0.974931
ATG4D	ADM5	970.785	-0.0983175	0.264283	-0.372016	0.709881
ATG5	ADM5	1755.41	-0.144144	0.222209	-0.648687	0.51654
ATG7	ADM5	723.877	0.0364817	0.212144	0.171966	0.863464
ATG9A	ADM5	1835.26	0.217429	0.206928	1.05075	0.293375
ATG9B	ADM5	126.861	0.312665	0.444661	0.703155	0.481959
ATIC	ADM5	6203.12	0.0379908	0.150555	0.252338	0.80078	0.99955
ATL1	ADM5	234.872	0.351696	0.435901	0.806827	0.419766
ATL2	ADM5	2013.65	0.140942	0.214702	0.656452	0.511533
ATL3	ADM5	2358.52	0.00167671	0.230486	0.00727466	0.994196
ATM	ADM5	1884.06	-0.0135733	0.313084	-0.0433535	0.96542
ATMIN	ADM5	1201.23	0.00874269	0.188372	0.0464118	0.962982
ATN1	ADM5	5260.11	-0.0172622	0.140845	-0.122561	0.902455	0.99955
ATOH1	ADM5	8.90787	0.947783	2.7413	0.345742	0.729537
ATOH8	ADM5	88.2872	0.561427	0.910168	0.616839	0.537341
ATOX1	ADM5	872.868	-0.4355	0.266961	-1.63132	0.102822
ATP10A	ADM5	1719.05	1.27733	1.68804	0.756695	0.449233
ATP10B	ADM5	0.195144	-1.74903	19.3094	-0.0905795	0.927827
ATP10D	ADM5	859.718	0.361859	0.33886	1.06787	0.285577
ATP11A	ADM5	3888.18	0.314502	0.21561	1.45866	0.144658	0.988094
ATP11B	ADM5	3670.69	0.343954	0.22984	1.4965	0.134525	0.988094
ATP11C	ADM5	2203.92	0.0358533	0.23881	0.150133	0.88066
ATP12A	ADM5	43.6957	1.68305	0.63545	2.64859	0.00808288
ATP13A1	ADM5	2085.14	0.356917	0.280744	1.27132	0.203613
ATP13A2	ADM5	2933.98	0.178725	0.202063	0.884501	0.376426
ATP13A3	ADM5	5420.94	-0.0611698	0.318524	-0.192041	0.84771	0.99955
ATP13A4	ADM5	6.04971	-2.29997	2.39887	-0.95877	0.337675
ATP13A5	ADM5	0.101289	-0.513231	19.3176	-0.0265681	0.978804
ATP1A1	ADM5	21497.1	0.120999	0.224927	0.53795	0.590611	0.992967
ATP1A2	ADM5	2.0295	0.218404	2.52967	0.086337	0.931199
ATP1A3	ADM5	480.831	-0.0698755	2.53847	-0.0275266	0.97804
ATP1A4	ADM5	0.188082	0.22872	19.3176	0.01184	0.990553
ATP1B1	ADM5	651.489	0.747947	0.724866	1.03184	0.302147
ATP1B2	ADM5	148.077	-2.20246	2.09147	-1.05307	0.29231
ATP1B3	ADM5	6776.54	-0.0194532	0.214024	-0.0908929	0.927578	0.99955
ATP1B4	ADM5	0.913726	0.763103	4.18387	0.182392	0.855275
ATP23	ADM5	363.858	-0.0731227	0.278295	-0.262752	0.792742
ATP2A1	ADM5	99.3083	1.06688	0.445043	2.39725	0.0165188
ATP2A2	ADM5	12284.1	0.286946	0.150891	1.90169	0.0572122	0.947871
ATP2A3	ADM5	118.05	0.181349	2.53472	0.071546	0.942963
ATP2B1	ADM5	2964.51	0.278217	0.270886	1.02706	0.304392
ATP2B2	ADM5	1.73778	0.794258	3.16361	0.251061	0.801767
ATP2B3	ADM5	25.0916	-1.34089	2.2406	-0.59845	0.54954
ATP2B4	ADM5	1891.36	-0.0953882	0.213236	-0.447335	0.654633
ATP2C1	ADM5	4758.4	-0.109369	0.226337	-0.483216	0.628943	0.992967
ATP2C2	ADM5	5.54055	2.33923	2.42615	0.964172	0.33496
ATP4A	ADM5	2.69124	-0.50883	3.10754	-0.16374	0.869935
ATP4B	ADM5	0.420986	1.84395	16.0525	0.11487	0.908548
ATP5F1C	ADM5	7312.66	-0.28309	0.128236	-2.20758	0.0272737	0.80541
ATP5MC2	ADM5	5661.53	0.436981	0.897652	0.486804	0.626397	0.992967
ATP5MD	ADM5	1430.13	0.276941	2.52	0.109897	0.912491
ATP5MPL	ADM5	756.851	0.0388338	2.50966	0.0154738	0.987654
ATP5S	ADM5	372.64	-0.569465	0.384456	-1.48122	0.138547
ATP6AP1	ADM5	5174.75	0.0111149	0.212184	0.0523836	0.958223	0.99955
ATP6AP1L	ADM5	132.081	0.237795	2.53866	0.0936694	0.925372
ATP6AP2	ADM5	5546	-0.181226	0.211178	-0.858171	0.390798	0.991882
ATP6V0A1	ADM5	2562.44	-0.0386952	0.180039	-0.214926	0.829825
ATP6V0A2	ADM5	1449.37	0.221487	0.248431	0.891543	0.372638
ATP6V0A4	ADM5	0.823846	1.3136	5.96634	0.220169	0.82574
ATP6V0B	ADM5	3771.71	-0.214732	0.215137	-0.998121	0.318221	0.98942
ATP6V0C	ADM5	4974.3	-0.229379	0.21904	-1.0472	0.295006	0.988094
ATP6V0D1	ADM5	1808.16	-0.133942	0.378464	-0.35391	0.723407
ATP6V0D2	ADM5	27.0323	0.597952	1.3478	0.443652	0.657294
ATP6V0E1	ADM5	2106.72	-0.362192	0.227794	-1.59	0.111835
ATP6V0E2	ADM5	2495.7	0.173219	0.269266	0.643301	0.520029
ATP6V1A	ADM5	7000.38	-0.0494129	0.17797	-0.277647	0.781283	0.99955
ATP6V1B1	ADM5	61.5312	0.14439	2.55336	0.0565491	0.954904
ATP6V1B2	ADM5	2440.1	-0.0855894	0.182148	-0.469889	0.638435
ATP6V1C1	ADM5	2500.09	-0.279099	0.36373	-0.767324	0.442889
ATP6V1C2	ADM5	44.5273	1.84215	1.6206	1.13671	0.255658
ATP6V1D	ADM5	2134.62	-0.360898	0.209657	-1.72138	0.0851828
ATP6V1E1	ADM5	4277.04	-0.142821	0.118208	-1.20822	0.226964	0.988094
ATP6V1E2	ADM5	174.177	0.324082	0.46631	0.694992	0.48706
ATP6V1F	ADM5	3286.7	-0.275589	0.1925	-1.43163	0.152249	0.988094
ATP6V1G1	ADM5	5831.97	-0.555604	0.268531	-2.06905	0.0385415	0.887923
ATP6V1G2	ADM5	199.648	0.263282	0.464248	0.567115	0.570636
ATP6V1G3	ADM5	0.0121914	0.229832	19.3176	0.0118975	0.990507
ATP6V1H	ADM5	1286.71	-0.213406	0.219378	-0.972778	0.330663
ATP7A	ADM5	887.386	0.18641	0.226029	0.824716	0.409533
ATP7B	ADM5	568.669	0.604044	0.244749	2.46801	0.0135865
ATP8A1	ADM5	924.563	0.120259	0.3146	0.38226	0.702268
ATP8A2	ADM5	115.78	-0.960191	0.759396	-1.26441	0.206081
ATP8B1	ADM5	104.753	0.769319	1.69486	0.453913	0.649892
ATP8B2	ADM5	2355.47	-0.147208	0.317257	-0.464001	0.642647
ATP8B3	ADM5	28.4067	-0.423521	0.706496	-0.599467	0.548862
ATP8B4	ADM5	14.0046	-0.0874141	0.925019	-0.0944998	0.924712
ATP8B5P	ADM5	1.54581	1.90747	4.05362	0.470558	0.637956
ATP9A	ADM5	875.223	0.119488	2.51383	0.0475323	0.962089
ATP9B	ADM5	464.92	0.0958985	0.217256	0.441409	0.658917
ATPAF1	ADM5	3193.41	-0.0966646	0.123461	-0.782959	0.433651	0.991882
ATPAF2	ADM5	1141.94	-0.0550551	0.561914	-0.0979777	0.92195
ATR	ADM5	1740.83	0.14543	0.197121	0.737771	0.460653
ATRAID	ADM5	2687.51	-0.134939	0.302424	-0.446192	0.655459
ATRIP	ADM5	495.59	0.163914	0.289426	0.566343	0.571161
ATRN	ADM5	1511.89	-0.0217264	0.317201	-0.0684941	0.945392
ATRNL1	ADM5	617.52	-0.0777952	0.421145	-0.184723	0.853446
ATRX	ADM5	4372.88	0.0526767	0.239328	0.220102	0.825792	0.99955
ATXN1	ADM5	321.117	-0.182869	0.40029	-0.456843	0.647784
ATXN10	ADM5	7243.1	-0.046655	0.146673	-0.318088	0.750418	0.99955
ATXN1L	ADM5	1339.6	0.338257	0.18413	1.83706	0.0662012
ATXN2	ADM5	1740.26	0.228775	0.20339	1.12481	0.26067
ATXN2L	ADM5	6238.05	0.280763	0.165706	1.69435	0.0901995	0.975961
ATXN3	ADM5	866.788	-0.188643	0.216661	-0.870681	0.383929
ATXN7	ADM5	599.71	-0.0601769	0.211874	-0.284022	0.776394
ATXN7L1	ADM5	178.813	-0.095238	0.360277	-0.264346	0.791513
ATXN7L2	ADM5	472.38	-0.346144	0.350323	-0.988074	0.323117
ATXN7L3	ADM5	1977.33	-0.0520231	0.128508	-0.404822	0.685608
ATXN7L3B	ADM5	3336.64	0.138584	0.183836	0.753844	0.450943	0.991882
AUH	ADM5	687.256	-0.292741	0.284468	-1.02908	0.303442
AUNIP	ADM5	814.057	0.402089	0.23946	1.67915	0.0931231
AUP1	ADM5	3037.34	0.173993	0.231446	0.751762	0.452194	0.991882
AURKA	ADM5	2366.53	0.0736324	0.377681	0.194959	0.845425
AURKAIP1	ADM5	5610.91	-0.294939	0.233117	-1.2652	0.2058	0.988094
AURKB	ADM5	2463.44	-0.186073	0.278405	-0.668352	0.503909
AURKC	ADM5	610.871	0.180521	0.514334	0.35098	0.725603
AUTS2	ADM5	757.809	0.133264	2.51011	0.0530909	0.957659
AVEN	ADM5	848.925	-0.223469	0.3182	-0.702291	0.482498
AVIL	ADM5	5.28406	2.41605	2.73734	0.882628	0.377437
AVL9	ADM5	2151.36	-0.0834541	0.198889	-0.419601	0.674777
AVPI1	ADM5	1200.43	-0.0818676	0.306595	-0.267022	0.789452
AVPR1A	ADM5	7.25257	0.567915	2.66302	0.21326	0.831124
AVPR1B	ADM5	0.843289	-1.44791	4.46241	-0.324469	0.745583
AVPR2	ADM5	0.158267	-0.499227	19.3176	-0.0258431	0.979382
AWAT1	ADM5	0.2114	-0.280348	19.3049	-0.0145221	0.988413
AWAT2	ADM5	0.0721486	0.228928	19.3176	0.0118507	0.990545
AXDND1	ADM5	8.78333	0.139635	1.25866	0.110939	0.911665
AXIN1	ADM5	1985.29	-0.0695118	0.305908	-0.227231	0.820244
AXIN2	ADM5	587.171	0.273756	0.235599	1.16196	0.245253
AXL	ADM5	9790.3	0.206808	0.34382	0.601501	0.547507	0.992967
AZGP1	ADM5	2.44177	-1.00055	3.88058	-0.257836	0.796533
AZI2	ADM5	2166.97	0.0428063	0.179898	0.237948	0.811922
AZIN1	ADM5	6381.21	-0.0692272	0.182923	-0.37845	0.705097	0.99955
AZIN2	ADM5	139.372	2.43726	2.29667	1.06121	0.288594
B2M	ADM5	7477.89	-0.287616	0.295512	-0.973279	0.330415	0.99014
B3GALNT1	ADM5	243.331	-0.0752134	1.3042	-0.0576699	0.954012
B3GALNT2	ADM5	2231.49	0.115863	0.215298	0.538149	0.590474
B3GALT1	ADM5	28.6553	-0.786416	0.642241	-1.22449	0.220768
B3GALT2	ADM5	1.83873	0.137105	3.69143	0.0371415	0.970372
B3GALT4	ADM5	142.614	0.592601	0.560661	1.05697	0.290526
B3GALT5	ADM5	5.50752	0.893862	2.79253	0.32009	0.7489
B3GALT6	ADM5	1566.74	0.132998	0.297906	0.446442	0.655278
B3GAT1	ADM5	90.1012	-0.228384	2.52355	-0.0905009	0.927889
B3GAT2	ADM5	33.8942	0.234163	2.55068	0.091804	0.926854
B3GAT3	ADM5	1846.86	-0.297899	0.26693	-1.11602	0.264414
B3GLCT	ADM5	977.285	-0.271074	0.362164	-0.748484	0.454168
B3GNT2	ADM5	1604.59	0.135219	0.179052	0.755192	0.450134
B3GNT3	ADM5	8.02568	-2.14191	2.32202	-0.922432	0.356303
B3GNT4	ADM5	51.4807	-0.711695	0.956146	-0.744338	0.456672
B3GNT5	ADM5	419.022	0.145916	2.50976	0.0581396	0.953637
B3GNT6	ADM5	0.808577	1.78606	5.67242	0.314868	0.752862
B3GNT7	ADM5	10.7465	0.252267	2.59268	0.0972996	0.922489
B3GNT8	ADM5	22.6553	0.523837	2.59876	0.201572	0.840251
B3GNT9	ADM5	158.159	-0.0549423	0.559464	-0.0982052	0.921769
B3GNTL1	ADM5	286.113	-0.516311	0.273024	-1.89109	0.0586128
B4GALNT1	ADM5	216.44	0.0314285	2.5238	0.0124529	0.990064
B4GALNT2	ADM5	2.0683	0.528219	3.39546	0.155566	0.876375
B4GALNT3	ADM5	563.98	2.17678	2.29947	0.946645	0.34382
B4GALNT4	ADM5	772.449	0.196175	0.494953	0.396351	0.691846
B4GALT1	ADM5	1011	-0.147328	0.286718	-0.513842	0.607362
B4GALT2	ADM5	2426.03	-0.0910051	0.177783	-0.511889	0.608729
B4GALT3	ADM5	1566.24	-0.0638939	0.221184	-0.288872	0.772679
B4GALT4	ADM5	1270.99	0.195001	0.231857	0.841041	0.400325
B4GALT5	ADM5	1632.58	-0.0830389	0.256271	-0.324028	0.745917
B4GALT6	ADM5	838.83	-0.234893	0.328925	-0.714123	0.475151
B4GALT7	ADM5	970.206	0.112033	0.219705	0.509925	0.610104
B4GAT1	ADM5	2273.18	0.109854	0.246676	0.445335	0.656078
B9D1	ADM5	926.881	-0.515166	0.428746	-1.20156	0.229533
B9D2	ADM5	464.179	-0.0966519	0.384083	-0.251643	0.801317
BAALC	ADM5	38.2817	2.46194	2.33087	1.05623	0.290863
BAAT	ADM5	15.5798	1.15492	0.974661	1.18495	0.236038
BABAM1	ADM5	2839.58	-0.188354	0.167055	-1.1275	0.259532
BACE1	ADM5	1386.79	0.157146	0.206869	0.759642	0.447469
BACE2	ADM5	782.576	2.38573	2.31407	1.03097	0.302557
BACH1	ADM5	1701.72	0.020694	0.203797	0.101542	0.91912
BACH2	ADM5	436.717	1.78651	2.49761	0.715288	0.474431
BAD	ADM5	937.293	0.104442	0.279945	0.37308	0.709089
BAG1	ADM5	1327.34	-0.0906332	0.553128	-0.163856	0.869845
BAG2	ADM5	849.972	0.0252046	0.26865	0.0938196	0.925252
BAG3	ADM5	2294.37	0.299061	0.436885	0.684529	0.493641
BAG4	ADM5	1275.12	-0.129722	0.183306	-0.70768	0.479144
BAG5	ADM5	2856.22	0.0496926	0.177417	0.280089	0.77941
BAG6	ADM5	11029.4	0.156142	0.122545	1.27417	0.202605	0.988094
BAHCC1	ADM5	1351.43	-0.367465	0.357949	-1.02658	0.304617
BAHD1	ADM5	1062.13	0.0524849	0.215684	0.243342	0.807741
BAIAP2	ADM5	1542.43	-0.190774	0.279937	-0.68149	0.495562
BAIAP2L1	ADM5	1824.37	-0.400377	0.228564	-1.75171	0.0798244
BAIAP2L2	ADM5	23.7617	-0.00183127	0.954605	-0.00191836	0.998469
BAIAP3	ADM5	136.891	0.877137	1.00861	0.869646	0.384494
BAK1	ADM5	2127.05	0.139488	0.295159	0.472584	0.63651
BAMBI	ADM5	503.933	-0.0477469	0.284205	-0.168002	0.866582
BANF1	ADM5	7594.19	-0.250059	0.183578	-1.36214	0.173155	0.988094
BANF2	ADM5	0.800164	0.237533	19.3176	0.0122962	0.990189
BANK1	ADM5	447.039	-0.00215181	1.79395	-0.00119948	0.999043
BANP	ADM5	660.036	0.0502052	0.304195	0.165042	0.868911
BAP1	ADM5	3898.44	0.0310712	0.183206	0.169597	0.865327	0.99955
BARD1	ADM5	720.715	0.140285	0.248152	0.565317	0.571858
BARHL1	ADM5	0.11042	0.22936	19.3176	0.0118731	0.990527
BARHL2	ADM5	154.519	3.17818	2.31937	1.37028	0.170601
BARX1	ADM5	21.3709	0.377034	2.56137	0.147201	0.882974
BARX2	ADM5	186.067	0.0611975	2.50628	0.0244177	0.980519
BASP1	ADM5	6677.67	-0.0298278	0.274698	-0.108584	0.913532	0.99955
BATF	ADM5	67.2707	1.29375	1.87492	0.69003	0.490176
BATF2	ADM5	92.0544	-0.452132	0.537105	-0.841795	0.399903
BATF3	ADM5	138.949	2.50474	2.29379	1.09197	0.274848
BAX	ADM5	2130.33	-0.473036	0.436308	-1.08418	0.278285
BAZ1A	ADM5	3697.21	-0.0750187	0.157298	-0.476922	0.633418	0.992967
BAZ1B	ADM5	6427.68	0.409297	0.180651	2.26568	0.023471	0.747057
BAZ2A	ADM5	4860.57	-0.0810021	0.18931	-0.427882	0.668737	0.996644
BAZ2B	ADM5	622.915	0.229001	0.231591	0.988816	0.322753
BBC3	ADM5	538.241	0.473076	0.346169	1.3666	0.17175
BBIP1	ADM5	902.046	-0.0634068	0.289603	-0.218944	0.826694
BBOF1	ADM5	203.188	-0.180598	0.396423	-0.455569	0.6487
BBOX1	ADM5	0.88855	-1.45202	6.65353	-0.218233	0.827248
BBS1	ADM5	651.343	-0.0154154	0.291059	-0.0529632	0.957761
BBS10	ADM5	881.494	0.323623	0.24092	1.34328	0.179182
BBS12	ADM5	283.935	0.344791	0.301172	1.14483	0.252279
BBS2	ADM5	1696.25	0.0213383	0.711685	0.0299828	0.976081
BBS4	ADM5	1340.49	-0.243465	0.193601	-1.25756	0.208552
BBS5	ADM5	220.04	2.76974	2.2887	1.21018	0.226208
BBS7	ADM5	1808.49	-0.0185455	0.139069	-0.133355	0.893913
BBS9	ADM5	642.819	0.247737	0.240431	1.03039	0.302827
BBX	ADM5	4733.6	-0.00501731	0.190634	-0.0263191	0.979003	0.99955
BCAM	ADM5	805.554	0.035361	2.54141	0.0139139	0.988899
BCAN	ADM5	5.87456	0.258904	2.77269	0.0933765	0.925604
BCAP29	ADM5	1892.02	-0.175307	0.190358	-0.920935	0.357084
BCAP31	ADM5	5415.29	-0.130893	0.141527	-0.924865	0.355036	0.991882
BCAR1	ADM5	1871.61	0.0161768	0.198962	0.0813061	0.935198
BCAR3	ADM5	978.018	-0.0738578	0.165984	-0.444969	0.656342
BCAS1	ADM5	3.58408	-1.76017	2.37864	-0.73999	0.459306
BCAS2	ADM5	2832.49	0.0027941	0.215976	0.0129371	0.989678
BCAS3	ADM5	1696.66	0.410392	0.175754	2.33503	0.0195417
BCAT1	ADM5	2833.49	0.123075	0.339124	0.362919	0.716665
BCAT2	ADM5	2211.22	-1.72576	0.510643	-3.37957	0.00072599
BCCIP	ADM5	4383.57	-0.397815	0.230044	-1.7293	0.0837548	0.975961
BCDIN3D	ADM5	452.168	0.328051	0.415347	0.789824	0.429631
BCHE	ADM5	167.269	0.614833	2.56661	0.239551	0.810679
BCKDHA	ADM5	1479	0.324762	0.212425	1.52883	0.126306
BCKDHB	ADM5	963.237	-0.0288378	0.260012	-0.11091	0.911688
BCKDK	ADM5	2122.56	-0.244591	0.257334	-0.95048	0.341868
BCL10	ADM5	1417.55	-0.00798722	0.196802	-0.0405851	0.967627
BCL11A	ADM5	227.547	0.115297	2.51461	0.0458506	0.963429
BCL11B	ADM5	44.4397	-0.288512	2.63724	-0.109399	0.912886
BCL2	ADM5	384.253	-0.169812	0.320319	-0.530133	0.59602
BCL2A1	ADM5	1.67518	-1.91257	3.71157	-0.515298	0.606345
BCL2L1	ADM5	1421.55	-0.0830258	0.135085	-0.614618	0.538807
BCL2L10	ADM5	0.247989	0.245666	19.3176	0.0127172	0.989853
BCL2L11	ADM5	1259.71	0.0169311	0.368937	0.0458917	0.963397
BCL2L12	ADM5	1395.32	-0.307702	0.205817	-1.49503	0.134907
BCL2L13	ADM5	3837.43	-0.093907	0.153121	-0.613286	0.539687	0.992967
BCL2L14	ADM5	3.02253	0.322476	2.92998	0.110061	0.912361
BCL2L15	ADM5	1.92662	0.864526	3.18585	0.271364	0.786111
BCL2L2	ADM5	1193.68	0.117548	0.3443	0.341411	0.732795
BCL3	ADM5	115.256	0.951854	0.560589	1.69795	0.0895169
BCL6	ADM5	885.669	-0.0259503	0.407841	-0.0636284	0.949266
BCL6B	ADM5	8.84435	-1.13498	1.51973	-0.74683	0.455166
BCL7A	ADM5	1299.89	-0.248413	0.166174	-1.4949	0.134941
BCL7B	ADM5	1074.65	-0.18826	0.192475	-0.978102	0.328024
BCL7C	ADM5	1560.15	-0.195313	0.255594	-0.764153	0.444776
BCL9	ADM5	1337.87	-0.0881939	0.172066	-0.512558	0.60826
BCL9L	ADM5	2106.93	0.215576	0.292416	0.737224	0.460986
BCLAF1	ADM5	5496.56	-0.0601977	0.319671	-0.188311	0.850633	0.99955
BCO1	ADM5	13.1638	0.574658	0.927294	0.619715	0.535446
BCO2	ADM5	95.5686	-0.212375	0.524608	-0.404826	0.685605
BCOR	ADM5	5362.9	0.15749	0.31221	0.504436	0.613955	0.992967
BCORL1	ADM5	1170.69	-0.0121334	0.18086	-0.0670871	0.946512
BCR	ADM5	2352.18	-0.0172462	0.183193	-0.0941423	0.924996
BCS1L	ADM5	1324.55	-0.129248	0.248129	-0.52089	0.602443
BDH1	ADM5	792.253	-0.137385	0.472036	-0.291049	0.771014
BDH2	ADM5	560.322	-0.19036	0.278353	-0.68388	0.494051
BDKRB1	ADM5	5.54382	1.16859	2.78344	0.419837	0.674604
BDKRB2	ADM5	24.4434	0.23774	2.55622	0.0930044	0.9259
BDNF	ADM5	106.482	-0.652186	0.561261	-1.162	0.245235
BDP1	ADM5	2026.25	-0.163098	0.280981	-0.58046	0.561604
BEAN1	ADM5	44.6096	-0.726926	1.11025	-0.654742	0.512634
BECN1	ADM5	2609.8	-0.061284	0.172378	-0.355521	0.722199
BECN2	ADM5	0.250019	2.42244	19.284	0.125619	0.900033
BEGAIN	ADM5	87.0603	1.40952	2.50722	0.562184	0.573991
BEND3	ADM5	562.44	-0.105373	0.25383	-0.415132	0.678045
BEND4	ADM5	1401.37	0.421232	0.254239	1.65683	0.0975532
BEND5	ADM5	101.398	0.332452	2.52886	0.131463	0.895409
BEND6	ADM5	613.895	-0.237835	0.239071	-0.994829	0.319819
BEND7	ADM5	348.105	0.17066	2.50623	0.0680942	0.945711
BEST1	ADM5	98.6475	1.62658	2.5871	0.628726	0.529528
BEST2	ADM5	5.31912	4.50441	2.50856	1.79561	0.072556
BEST3	ADM5	12.887	0.796137	2.6356	0.302071	0.762598
BEST4	ADM5	10.3562	-0.862268	2.62504	-0.328478	0.74255
BET1	ADM5	1779.29	-0.109044	0.237468	-0.459197	0.646093
BET1L	ADM5	1279.67	-0.0555493	0.193618	-0.286901	0.774188
BEX1	ADM5	171.358	1.45497	2.51657	0.578153	0.563161
BEX3	ADM5	9056.47	-0.165249	0.168552	-0.980403	0.326887	0.99014
BEX4	ADM5	2092.51	0.187868	2.50308	0.0750548	0.940171
BFAR	ADM5	1668.45	-0.119958	0.168423	-0.712238	0.476317
BFSP1	ADM5	150.578	1.50523	1.62588	0.925796	0.354552
BFSP2	ADM5	1.00946	-1.10512	5.52389	-0.200062	0.841432
BGLAP	ADM5	10.9796	0.0244785	1.14076	0.0214581	0.98288
BGN	ADM5	13869.1	-1.78217	0.840417	-2.12058	0.0339574	0.865672
BHLHA15	ADM5	91.6971	2.08059	2.63647	0.789158	0.43002
BHLHA9	ADM5	0.0550571	0.229571	19.3176	0.011884	0.990518
BHLHB9	ADM5	1229.81	-0.430823	0.365449	-1.17889	0.238444
BHLHE40	ADM5	2542.75	-0.768595	0.555055	-1.38472	0.166138
BHLHE41	ADM5	522.933	-0.337961	0.206749	-1.63464	0.102124
BHMG1	ADM5	57.973	0.00525692	2.55477	0.00205769	0.998358
BHMT	ADM5	0.100389	-0.488439	19.3176	-0.0252846	0.979828
BHMT2	ADM5	2.48782	0.934216	3.16195	0.295455	0.767646
BICC1	ADM5	926.484	-0.308142	0.257835	-1.19511	0.232044
BICD1	ADM5	355.615	-0.79229	0.430934	-1.83854	0.0659828
BICD2	ADM5	2074.95	0.090185	0.154924	0.582124	0.560483
BICDL1	ADM5	85.5062	-1.24939	0.649524	-1.92355	0.0544106
BICDL2	ADM5	10.2465	-0.031553	2.6165	-0.0120592	0.990378
BID	ADM5	1715.33	-0.516947	0.22244	-2.32399	0.0201261
BIK	ADM5	39.4613	-0.817895	1.62768	-0.502491	0.615323
BIN1	ADM5	801.943	-0.378883	0.38414	-0.986314	0.323979
BIN2	ADM5	1.7547	-0.506577	3.34996	-0.151219	0.879803
BIN3	ADM5	573.36	-0.402282	0.181711	-2.21385	0.0268391
BIRC2	ADM5	1300.93	-0.0146896	0.294989	-0.0497971	0.960284
BIRC3	ADM5	728.429	0.166525	0.436397	0.381591	0.702765
BIRC5	ADM5	4075.59	-0.447286	0.291284	-1.53557	0.124645	0.988094
BIRC6	ADM5	2441.14	0.133715	0.211466	0.632323	0.527176
BIRC7	ADM5	0.666686	0.691135	9.49288	0.0728057	0.941961
BIVM	ADM5	1460.43	-0.00681226	0.19861	-0.0342997	0.972638
BLCAP	ADM5	1347.44	0.17026	0.202038	0.842711	0.39939
BLK	ADM5	0.284798	-0.453802	19.2375	-0.0235895	0.98118
BLM	ADM5	2030.35	0.0985132	0.191074	0.515576	0.606151
BLMH	ADM5	4877.32	0.0108922	0.137739	0.0790789	0.93697	0.99955
BLNK	ADM5	39.2899	0.871394	0.74108	1.17584	0.239657
BLOC1S1	ADM5	980.052	-0.41958	0.406816	-1.03138	0.302365
BLOC1S2	ADM5	1694.06	-0.0495485	0.221714	-0.223479	0.823162
BLOC1S4	ADM5	827.075	-0.152726	0.189602	-0.805509	0.420526
BLOC1S5	ADM5	1140.09	-0.045248	0.196874	-0.229833	0.818222
BLOC1S6	ADM5	1645.57	-0.236859	0.165562	-1.43064	0.152534
BLVRA	ADM5	1611.65	-0.398836	0.251177	-1.58787	0.112315
BLVRB	ADM5	2801.06	0.0521441	0.283308	0.184055	0.853971
BLZF1	ADM5	963.114	0.0761422	0.218571	0.348363	0.727567
BMF	ADM5	292.979	0.0670111	0.348509	0.19228	0.847523
BMP1	ADM5	1237.48	0.5262	0.212391	2.47751	0.0132303
BMP10	ADM5	0.563974	-1.15475	19.3172	-0.0597783	0.952332
BMP15	ADM5	0.352	-0.162949	19.1864	-0.00849297	0.993224
BMP2	ADM5	493.307	0.453226	0.677168	0.669297	0.503306
BMP2K	ADM5	1141.1	0.0724307	0.216785	0.334113	0.738294
BMP3	ADM5	68.8183	0.352226	2.55098	0.138075	0.890181
BMP4	ADM5	191.097	0.138907	2.5105	0.0553305	0.955875
BMP5	ADM5	4.87327	2.23906	2.97564	0.752465	0.451771
BMP6	ADM5	853.823	-0.249258	0.410514	-0.607185	0.543728
BMP7	ADM5	789.538	0.0411868	2.51476	0.016378	0.986933
BMPER	ADM5	37.0896	1.46601	2.64304	0.554667	0.579122
BMPR1A	ADM5	1916.29	-0.164896	0.268045	-0.615181	0.538435
BMPR1B	ADM5	506.527	-0.0231275	0.354496	-0.0652406	0.947982
BMPR2	ADM5	1390.17	-0.0907124	0.243476	-0.372572	0.709467
BMS1	ADM5	4439.31	-0.137182	0.185544	-0.739347	0.459696	0.991882
BMT2	ADM5	1001.32	0.0352547	0.213619	0.165036	0.868916
BMX	ADM5	1.25765	1.66854	4.67946	0.356568	0.721415
BNC1	ADM5	7.695	-0.240248	2.69473	-0.0891547	0.928959
BNC2	ADM5	196.223	0.452416	0.369642	1.22393	0.220978
BNIP1	ADM5	1025.15	-0.0273236	0.40487	-0.0674872	0.946194
BNIP2	ADM5	2686.61	-0.0505874	0.199071	-0.254117	0.799405
BNIP3	ADM5	1237.54	-0.61285	0.195587	-3.13339	0.00172802
BNIP3L	ADM5	2497.76	-0.102121	0.228978	-0.445986	0.655607
BNIPL	ADM5	25.4305	0.530204	0.955278	0.555025	0.578877
BOC	ADM5	558.282	0.157302	0.214695	0.732676	0.463756
BOD1	ADM5	4058.06	0.0665056	0.314951	0.211162	0.832761	0.99955
BOD1L1	ADM5	2474.64	0.131409	0.198519	0.66195	0.508003
BOK	ADM5	0.350321	1.74022	16.7561	0.103856	0.917283
BOLA1	ADM5	743.543	-0.282351	0.298755	-0.945094	0.344611
BOLA3	ADM5	890.036	-0.56006	0.250882	-2.23236	0.0255912
BOP1	ADM5	3029.38	-0.174546	0.233874	-0.746325	0.455471	0.991882
BORA	ADM5	1333	0.0466071	0.250705	0.185905	0.85252
BORCS5	ADM5	423.673	0.150979	0.322392	0.468311	0.639562
BORCS7	ADM5	1400.67	-0.183324	0.270625	-0.67741	0.498146
BORCS8	ADM5	538.481	-0.577413	0.374275	-1.54275	0.122892
BPGM	ADM5	1529.96	0.0166258	0.2472	0.0672563	0.946378
BPHL	ADM5	856.819	-0.24571	0.245579	-1.00053	0.317052
BPI	ADM5	0.319374	3.74084	19.2776	0.194051	0.846136
BPIFA1	ADM5	0
BPIFA2	ADM5	0.0275462	0.22963	19.3176	0.0118871	0.990516
BPIFA3	ADM5	0.011592	0.230006	19.3176	0.0119066	0.9905
BPIFB1	ADM5	0.88968	2.94558	5.01369	0.587508	0.556863
BPIFB2	ADM5	0.101727	1.75698	19.3142	0.0909684	0.927518
BPIFB3	ADM5	0.0439346	0.229825	19.3176	0.0118972	0.990508
BPIFB4	ADM5	0.0688657	0.229411	19.3176	0.0118758	0.990525
BPIFB6	ADM5	0.166451	3.55664	19.2792	0.184481	0.853636
BPIFC	ADM5	7.4122	0.571241	2.24574	0.254367	0.799212
BPNT1	ADM5	1140.35	-0.333761	0.178544	-1.86935	0.0615741
BPTF	ADM5	3912.41	0.0633563	0.159125	0.398155	0.690516	0.996644
BRAF	ADM5	1652.75	0.0819509	0.210225	0.389825	0.696666
BRAP	ADM5	1360.71	0.246313	0.225857	1.09057	0.275462
BRAT1	ADM5	1316.84	0.183971	0.25413	0.723924	0.469112
BRCA1	ADM5	4389.33	0.0813124	0.143284	0.567492	0.57038	0.992967
BRCA2	ADM5	798.218	0.462331	0.257346	1.79653	0.07241
BRCC3	ADM5	1069.77	-0.380737	0.22436	-1.69699	0.0896986
BRD1	ADM5	1596.48	0.117714	0.166058	0.708876	0.478401
BRD2	ADM5	23311.5	0.293331	0.250766	1.16974	0.242104	0.988094
BRD3	ADM5	2813.93	-0.0710448	0.224199	-0.316883	0.751332
BRD4	ADM5	4352.35	0.38849	0.258154	1.50488	0.132355	0.988094
BRD7	ADM5	4838.08	-0.298538	0.21291	-1.40218	0.160863	0.988094
BRD8	ADM5	2173.67	-0.0477723	0.209584	-0.227938	0.819694
BRD9	ADM5	1823.45	-0.146297	0.276019	-0.530026	0.596094
BRDT	ADM5	83.1687	2.09059	1.55436	1.34499	0.17863
BRF1	ADM5	1712.94	0.388298	0.198828	1.95293	0.0508281
BRF2	ADM5	382.936	0.421623	0.365982	1.15203	0.249307
BRI3BP	ADM5	947.931	-0.0366924	0.236316	-0.155269	0.87661
BRICD5	ADM5	19.7924	0.675534	0.902673	0.74837	0.454237
BRINP1	ADM5	0.123426	0.231619	19.3176	0.0119901	0.990434
BRINP2	ADM5	21.749	0.174954	2.60947	0.0670458	0.946545
BRINP3	ADM5	166.957	1.08905	0.570934	1.90749	0.0564578
BRIP1	ADM5	1413.53	0.130294	0.23943	0.544186	0.586314
BRIX1	ADM5	3738.5	-0.321725	0.143426	-2.24315	0.0248873	0.78185
BRK1	ADM5	4470.89	-0.214787	0.155322	-1.38284	0.166713	0.988094
BRMS1	ADM5	1082.42	0.067455	0.224268	0.300778	0.763584
BRMS1L	ADM5	1131.96	0.162524	0.220553	0.736896	0.461185
BROX	ADM5	1699.02	-0.112057	0.196134	-0.571329	0.567777
BRPF1	ADM5	1401.28	0.10442	0.239512	0.435969	0.662859
BRPF3	ADM5	2131.37	0.156143	0.163508	0.954955	0.3396
BRS3	ADM5	0.531736	-0.334545	15.1956	-0.0220159	0.982435
BRSK1	ADM5	973.344	0.203614	2.50915	0.0811486	0.935324
BRSK2	ADM5	419.088	0.235968	2.5142	0.0938543	0.925225
BRWD1	ADM5	2698.55	-0.250675	0.356484	-0.703188	0.481938
BRWD3	ADM5	2429.35	0.0298101	0.246057	0.121151	0.903571
BSCL2	ADM5	292.806	-0.13467	0.475668	-0.283117	0.777087
BSDC1	ADM5	1996.83	-0.11499	0.180721	-0.636281	0.524593
BSG	ADM5	15972.2	-0.276455	0.2321	-1.19111	0.233612	0.988094
BSN	ADM5	217.975	0.754324	0.920036	0.819885	0.412281
BSND	ADM5	2.93248	1.69632	2.89125	0.586708	0.5574
BSPH1	ADM5	0.327057	0.226235	19.3176	0.0117113	0.990656
BSPRY	ADM5	237.781	0.271393	2.51606	0.107864	0.914103
BST1	ADM5	9.2887	1.43479	2.68433	0.534507	0.592991
BST2	ADM5	4469.91	-0.177353	0.987326	-0.17963	0.857443	0.99955
BSX	ADM5	0.0272032	0.231623	19.3176	0.0119902	0.990433
BTAF1	ADM5	2838.12	0.104434	0.27533	0.379305	0.704461
BTBD1	ADM5	4955.62	-0.222244	0.121544	-1.8285	0.0674738	0.954335
BTBD10	ADM5	1120.52	0.214619	0.209486	1.0245	0.305598
BTBD11	ADM5	349.644	1.24762	2.51026	0.497008	0.619183
BTBD16	ADM5	18.7327	0.759926	1.12283	0.676793	0.498537
BTBD17	ADM5	1.2078	-0.638621	3.84047	-0.166287	0.867931
BTBD18	ADM5	1.62899	-0.141568	5.17363	-0.0273635	0.97817
BTBD19	ADM5	61.2735	0.297515	0.670385	0.443798	0.657189
BTBD2	ADM5	3762.49	0.0817314	0.339409	0.240805	0.809706	0.99955
BTBD3	ADM5	2122.28	-0.0256669	0.210074	-0.12218	0.902756
BTBD6	ADM5	1374.59	-0.327894	0.289466	-1.13276	0.257317
BTBD7	ADM5	1349.3	-0.0448709	0.229198	-0.195773	0.844788
BTBD9	ADM5	1459.37	0.0270024	0.210484	0.128287	0.897922
BTC	ADM5	16.677	0.0317378	2.78732	0.0113865	0.990915
BTD	ADM5	557.081	0.236616	0.348068	0.679797	0.496633
BTF3	ADM5	16034.1	-0.237048	0.202426	-1.17103	0.241585	0.988094
BTF3L4	ADM5	3868.37	-0.202156	0.283053	-0.714199	0.475104	0.991882
BTG1	ADM5	5135.52	-0.266786	0.240808	-1.10788	0.267915	0.988094
BTG2	ADM5	1820.23	0.0451199	0.289826	0.155679	0.876286
BTG3	ADM5	1842.52	1.65155	2.48924	0.663474	0.507027
BTG4	ADM5	8.46783	0.171683	1.17242	0.146434	0.883579
BTK	ADM5	19.1662	2.82969	2.44496	1.15736	0.247126
BTLA	ADM5	3.37148	-1.97083	2.4644	-0.799721	0.423872
BTN1A1	ADM5	6.94128	-2.03373	2.04141	-0.996239	0.319134
BTN2A2	ADM5	700.508	0.245095	2.50406	0.0978794	0.922028
BTN3A2	ADM5	387.501	1.44947	2.50576	0.578454	0.562958
BTN3A3	ADM5	138.218	0.167008	2.52407	0.0661664	0.947245
BTNL10	ADM5	13.1682	0.401088	6.44112	0.0622699	0.950348
BTNL2	ADM5	0.294174	0.9012	19.3147	0.0466587	0.962785
BTNL9	ADM5	123.496	-0.0790527	2.53591	-0.0311733	0.975131
BTRC	ADM5	1113.79	-0.122563	0.301225	-0.406882	0.684095
BUB1	ADM5	3814.96	0.147999	0.227154	0.651537	0.5147	0.992967
BUB1B	ADM5	3135.27	-0.103528	0.213526	-0.484852	0.627782	0.992967
BUB3	ADM5	7542.51	-0.170437	0.166319	-1.02476	0.305477	0.988094
BUD13	ADM5	1068.41	0.150138	0.19634	0.764687	0.444458
BUD31	ADM5	2493.05	0.0292806	0.256485	0.114161	0.90911
BVES	ADM5	349.006	0.414499	2.52513	0.164149	0.869614
BYSL	ADM5	1386.54	-0.295805	0.306931	-0.963751	0.335171
BZW1	ADM5	8957.24	-0.180894	0.156484	-1.15599	0.247686	0.988094
BZW2	ADM5	4384.03	-0.265598	0.176589	-1.50404	0.13257	0.988094
C10orf105	ADM5	0.132673	1.46711	19.2866	0.0760689	0.939364
C10orf120	ADM5	0.034162	0.229862	19.3176	0.0118991	0.990506
C10orf53	ADM5	1.62433	1.17079	3.59613	0.325568	0.744751
C10orf62	ADM5	45.7279	0.116107	0.899207	0.129121	0.897262
C10orf67	ADM5	17.5284	-0.0584263	2.57295	-0.0227079	0.981883
C10orf71	ADM5	5.30875	3.48767	2.62314	1.32958	0.183657
C10orf82	ADM5	151.784	2.06105	1.5736	1.30977	0.190274
C10orf88	ADM5	842.129	-0.0512392	0.248428	-0.206253	0.836593
C10orf90	ADM5	1.4409	-0.550494	3.84026	-0.143348	0.886015
C10orf99	ADM5	0.79792	-1.2064	6.68765	-0.180393	0.856844
C11orf1	ADM5	432.758	0.609676	0.338702	1.80004	0.0718549
C11orf16	ADM5	1.77594	-1.40436	3.94076	-0.356369	0.721564
C11orf24	ADM5	1131.05	0.0488269	0.288774	0.169083	0.865731
C11orf42	ADM5	2.35384	3.66383	2.80616	1.30564	0.191676
C11orf49	ADM5	1053.81	-0.138202	0.224292	-0.616168	0.537784
C11orf52	ADM5	45.1608	2.409	2.33088	1.03352	0.301362
C11orf53	ADM5	0.269358	0.237021	19.3176	0.0122697	0.99021
C11orf54	ADM5	676.987	-0.211545	0.29827	-0.709238	0.478177
C11orf58	ADM5	6357.18	-0.176693	0.1403	-1.25939	0.20789	0.988094
C11orf65	ADM5	59.2042	0.0311873	0.911276	0.0342238	0.972699
C11orf68	ADM5	1647.78	-0.200081	0.229613	-0.871384	0.383544
C11orf71	ADM5	239.888	0.715106	0.417401	1.71323	0.0866695
C11orf80	ADM5	184.659	0.63794	0.478291	1.33379	0.182272
C11orf86	ADM5	15.5173	1.29117	2.78471	0.463666	0.642887
C11orf87	ADM5	0.203816	4.75578	19.2795	0.246675	0.80516
C11orf88	ADM5	9.56622	-0.646445	2.28435	-0.282989	0.777186
C11orf91	ADM5	245.533	0.387372	0.758937	0.510414	0.609762
C11orf94	ADM5	7.29203	0.423154	1.47603	0.286684	0.774355
C12orf10	ADM5	1197.02	0.104389	0.177042	0.58963	0.555439
C12orf29	ADM5	1294	-0.20022	0.218233	-0.91746	0.358902
C12orf4	ADM5	1089.65	0.327849	0.27395	1.19675	0.231404
C12orf40	ADM5	7.31479	2.39366	2.85429	0.838618	0.401684
C12orf42	ADM5	1.29961	-0.379934	3.90671	-0.0972516	0.922527
C12orf43	ADM5	741.133	-0.111246	0.187476	-0.593389	0.552921
C12orf45	ADM5	793.275	-0.313003	0.30274	-1.0339	0.301184
C12orf49	ADM5	1539.93	0.05068	0.208368	0.243223	0.807832
C12orf50	ADM5	12.0383	0.32368	2.60375	0.124313	0.901068
C12orf56	ADM5	2.46178	2.17556	3.11617	0.698152	0.485082
C12orf57	ADM5	2902.64	-0.12382	0.335625	-0.368922	0.712186
C12orf60	ADM5	98.0052	0.360562	2.54759	0.14153	0.887451
C12orf65	ADM5	443.128	-0.024965	0.301228	-0.0828773	0.933949
C12orf66	ADM5	564.843	0.0995366	0.330315	0.301338	0.763157
C12orf71	ADM5	0.227885	0.229899	19.3176	0.011901	0.990505
C12orf75	ADM5	1821.61	-0.217322	0.173709	-1.25107	0.21091
C12orf76	ADM5	482.088	-0.383726	0.47415	-0.809293	0.418346
C14orf119	ADM5	1237.2	0.311098	0.307209	1.01266	0.311224
C14orf132	ADM5	138.584	-0.044361	2.51622	-0.0176301	0.985934
C14orf180	ADM5	0.0284607	0.2291	19.3176	0.0118597	0.990538
C14orf28	ADM5	122.87	0.758044	0.375998	2.01609	0.0437908
C14orf93	ADM5	326.52	-0.0669324	0.35307	-0.189573	0.849644
C15orf39	ADM5	2029.47	0.0555601	0.167573	0.331558	0.740223
C15orf40	ADM5	563.967	-0.338908	0.324828	-1.04334	0.296789
C15orf41	ADM5	703.399	-0.0225824	0.205121	-0.110093	0.912336
C15orf48	ADM5	3.99372	0.0273836	2.68519	0.010198	0.991863
C15orf59	ADM5	165.978	3.7164	2.16658	1.71533	0.0862842
C15orf61	ADM5	656.54	0.115367	0.333754	0.345665	0.729595
C15orf62	ADM5	13.8738	-0.00239532	0.947507	-0.00252803	0.997983
C16orf45	ADM5	2627.85	-0.295718	0.274341	-1.07792	0.281068
C16orf46	ADM5	129.504	0.114677	0.367407	0.312125	0.754945
C16orf58	ADM5	2767.31	0.340276	0.268186	1.2688	0.204511
C16orf70	ADM5	581.237	-0.0459534	0.202459	-0.226977	0.820442
C16orf71	ADM5	44.2841	-0.201188	0.76847	-0.261803	0.793474
C16orf72	ADM5	2244.6	0.0371266	0.206039	0.180192	0.857002
C16orf74	ADM5	106.184	-0.318603	0.478	-0.666534	0.50507
C16orf78	ADM5	0
C16orf82	ADM5	0.0112997	0.232064	19.3176	0.0120131	0.990415
C16orf86	ADM5	25.2798	0.133324	2.59169	0.0514429	0.958973
C16orf87	ADM5	1166.83	0.126737	0.243588	0.520295	0.602858
C16orf89	ADM5	10.2761	-0.143149	2.68291	-0.0533559	0.957448
C16orf90	ADM5	4.18646	0.0701005	8.41674	0.0083287	0.993355
C16orf91	ADM5	658.547	-0.270829	0.331515	-0.816942	0.413961
C16orf92	ADM5	0.018375	0.229803	19.3176	0.011896	0.990509
C16orf95	ADM5	125.412	0.217096	2.51606	0.0862838	0.931241
C16orf96	ADM5	32.8188	-3.6	1.82388	-1.97381	0.048403
C17orf100	ADM5	143.769	-0.0124836	0.438588	-0.0284633	0.977293
C17orf107	ADM5	2.17455	-2.30182	2.47089	-0.931573	0.351557
C17orf47	ADM5	0.0721069	1.44017	19.3132	0.0745693	0.940557
C17orf49	ADM5	1761.85	-0.302923	0.359807	-0.841905	0.399841
C17orf50	ADM5	4.03458	-1.21412	2.51648	-0.482466	0.629475
C17orf53	ADM5	768.519	0.318958	0.233085	1.36842	0.171181
C17orf58	ADM5	488.805	0.0866766	2.51102	0.0345184	0.972464
C17orf64	ADM5	1.87125	1.53125	3.5322	0.433512	0.664643
C17orf67	ADM5	26.7573	1.66213	2.50776	0.662794	0.507463
C17orf75	ADM5	1226.3	0.410441	1.22039	0.336319	0.73663
C17orf78	ADM5	6.90872	-0.480633	1.81235	-0.265199	0.790856
C17orf80	ADM5	1106.85	0.0450658	0.213678	0.210905	0.832961
C17orf98	ADM5	1.2827	-0.606318	3.18231	-0.190528	0.848896
C17orf99	ADM5	1.41183	1.2547	2.53902	0.494167	0.621188
C18orf21	ADM5	1030.69	-0.164868	0.208731	-0.78986	0.42961
C18orf25	ADM5	1136.85	0.0960339	0.229802	0.417898	0.676021
C18orf32	ADM5	546.819	-0.105361	0.315748	-0.333686	0.738616
C18orf54	ADM5	1236.17	0.0248932	0.39203	0.0634983	0.94937
C18orf63	ADM5	0.0745962	0.230233	19.3176	0.0119183	0.990491
C19orf12	ADM5	275.131	0.196833	2.50565	0.0785554	0.937386
C19orf18	ADM5	4.12858	-0.275764	3.11549	-0.0885138	0.929468
C19orf25	ADM5	1091.05	0.0549682	0.262998	0.209006	0.834444
C19orf38	ADM5	71.6129	3.58122	2.39018	1.49831	0.134053
C19orf44	ADM5	395.064	0.135957	0.198508	0.684895	0.49341
C19orf47	ADM5	1023.32	0.0439774	0.209543	0.209873	0.833767
C19orf53	ADM5	2643.39	-0.079008	0.207083	-0.381528	0.702811
C19orf54	ADM5	820.767	-0.289214	0.337113	-0.857916	0.390939
C19orf57	ADM5	251.75	0.110348	0.33331	0.331069	0.740593
C19orf66	ADM5	37.61	-2.59177	2.14782	-1.2067	0.227549
C19orf67	ADM5	1.10373	-3.31602	4.191	-0.791223	0.428814
C19orf70	ADM5	1682.09	-0.305396	0.339077	-0.900669	0.367764
C19orf71	ADM5	59.8058	0.351179	0.857074	0.409742	0.681995
C19orf81	ADM5	257.841	0.212947	2.53492	0.0840053	0.933052
C1D	ADM5	1792.75	-0.331787	0.248489	-1.33522	0.181805
C1GALT1	ADM5	1405.84	-0.132338	0.217652	-0.608027	0.54317
C1GALT1C1	ADM5	1090.46	0.0356334	0.309594	0.115097	0.908368
C1GALT1C1L	ADM5	126.966	0.386239	2.51958	0.153295	0.878166
C1QA	ADM5	0.022948	0.229794	19.3176	0.0118956	0.990509
C1QB	ADM5	0
C1QBP	ADM5	7462.9	-0.179863	0.216541	-0.830616	0.40619	0.991882
C1QC	ADM5	0.0204497	1.59512	19.3147	0.0825859	0.934181
C1QL1	ADM5	411.923	-0.87546	2.05407	-0.426208	0.669956
C1QL2	ADM5	0.631179	-2.70069	7.17822	-0.376234	0.706743
C1QL3	ADM5	8.53952	-0.363237	1.28523	-0.282624	0.777465
C1QL4	ADM5	157.259	0.0707854	2.52915	0.0279878	0.977672
C1QTNF1	ADM5	169.605	-0.428354	0.476915	-0.898177	0.369091
C1QTNF2	ADM5	8.8739	-0.10526	2.65286	-0.0396778	0.96835
C1QTNF3	ADM5	59.0353	0.680499	0.71616	0.950206	0.342008
C1QTNF4	ADM5	1016.98	-0.029837	0.553522	-0.0539039	0.957012
C1QTNF5	ADM5	100.717	0.218189	0.981343	0.222337	0.824052
C1QTNF6	ADM5	377.142	1.20003	1.21151	0.990519	0.32192
C1QTNF7	ADM5	0.242176	-0.42293	19.279	-0.0219373	0.982498
C1R	ADM5	5024.85	0.199729	0.295323	0.676305	0.498847	0.992967
C1RL	ADM5	505.052	0.237615	0.338185	0.702619	0.482293
C1S	ADM5	1561.69	0.28733	0.421515	0.68166	0.495454
C1orf100	ADM5	0.735579	1.5946	5.3496	0.298079	0.765643
C1orf109	ADM5	1456.9	-0.00900417	0.20499	-0.043925	0.964964
C1orf112	ADM5	1058.19	-0.0215047	0.255546	-0.0841518	0.932936
C1orf116	ADM5	19.4255	0.456682	1.0703	0.426687	0.669607
C1orf123	ADM5	1941.57	-0.243597	0.300245	-0.811326	0.417178
C1orf127	ADM5	12.5465	-0.0638203	2.62781	-0.0242865	0.980624
C1orf131	ADM5	1139.25	-0.0473916	0.245077	-0.193374	0.846666
C1orf141	ADM5	0.305961	0.290938	19.285	0.0150862	0.987963
C1orf146	ADM5	9.04851	0.467645	3.76626	0.124167	0.901183
C1orf158	ADM5	0.254456	1.35162	19.2861	0.0700822	0.944128
C1orf159	ADM5	750.31	-0.0440821	0.306549	-0.143801	0.885657
C1orf162	ADM5	154.409	0.324557	0.640032	0.507095	0.612088
C1orf185	ADM5	0.609983	-1.97282	19.2935	-0.102253	0.918556
C1orf189	ADM5	11.1171	1.43234	1.59376	0.898717	0.368804
C1orf194	ADM5	25.4861	-2.55257	1.91621	-1.33209	0.182831
C1orf198	ADM5	2727.21	0.0755283	0.150835	0.500733	0.616559
C1orf21	ADM5	1785.07	0.209283	0.158088	1.32384	0.185557
C1orf216	ADM5	401.95	-0.0414598	0.382526	-0.108384	0.913691
C1orf35	ADM5	1711.44	0.0177832	0.289108	0.0615106	0.950953
C1orf43	ADM5	7621.63	-0.231994	0.252026	-0.920518	0.357302	0.991882
C1orf50	ADM5	525.044	-0.0696658	0.302864	-0.230023	0.818074
C1orf52	ADM5	1046.6	0.25779	0.224824	1.14663	0.251535
C1orf53	ADM5	149.396	-0.27063	0.522291	-0.518159	0.604347
C1orf54	ADM5	423.111	0.490641	1.2983	0.377909	0.705498
C1orf56	ADM5	92.9182	-0.309936	0.68454	-0.452766	0.650717
C1orf68	ADM5	0
C1orf74	ADM5	208.408	-0.7458	2.03459	-0.36656	0.713947
C1orf87	ADM5	1.76194	1.4465	2.61603	0.552938	0.580306
C1orf94	ADM5	0.0895193	0.229081	19.3176	0.0118587	0.990538
C2	ADM5	101.75	0.184193	0.820903	0.224378	0.822463
C20orf173	ADM5	1.64175	1.01657	7.17524	0.141678	0.887334
C20orf194	ADM5	626.1	0.113481	0.210969	0.537904	0.590643
C20orf196	ADM5	227.609	-0.00826036	0.352102	-0.0234601	0.981283
C20orf202	ADM5	20.1385	1.36179	1.10072	1.23718	0.216021
C20orf27	ADM5	1819.56	-0.167858	0.206159	-0.814216	0.415521
C20orf85	ADM5	0
C20orf96	ADM5	198.929	2.10948	1.55796	1.354	0.175736
C21orf58	ADM5	383.5	3.23402	2.26594	1.42723	0.153514
C21orf62	ADM5	1.72027	1.99269	5.04075	0.395317	0.692609
C21orf91	ADM5	1079.41	-0.0189912	0.227308	-0.0835481	0.933416
C22orf23	ADM5	161.168	-0.330257	0.424567	-0.777868	0.436647
C22orf39	ADM5	1122.34	-0.102913	0.255828	-0.402272	0.687484
C2CD2	ADM5	972.186	0.222007	0.300415	0.739001	0.459907
C2CD2L	ADM5	866.436	0.250354	0.209793	1.19334	0.232737
C2CD3	ADM5	1171.57	0.00737633	0.181897	0.0405522	0.967653
C2CD4A	ADM5	6.87282	0.194117	2.65425	0.0731345	0.941699
C2CD4C	ADM5	70.0668	-0.19261	2.53483	-0.0759853	0.939431
C2CD5	ADM5	2380.82	-0.12378	0.263536	-0.469688	0.638578
C2orf15	ADM5	99.5428	-0.326402	0.50193	-0.650294	0.515502
C2orf16	ADM5	0.432783	-2.16594	19.3047	-0.112197	0.910667
C2orf40	ADM5	0.411942	-0.523026	19.3176	-0.0270751	0.9784
C2orf42	ADM5	294.529	-0.208656	0.251566	-0.829428	0.406862
C2orf49	ADM5	1263.94	0.610824	0.235889	2.58945	0.00961292
C2orf50	ADM5	10.7377	0.168259	1.66274	0.101194	0.919397
C2orf54	ADM5	0.702689	1.47912	6.0673	0.243786	0.807396
C2orf66	ADM5	3.75856	-0.155448	2.88449	-0.053891	0.957022
C2orf68	ADM5	699.369	0.414917	0.228711	1.81416	0.0696534
C2orf69	ADM5	632.475	-0.178787	0.270119	-0.66188	0.508048
C2orf71	ADM5	0.0963349	2.91005	19.2869	0.150882	0.880069
C2orf74	ADM5	192.42	0.222088	2.51913	0.0881606	0.929749
C2orf76	ADM5	169.985	-0.186808	0.377689	-0.494609	0.620876
C2orf78	ADM5	1.98024	0.416399	3.96969	0.104895	0.916459
C2orf80	ADM5	0.650094	0.609661	9.51631	0.0640649	0.948919
C2orf81	ADM5	76.6294	1.50125	0.884928	1.69647	0.0897973
C2orf88	ADM5	108.931	0.227677	2.50984	0.0907139	0.92772
C3	ADM5	148.187	0.445007	0.569446	0.781474	0.434524
C3AR1	ADM5	76.0512	0.71047	0.733467	0.968646	0.332722
C3orf14	ADM5	653.89	-0.111652	0.286653	-0.389504	0.696903
C3orf18	ADM5	349.983	-0.358251	0.387914	-0.923532	0.35573
C3orf20	ADM5	27.8033	0.529876	2.58471	0.205004	0.837569
C3orf30	ADM5	0.0284686	-0.491622	19.3176	-0.0254495	0.979696
C3orf33	ADM5	284.635	-0.218875	0.289521	-0.755992	0.449654
C3orf38	ADM5	1445.72	0.324456	0.352385	0.920742	0.357185
C3orf49	ADM5	0.832943	1.88134	5.68348	0.331019	0.74063
C3orf52	ADM5	483.493	1.28573	2.50335	0.513603	0.607529
C3orf58	ADM5	1027.74	0.192214	0.257398	0.746758	0.45521
C3orf62	ADM5	141.189	0.203013	0.429306	0.472886	0.636295
C3orf67	ADM5	551.998	-0.0606418	0.344297	-0.176132	0.86019
C4A	ADM5	109.227	0.552977	0.600988	0.920113	0.357514
C4BPA	ADM5	0.14835	0.233129	19.3176	0.0120682	0.990371
C4BPB	ADM5	7.91562	-0.317172	1.1821	-0.268312	0.788459
C4orf17	ADM5	0.0215563	0.229711	19.3176	0.0118913	0.990512
C4orf19	ADM5	8.23084	0.171993	2.71916	0.0632523	0.949566
C4orf3	ADM5	1796.15	-0.323082	0.256596	-1.25911	0.207992
C4orf33	ADM5	802.375	0.3633	0.275693	1.31777	0.18758
C4orf36	ADM5	48.1828	-0.333378	1.16676	-0.285728	0.775086
C4orf45	ADM5	1.87187	-2.171	3.37427	-0.643397	0.519966
C4orf46	ADM5	1273.06	0.166802	0.156737	1.06421	0.287232
C4orf47	ADM5	109.706	0.400946	0.809532	0.495281	0.620402
C4orf51	ADM5	0.921158	3.21836	4.68468	0.686997	0.492084
C5	ADM5	98.6131	0.42098	2.55284	0.164906	0.869018
C5AR1	ADM5	43.4761	1.14031	1.74039	0.655204	0.512337
C5AR2	ADM5	6.90335	0.524782	1.59415	0.329193	0.74201
C5orf15	ADM5	3852.09	-0.195471	0.261164	-0.748462	0.454182	0.991882
C5orf22	ADM5	2266.02	-0.123152	0.156173	-0.78856	0.430369
C5orf24	ADM5	3618.7	0.0662078	0.238791	0.277262	0.781579	0.99955
C5orf30	ADM5	1218.56	-0.422152	0.205946	-2.04982	0.0403824
C5orf34	ADM5	970.11	0.756999	0.298557	2.53553	0.0112278
C5orf46	ADM5	0.326042	1.62275	14.1321	0.114827	0.908582
C5orf49	ADM5	2.22534	-2.1223	3.06756	-0.691854	0.489029
C5orf51	ADM5	2194.37	-0.21178	0.268716	-0.788119	0.430627
C5orf52	ADM5	8.03716	0.408422	3.67355	0.111179	0.911474
C5orf58	ADM5	0.706217	0.284071	6.147	0.0462129	0.963141
C5orf63	ADM5	671.855	-0.0650425	0.364093	-0.178643	0.858218
C6	ADM5	8.64227	-0.324956	5.81472	-0.0558852	0.955433
C6orf118	ADM5	19.6178	2.56585	1.11506	2.30109	0.0213866
C6orf120	ADM5	2072.47	0.0522255	0.141338	0.369508	0.711749
C6orf132	ADM5	170.574	0.135704	2.51231	0.0540155	0.956923
C6orf136	ADM5	687.503	-0.26198	0.24697	-1.06078	0.288792
C6orf141	ADM5	363.221	-0.707925	0.325796	-2.17291	0.0297871
C6orf163	ADM5	7.31678	0.1007	2.00638	0.0501902	0.959971
C6orf203	ADM5	515.647	-0.0306826	0.327643	-0.0936462	0.92539
C6orf222	ADM5	2.62134	1.22245	2.19068	0.558024	0.576828
C6orf47	ADM5	717.293	-0.201785	0.244872	-0.824044	0.409915
C6orf58	ADM5	1.7867	0.883143	4.42614	0.199529	0.841849
C6orf62	ADM5	4237.83	-0.162965	0.176987	-0.920774	0.357168	0.991882
C6orf89	ADM5	4708.07	0.0464069	0.151773	0.305765	0.759784	0.99955
C7	ADM5	6.57643	0.310284	2.00697	0.154603	0.877134
C7orf25	ADM5	553.687	0.00437237	0.244356	0.0178935	0.985724
C7orf26	ADM5	1069.95	0.145708	0.198275	0.73488	0.462412
C7orf31	ADM5	496.738	0.396973	0.253007	1.56902	0.116644
C7orf43	ADM5	312.477	-0.337697	0.354164	-0.953502	0.340336
C7orf50	ADM5	2141.82	0.0648478	0.25304	0.256275	0.797739
C7orf57	ADM5	30.8537	0.451239	2.55339	0.176722	0.859727
C8A	ADM5	0.0916021	-0.499594	19.3176	-0.0258621	0.979367
C8B	ADM5	0.236343	0.820813	19.3163	0.0424933	0.966105
C8G	ADM5	8.22068	1.14635	1.26711	0.904694	0.365628
C8orf33	ADM5	3115.85	-0.114041	0.162801	-0.700491	0.483621	0.992967
C8orf34	ADM5	78.342	-2.27652	2.07064	-1.09943	0.271579
C8orf37	ADM5	204.01	-0.550943	0.435753	-1.26435	0.206105
C8orf46	ADM5	3.65456	-0.733233	3.02177	-0.24265	0.808276
C8orf48	ADM5	185.106	-0.275992	0.488815	-0.564613	0.572337
C8orf59	ADM5	795.549	-0.572507	0.320557	-1.78597	0.0741035
C8orf74	ADM5	0
C8orf82	ADM5	144.491	-1.77466	1.31347	-1.35113	0.176654
C9	ADM5	0.192542	-0.491286	19.3176	-0.025432	0.97971
C9orf116	ADM5	77.4809	1.25085	0.949721	1.31707	0.187814
C9orf131	ADM5	0.108188	-4.58431	19.2365	-0.238314	0.811638
C9orf135	ADM5	3.91712	0.524516	2.83583	0.18496	0.85326
C9orf152	ADM5	2.61581	0.323623	3.32541	0.0973183	0.922474
C9orf16	ADM5	1129.51	-0.201172	0.324459	-0.620022	0.535244
C9orf24	ADM5	8.17804	2.55336	2.18769	1.16715	0.24315
C9orf3	ADM5	285.589	0.413663	0.327769	1.26205	0.206929
C9orf40	ADM5	2168.18	0.270882	0.337053	0.80368	0.421582
C9orf43	ADM5	12.1138	1.06382	1.01793	1.04509	0.295982
C9orf50	ADM5	92.1718	-0.784907	0.734638	-1.06843	0.285328
C9orf64	ADM5	1098.17	0.0742285	0.324681	0.22862	0.819165
C9orf72	ADM5	631.969	-0.370053	0.217842	-1.69872	0.0893713
C9orf78	ADM5	1612.73	-0.162781	0.132293	-1.23045	0.218528
C9orf85	ADM5	582.791	0.17041	0.250026	0.681567	0.495513
CA1	ADM5	0.0190071	0.230548	19.3176	0.0119346	0.990478
CA10	ADM5	0.0617906	2.64561	19.2889	0.137157	0.890906
CA11	ADM5	487.769	-0.902978	2.03179	-0.444425	0.656735
CA12	ADM5	169.328	0.156981	2.53137	0.0620145	0.950551
CA13	ADM5	197.176	0.199275	0.350122	0.56916	0.569247
CA14	ADM5	22.4838	3.01917	1.65827	1.82067	0.0686569
CA2	ADM5	252.701	-0.336027	2.54486	-0.132041	0.894952
CA3	ADM5	202.997	-0.307314	0.572571	-0.536726	0.591457
CA4	ADM5	76.2278	-0.626912	1.53945	-0.40723	0.683839
CA5A	ADM5	2.27183	1.83225	3.07421	0.596006	0.551171
CA5B	ADM5	1752.85	0.00710684	0.403019	0.017634	0.985931
CA6	ADM5	0.158083	-2.37545	19.2254	-0.123557	0.901666
CA7	ADM5	0.287169	0.867172	19.2774	0.0449839	0.96412
CA8	ADM5	231.442	1.42486	2.49325	0.571487	0.56767
CA9	ADM5	40.023	2.15482	1.69198	1.27355	0.202823
CAAP1	ADM5	835.939	0.0531634	0.182952	0.290586	0.771368
CAB39	ADM5	2373.44	-0.0312405	0.201255	-0.155229	0.876641
CAB39L	ADM5	470.943	0.187558	0.394285	0.47569	0.634295
CABIN1	ADM5	3649.3	-0.025331	0.15098	-0.167778	0.866758	0.99955
CABLES1	ADM5	474.023	-0.25679	0.430033	-0.59714	0.550414
CABLES2	ADM5	2043.97	-0.280801	0.328886	-0.853796	0.393218
CABP1	ADM5	56.6002	1.92885	1.72134	1.12055	0.262479
CABP2	ADM5	0.935536	0.132166	15.9179	0.00830296	0.993375
CABP4	ADM5	29.0059	0.879826	0.969792	0.907231	0.364285
CABP5	ADM5	0.0995652	-0.519999	19.3176	-0.0269184	0.978525
CABP7	ADM5	3.29218	-0.557864	2.91842	-0.191153	0.848406
CABS1	ADM5	0
CABYR	ADM5	313.539	0.56571	0.410693	1.37745	0.168372
CACFD1	ADM5	454.794	0.0406155	0.334357	0.121473	0.903316
CACHD1	ADM5	1285.44	0.255452	0.179092	1.42638	0.15376
CACNA1A	ADM5	2.97963	3.79172	2.7708	1.36846	0.17117
CACNA1B	ADM5	54.2876	-0.486151	0.832977	-0.583631	0.559469
CACNA1C	ADM5	753.459	0.0816827	0.311509	0.262216	0.793155
CACNA1D	ADM5	34.9246	2.32094	2.35323	0.986275	0.323998
CACNA1E	ADM5	1.70059	-1.16259	3.10573	-0.374338	0.708153
CACNA1F	ADM5	2.03272	4.20768	2.93864	1.43185	0.152188
CACNA1G	ADM5	349.674	0.458596	0.373675	1.22726	0.219726
CACNA1H	ADM5	301.884	-0.0765677	2.51745	-0.0304147	0.975736
CACNA1I	ADM5	14.0369	1.4037	1.11502	1.25891	0.208064
CACNA1S	ADM5	3.38195	-0.294851	2.90999	-0.101324	0.919293
CACNA2D1	ADM5	1403.27	0.0750423	0.276708	0.271197	0.78624
CACNA2D2	ADM5	174.427	0.277971	0.423114	0.656964	0.511204
CACNA2D3	ADM5	538.858	1.63006	2.49265	0.653947	0.513146
CACNA2D4	ADM5	3.50297	-1.81636	2.94549	-0.616657	0.537461
CACNB1	ADM5	164.335	0.43889	2.52897	0.173545	0.862223
CACNB2	ADM5	125.077	0.166541	2.53053	0.0658128	0.947527
CACNB3	ADM5	600.236	-0.00835883	0.218235	-0.038302	0.969447
CACNB4	ADM5	333.709	-0.233393	0.378467	-0.616681	0.537445
CACNG1	ADM5	0.173465	1.01375	19.2952	0.0525387	0.958099
CACNG2	ADM5	0.647777	0.325916	6.71078	0.048566	0.961265
CACNG3	ADM5	0.866375	0.652961	4.46212	0.146334	0.883658
CACNG4	ADM5	70.8727	2.315	2.3181	0.998661	0.317959
CACNG5	ADM5	1.15213	0.385556	4.73008	0.0815114	0.935035
CACNG6	ADM5	58.234	0.327114	2.52987	0.129301	0.89712
CACNG7	ADM5	8.86217	-0.0824723	2.66764	-0.0309158	0.975337
CACTIN	ADM5	1483.68	-0.012975	0.228959	-0.0566695	0.954808
CACUL1	ADM5	3006.83	0.00539177	0.188401	0.0286187	0.977169	0.99955
CACYBP	ADM5	6850.86	-0.298512	0.222911	-1.33915	0.180522	0.988094
CAD	ADM5	5718.29	-0.065521	0.217293	-0.301532	0.763009	0.99955
CADM1	ADM5	5421.79	-0.0540212	0.340402	-0.158698	0.873907	0.99955
CADM2	ADM5	49.1282	0.371262	2.61233	0.142119	0.886986
CADM3	ADM5	0.0766545	-0.99958	19.3167	-0.0517469	0.95873
CADPS	ADM5	57.8413	0.751051	1.27653	0.588353	0.556295
CADPS2	ADM5	611.96	0.324581	2.51375	0.129122	0.897261
CAGE1	ADM5	45.3308	-0.307292	0.801943	-0.383184	0.701583
CALB1	ADM5	0.725784	-0.86473	6.52116	-0.132604	0.894507
CALB2	ADM5	1.62542	0.923447	3.48823	0.264732	0.791216
CALCA	ADM5	0.0299772	0.229532	19.3176	0.011882	0.99052
CALCOCO1	ADM5	975.219	0.0388751	0.360781	0.107753	0.914192
CALCOCO2	ADM5	3958.58	0.0375334	0.191622	0.195872	0.844711	0.99955
CALCR	ADM5	8.74089	0.6946	1.20328	0.577253	0.563769
CALCRL	ADM5	31.6964	1.06652	1.74611	0.610799	0.541333
CALD1	ADM5	6215.46	-0.153063	0.159687	-0.95852	0.337801	0.990886
CALHM1	ADM5	7.02477	0.736329	1.51197	0.486999	0.626259
CALHM2	ADM5	235.983	0.31145	0.381967	0.815385	0.414852
CALHM3	ADM5	27.8343	-0.0671812	0.757057	-0.0887399	0.929289
CALHM6	ADM5	13.3046	0.70946	1.45018	0.489222	0.624685
CALM1	ADM5	8407.27	-0.398089	0.200288	-1.98758	0.0468582	0.946886
CALM2	ADM5	16552.6	-0.272594	0.227999	-1.19559	0.231855	0.988094
CALM3	ADM5	9653.87	-0.125599	0.251086	-0.500221	0.616919	0.992967
CALML3	ADM5	0.0452097	0.22907	19.3176	0.0118581	0.990539
CALML4	ADM5	122.248	0.0846395	2.51706	0.0336264	0.973175
CALML5	ADM5	0.0076944	0.229817	19.3176	0.0118968	0.990508
CALN1	ADM5	1.49711	0.871184	3.11108	0.280026	0.779457
CALR	ADM5	26056.2	0.371454	0.302403	1.22834	0.219319	0.988094
CALR3	ADM5	89.2629	-0.261662	0.881679	-0.296777	0.766637
CALU	ADM5	14543.3	0.0377115	0.230395	0.163682	0.869982	0.99955
CALY	ADM5	5.48812	0.514316	2.84922	0.180511	0.856751
CAMK1	ADM5	1552.75	-0.457421	0.255124	-1.79293	0.0729837
CAMK1D	ADM5	633.675	-2.26659	1.23026	-1.84237	0.0654205
CAMK1G	ADM5	3.91026	-0.0618257	2.86388	-0.0215881	0.982777
CAMK2A	ADM5	5.34028	0.381157	2.78413	0.136904	0.891107
CAMK2B	ADM5	134.548	3.94451	2.17077	1.8171	0.0692021
CAMK2D	ADM5	1730.8	0.0578779	0.209694	0.276011	0.782539
CAMK2G	ADM5	1675.88	-0.164674	0.140226	-1.17434	0.240258
CAMK2N2	ADM5	1076.41	-0.178889	0.372506	-0.480231	0.631063
CAMK4	ADM5	309.97	1.0564	1.68756	0.625992	0.53132
CAMKK1	ADM5	330.131	0.0250301	0.290471	0.0861706	0.931331
CAMKK2	ADM5	1648.02	-0.106901	0.228329	-0.468188	0.63965
CAMKMT	ADM5	373.807	-0.119379	0.203634	-0.586243	0.557712
CAMKV	ADM5	162.189	-0.102636	2.53837	-0.0404338	0.967747
CAMLG	ADM5	2577.39	-0.433642	0.440651	-0.984095	0.325069
CAMP	ADM5	2.68481	-1.71749	3.40871	-0.503854	0.614364
CAMSAP1	ADM5	1878.67	-0.0274326	0.170719	-0.160688	0.872339
CAMSAP2	ADM5	2153.36	0.130538	0.19651	0.664284	0.506509
CAMSAP3	ADM5	575.804	-0.0239129	1.08573	-0.0220247	0.982428
CAMTA1	ADM5	4090.88	0.229606	0.23619	0.972126	0.330988	0.99014
CAMTA2	ADM5	1249.21	-0.209393	0.275038	-0.761322	0.446465
CAND1	ADM5	8088.17	0.0275435	0.202061	0.136313	0.891574	0.99955
CAND2	ADM5	1229.88	0.0951811	0.269447	0.353246	0.723904
CANT1	ADM5	2626.36	0.101964	0.145479	0.700886	0.483374
CANX	ADM5	37390.9	0.536784	0.274325	1.95674	0.0503779	0.947871
CAP1	ADM5	8303.79	-0.0368674	0.183239	-0.201198	0.840543	0.99955
CAP2	ADM5	577.193	0.365986	1.26954	0.288282	0.773131
CAPG	ADM5	1838.56	0.501329	0.527321	0.95071	0.341752
CAPN1	ADM5	2495.75	0.0361569	0.244606	0.147817	0.882488
CAPN10	ADM5	666.54	0.186766	0.255008	0.732394	0.463928
CAPN11	ADM5	6.67795	0.701627	1.43081	0.490369	0.623873
CAPN12	ADM5	44.3453	2.19879	1.60327	1.37144	0.170239
CAPN13	ADM5	1.50502	1.41796	3.96984	0.357182	0.720955
CAPN15	ADM5	1138.46	0.467	0.250904	1.86127	0.0627063
CAPN2	ADM5	5949.69	-0.051914	0.147567	-0.351799	0.724989	0.99955
CAPN3	ADM5	28.2926	0.188852	2.61249	0.0722881	0.942373
CAPN5	ADM5	1313.61	-0.0303587	0.310522	-0.0977665	0.922118
CAPN6	ADM5	5.58537	-0.489363	2.31329	-0.211544	0.832462
CAPN7	ADM5	1491.64	-0.0766725	0.179016	-0.4283	0.668433
CAPN8	ADM5	12.7789	-0.279736	1.09745	-0.254896	0.798804
CAPN9	ADM5	5.0539	2.53157	2.65251	0.954408	0.339877
CAPNS1	ADM5	4901.97	-0.140992	0.150705	-0.93555	0.349505	0.991882
CAPNS2	ADM5	0.193076	1.19903	19.3098	0.0620943	0.950488
CAPRIN1	ADM5	14585.6	0.00587401	0.138841	0.0423075	0.966254	0.99955
CAPRIN2	ADM5	459.412	-0.240286	0.274922	-0.874014	0.38211
CAPS	ADM5	42.5466	1.08848	0.812901	1.33901	0.180569
CAPS2	ADM5	82.2856	0.70571	0.515798	1.36819	0.171252
CAPSL	ADM5	3.73723	-1.47379	6.32925	-0.232854	0.815875
CAPZA1	ADM5	7353.26	-0.136582	0.161794	-0.844172	0.398573	0.991882
CAPZA2	ADM5	6180.1	-0.259979	0.219267	-1.18567	0.235751	0.988094
CAPZA3	ADM5	0
CAPZB	ADM5	9240.23	-0.12508	0.129337	-0.967089	0.333499	0.990184
CARD10	ADM5	1414.26	-0.16965	0.248893	-0.681619	0.49548
CARD11	ADM5	0.988416	-1.37141	5.04441	-0.271867	0.785724
CARD14	ADM5	3.09105	-0.677592	2.15827	-0.313951	0.753558
CARD19	ADM5	733.227	-0.320301	0.246932	-1.29712	0.19459
CARD6	ADM5	144.085	0.131785	0.857147	0.153749	0.877808
CARD9	ADM5	13.4431	0.331879	1.14605	0.289585	0.772134
CARF	ADM5	233.821	0.208571	0.465108	0.448436	0.653839
[truncated: 398,010+ more rows]
